# Supplementary material for: Transcriptome‐wide gene expression outlier analysis pinpoints therapeutic vulnerabilities in colorectal cancer
Source: Mol Oncol. 2024 Mar 11;18(6):1460–85. doi: 10.1002/1878-0261.13622 (PMC11161737; doi:10.1002/1878-0261.13622)
Supplement: Supplementary file 1 — Fig. S1. Gene expression‐based hierarchical clustering of 226 colorectal cancer (CRC) cell lines. Fig. S2. Correspondences between consensus molecular subtypes (CMS) and CRC intrinsic subtypes (CRIS) identified in 226 colorectal cancer (CRC) cell lines. Fig. S3. AnnotaGon of the CpG island methylator phenotype (CIMP) in 226 colorectal cancer (CRC) cell lines. Fig. S4. Identification of extreme negative outliers for the CNKSR1 gene. Fig. S5. Outlier burden values are associated with molecular features of colorectal cancer (CRC) cell lines. Fig. S6. Promoter hypermethylation and microsatellite instability in MLH1 extreme negative outliers. Fig. S7. Expression rank plots generated by Outlier in RNA‐seq Finder (OUTRIDER) for a selection of relevant genes. Fig. S8. Promoter hypermethylation in RAD51C extreme negative outliers. Fig. S9. Genomic position of analyzed CpG sites in transcript promoters with respect to CpG islands. Fig. S10. Expression levels of genes involved in somatic fusion transcripts associated with gene overexpression in extreme positive outliers. Fig. S11. CDKN2A and CDKN2B deletion is associated with very low or zero expression values in colorectal cancer (CRC) cell lines. Fig. S12. AGI‐24512 and MRTX1719 screening in MTAP‐deleted and wild‐type colorectal cancer (CRC) cell lines. Fig. S13. Positive and negative outliers found in The Cancer Genome Atlas (TCGA) dataset are usually less prominent than those found in the colorectal cancer (CRC) cell line dataset. Table S1. Annotation of the 226 colorectal cancer (CRC) cell lines. Table S2. Short tandem repeats (STR) profiles of the 226 colorectal cancer (CRC) cell lines considering 16 different loci. Table S3. Atlas of colorectal cancer (CRC) extreme gene expression outliers. Table S4. Differential methylation analysis for genes for which at least two colorectal cancer (CRC) cell lines were found as extreme positive (first sheet) or negative (second sheet) outliers. Table S5. Enrichment of samples that ar [file MOL2-18-1460-s001.zip]

Archive with 7 entries (7 files):
- mol213622-sup-0001-FigsS1-S13.pdf
- mol213622-sup-0002-TableS1.xlsx
- mol213622-sup-0003-TableS2.xlsx
- mol213622-sup-0004-TableS3.xlsx
- mol213622-sup-0005-TableS4.xlsx
- mol213622-sup-0006-TableS5.xlsx
- Supplementaty files-Legends.pdf
