# Supplementary material for: Transcriptome‐wide gene expression outlier analysis pinpoints therapeutic vulnerabilities in colorectal cancer
Source: Mol Oncol. 2024 Mar 11;18(6):1460–85. doi: 10.1002/1878-0261.13622 (PMC11161737; doi:10.1002/1878-0261.13622)
Supplement: Supplementary file 1 — Fig. S1. Gene expression‐based hierarchical clustering of 226 colorectal cancer (CRC) cell lines. Fig. S2. Correspondences between consensus molecular subtypes (CMS) and CRC intrinsic subtypes (CRIS) identified in 226 colorectal cancer (CRC) cell lines. Fig. S3. AnnotaGon of the CpG island methylator phenotype (CIMP) in 226 colorectal cancer (CRC) cell lines. Fig. S4. Identification of extreme negative outliers for the CNKSR1 gene. Fig. S5. Outlier burden values are associated with molecular features of colorectal cancer (CRC) cell lines. Fig. S6. Promoter hypermethylation and microsatellite instability in MLH1 extreme negative outliers. Fig. S7. Expression rank plots generated by Outlier in RNA‐seq Finder (OUTRIDER) for a selection of relevant genes. Fig. S8. Promoter hypermethylation in RAD51C extreme negative outliers. Fig. S9. Genomic position of analyzed CpG sites in transcript promoters with respect to CpG islands. Fig. S10. Expression levels of genes involved in somatic fusion transcripts associated with gene overexpression in extreme positive outliers. Fig. S11. CDKN2A and CDKN2B deletion is associated with very low or zero expression values in colorectal cancer (CRC) cell lines. Fig. S12. AGI‐24512 and MRTX1719 screening in MTAP‐deleted and wild‐type colorectal cancer (CRC) cell lines. Fig. S13. Positive and negative outliers found in The Cancer Genome Atlas (TCGA) dataset are usually less prominent than those found in the colorectal cancer (CRC) cell line dataset. Table S1. Annotation of the 226 colorectal cancer (CRC) cell lines. Table S2. Short tandem repeats (STR) profiles of the 226 colorectal cancer (CRC) cell lines considering 16 different loci. Table S3. Atlas of colorectal cancer (CRC) extreme gene expression outliers. Table S4. Differential methylation analysis for genes for which at least two colorectal cancer (CRC) cell lines were found as extreme positive (first sheet) or negative (second sheet) outliers. Table S5. Enrichment of samples that ar [file MOL2-18-1460-s001.zip › mol213622-sup-0002-TableS1.xlsx]

## Sheet: Field description
FIELD DESCRIPTION
References
Medico et al	Medico E, Russo M, Picco G, et al. The molecular landscape of colorectal cancer cell lines unveils clinically actionable kinase targets. Nat Commun. 2015;6:7002. Published 2015 Apr 30. doi:10.1038/ncomms8002
Lazzari et al	Lazzari L, Corti G, Picco G, et al. Patient-Derived Xenografts and Matched Cell Lines Identify Pharmacogenomic Vulnerabilities in Colorectal Cancer. Clin Cancer Res. 2019;25(20):6243-6259. doi:10.1158/1078-0432.CCR-18-3440
Siravegna et al	Siravegna G, Lazzari L, Crisafulli G, et al. Radiologic and Genomic Evolution of Individual Metastases during HER2 Blockade in Colorectal Cancer. Cancer Cell. 2018;34(1):148-162.e7. doi:10.1016/j.ccell.2018.06.004
Russo et al	Russo M, Misale S, Wei G, et al. Acquired Resistance to the TRK Inhibitor Entrectinib in Colorectal Cancer. Cancer Discov. 2016;6(1):36-44. doi:10.1158/2159-8290.CD-15-0940
Arena et al	Arena S, Corti G, Durinikova E, et al. A Subset of Colorectal Cancers with Cross-Sensitivity to Olaparib and Oxaliplatin. Clin Cancer Res. 2020;26(6):1372-1384. doi:10.1158/1078-0432.CCR-19-2409
Durinikova et al	Durinikova E, Reilly NM, Buzo K, et al. Targeting the DNA Damage Response Pathways and Replication Stress in Colorectal Cancer. Clin Cancer Res. 2022;28(17):3874-3889. doi:10.1158/1078-0432.CCR-22-0875
Rospo et al.	Rospo G, Lorenzato A, Amirouchene-Angelozzi N, et al. Evolving neoantigen profiles in colorectal cancers with DNA repair defects. Genome Med. 2019;11(1):42. Published 2019 Jun 28. doi:10.1186/s13073-019-0654-6
Germano et al	Germano G, Lamba S, Rospo G, et al. Inactivation of DNA repair triggers neoantigen generation and impairs tumour growth. Nature. 2017;552(7683):116-120. doi:10.1038/nature24673
Mullins et al	Mullins CS, Micheel B, Matschos S, et al. Integrated Biobanking and Tumor Model Establishment of Human Colorectal Carcinoma Provides Excellent Tools for Preclinical Research. Cancers (Basel). 2019;11(10):1520. Published 2019 Oct 9. doi:10.3390/cancers11101520
Gock et al	Gock M, Mullins CS, Harnack C, et al. Establishment, functional and genetic characterization of a colon derived large cell neuroendocrine carcinoma cell line. World J Gastroenterol. 2018;24(33):3749-3759. doi:10.3748/wjg.v24.i33.3749
Vécsey-Semjén et al	Vécsey-Semjén B, Becker KF, Sinski A, et al. Novel colon cancer cell lines leading to better understanding of the diversity of respective primary cancers. Oncogene. 2002;21(30):4646-4662. doi:10.1038/sj.onc.1205577
Marx et al	Marx C, Sonnemann J, Beyer M, et al. Mechanistic insights into p53-regulated cytotoxicity of combined entinostat and irinotecan against colorectal cancer cells. Mol Oncol. 2021;15(12):3404-3429. doi:10.1002/1878-0261.13060
Cottu et al	Cottu PH, Muzeau F, Estreicher A, et al. Inverse correlation between RER+ status and p53 mutation in colorectal cancer cell lines. Oncogene. 1996;13(12):2727-2730.
Boot at al	Boot A, van Eendenburg J, Crobach S, et al. Characterization of novel low passage primary and metastatic colorectal cancer cell lines. Oncotarget. 2016;7(12):14499-14509. doi:10.18632/oncotarget.7391
van Roon et al	van Roon EH, de Miranda NF, van Nieuwenhuizen MP, et al. Tumour-specific methylation of PTPRG intron 1 locus in sporadic and Lynch syndrome colorectal cancer. Eur J Hum Genet. 2011;19(3):307-312. doi:10.1038/ejhg.2010.187
Whitehead et al	Whitehead RH, Macrae FA, St John DJ, Ma J. A colon cancer cell line (LIM1215) derived from a patient with inherited nonpolyposis colorectal cancer. J Natl Cancer Inst. 1985;74(4):759-765.
Mouradov et al	Mouradov D, Sloggett C, Jorissen RN, et al. Colorectal cancer cell lines are representative models of the main molecular subtypes of primary cancer. Cancer Res. 2014;74(12):3238-3247. doi:10.1158/0008-5472.CAN-14-0013
Gayet et al	Gayet J, Zhou XP, Duval A, et al. Extensive characterization of genetic alterations in a series of human colorectal cancer cell lines. Oncogene. 2001;20(36):5025-5032. doi:10.1038/sj.onc.1204611
Supplier ID
ATCC	American Type Culture Collection
CLS	Cell Line Service
DSMZ	Leibniz Institute DSMZ
ECACC	European Collection of Authenticated Cell Cultures
IFOM	Istituto FIRC di Oncologia Molecolare
JCRB	Japanese Collection of Research Bioresources
KCLB	Korean Cell Line Bank
LUMC	Leiden University Medical Center
NCI60	NCI-60 Human Tumor Cell Lines
DKFZ	Deutsches Krebsforschungszentrum
Source
PDX	Patient-derived xenograft

## Sheet: Table S1
CRC cell line name	Alternative name	Research Resource Identifiers (RRIDs)	Source	Supplier ID	Microsatellite status	KRAS	NRAS	BRAF	APC	TP53	CMS	CRIS	CIMP	References
B1003_XL5	-	-	Established in our lab (from PDX)	Prof. Bardelli	MSI	Other (WT or other mutation)	Other (WT or other mutation)	Hotspot mutation	WT	Hotspot mutation, nonsense mutation, frameshift indel	CMS1	CRIS-A	CIMP-L	-
B1003_XLSP	-	-	Established in our lab (from PDX)	Prof. Bardelli	MSI	Other (WT or other mutation)	Other (WT or other mutation)	Hotspot mutation	WT	Hotspot mutation, nonsense mutation, frameshift indel	CMS1	CRIS-A	CIMP-L	-
C10	-	CVCL_5245	Purchased from international cell line banks	ECACC	MSI	Other (WT or other mutation)	Other (WT or other mutation)	Other (WT or other mutation)	WT	WT	CMS4	CRIS-A	CIMP4	Medico et al., Arena et al., Durinikova et al., Rospo et al.
C106	-	CVCL_M011	Purchased from international cell line banks	ECACC	MSS	Hotspot mutation	Other (WT or other mutation)	Other (WT or other mutation)	Nonsense mutation, frameshift indel	Other missense mutation, in-frame indel	CMS2	CRIS-C	CIMP4	Medico et al., Arena et al., Durinikova et al., Germano et al., Rospo et al.
C125PM	-	CVCL_8175	Purchased from international cell line banks	ECACC	MSS	Hotspot mutation	Other (WT or other mutation)	Other (WT or other mutation)	Nonsense mutation, frameshift indel	Hotspot mutation, nonsense mutation, frameshift indel	NA	CRIS-E	CIMP3	Medico et al., Arena et al., Durinikova et al., Germano et al., Rospo et al.
C146	-	CVCL_S958	Obtained through collaboration	Dr. Durrant	MSI	Hotspot mutation	Other (WT or other mutation)	Other (WT or other mutation)	Nonsense mutation, frameshift indel	Other missense mutation, in-frame indel	NA	NA	CIMP-H	Medico et al.
C170	-	CVCL_S959	Obtained through collaboration	Dr. Durrant	MSI	Hotspot mutation	Other missense mutation	Other (WT or other mutation)	Nonsense mutation, frameshift indel	Other missense mutation, in-frame indel	CMS1	NA	CIMP-H	Medico et al., Germano et al.
C32	-	CVCL_5246	Purchased from international cell line banks	ECACC	MSS	Other (WT or other mutation)	Hotspot mutation	Other (WT or other mutation)	Nonsense mutation, frameshift indel	Hotspot mutation, nonsense mutation, frameshift indel	CMS2	CRIS-B	CIMP4	Medico et al., Arena et al., Durinikova et al., Germano et al., Rospo et al.
C70	-	CVCL_5247	Purchased from international cell line banks	ECACC	MSS	Other (WT or other mutation)	Other (WT or other mutation)	Other (WT or other mutation)	Nonsense mutation, frameshift indel	WT	CMS2	CRIS-C	CIMP4	Medico et al., Germano et al., Rospo et al.
C75	-	CVCL_5248	Purchased from international cell line banks	ECACC	MSS	Other (WT or other mutation)	Other (WT or other mutation)	Other (WT or other mutation)	Nonsense mutation, frameshift indel	Hotspot mutation, nonsense mutation, frameshift indel	CMS2	CRIS-C	CIMP3	Medico et al., Rospo et al.
C80	-	CVCL_5249	Purchased from international cell line banks	ECACC	MSS	Hotspot mutation	Other (WT or other mutation)	Other (WT or other mutation)	Nonsense mutation, frameshift indel	Hotspot mutation, nonsense mutation, frameshift indel	CMS2	CRIS-E	CIMP3	Medico et al., Arena et al., Durinikova et al., Germano et al.
C84	-	CVCL_5250	Purchased from international cell line banks	ECACC	MSS	Hotspot mutation	Other (WT or other mutation)	Other (WT or other mutation)	Nonsense mutation, frameshift indel	Hotspot mutation, nonsense mutation, frameshift indel	CMS2	CRIS-C	CIMP4	Medico et al., Arena et al., Durinikova et al.
C99	-	CVCL_8176	Purchased from international cell line banks	ECACC	MSS	Other (WT or other mutation)	Other (WT or other mutation)	Other (WT or other mutation)	WT	WT	CMS2	CRIS-E	CIMP4	Medico et al., Rospo et al.
CACO2	-	CVCL_0025	Purchased from international cell line banks	ATCC	MSS	Other (WT or other mutation)	Other (WT or other mutation)	Other (WT or other mutation)	Nonsense mutation, frameshift indel	Hotspot mutation, nonsense mutation, frameshift indel	CMS4	CRIS-D	CIMP3	Medico et al., Arena et al., Durinikova et al., Rospo et al.
CAR1	-	CVCL_1116	Purchased from international cell line banks	JCRB	MSS	Other (WT or other mutation)	Other (WT or other mutation)	Other (WT or other mutation)	WT	Other missense mutation, in-frame indel	CMS4	CRIS-B	CIMP3	Medico et al., Arena et al., Durinikova et al., Rospo et al.
CCK81	-	CVCL_2873	Purchased from international cell line banks	JCRB	MSI	Other (WT or other mutation)	Other (WT or other mutation)	Other missense mutation	Missense mutation, in-frame indel	Other missense mutation, in-frame indel	CMS2	CRIS-C	CIMP3	Medico et al., Durinikova et al., Rospo et al.
CL11	-	CVCL_1978	Purchased from international cell line banks	DSMZ	MSS	Hotspot mutation	Other (WT or other mutation)	Other (WT or other mutation)	Nonsense mutation, frameshift indel	Other missense mutation, in-frame indel	CMS4	CRIS-B	CIMP-H	Medico et al., Arena et al., Durinikova et al., Germano et al.
CL14	-	CVCL_1979	Purchased from international cell line banks	DSMZ	MSS	Other (WT or other mutation)	Other (WT or other mutation)	Other (WT or other mutation)	Nonsense mutation, frameshift indel	Hotspot mutation, nonsense mutation, frameshift indel	CMS4	CRIS-D	CIMP4	Medico et al., Germano et al., Rospo et al.
CL34	-	CVCL_1980	Purchased from international cell line banks	DSMZ	MSI	Other (WT or other mutation)	Other (WT or other mutation)	Hotspot mutation	Nonsense mutation, frameshift indel	Hotspot mutation, nonsense mutation, frameshift indel	CMS3	CRIS-A	CIMP-H	Medico et al.
CL40	-	CVCL_1982	Purchased from international cell line banks	DSMZ	MSS	Hotspot mutation	Other (WT or other mutation)	Other (WT or other mutation)	Nonsense mutation, frameshift indel	Hotspot mutation, nonsense mutation, frameshift indel	CMS1	CRIS-A	CIMP-L	Medico et al., Germano et al.
CO115	-	CVCL_D102	Obtained through collaboration	Dr. Hamelin	MSI	Other (WT or other mutation)	Other (WT or other mutation)	Hotspot mutation	Nonsense mutation, frameshift indel	WT	CMS1	NA	CIMP-H	Medico et al., Durinikova et al.
COCM1	-	CVCL_1127	Purchased from international cell line banks	JCRB	MSS	Other (WT or other mutation)	Other (WT or other mutation)	Other (WT or other mutation)	Nonsense mutation, frameshift indel	Hotspot mutation, nonsense mutation, frameshift indel	CMS2	CRIS-C	CIMP4	Medico et al., Germano et al., Rospo et al.
COGA1	-	CVCL_A071	Obtained through collaboration	Prof. Huber	MSI	Other (WT or other mutation)	Other (WT or other mutation)	Other (WT or other mutation)	Nonsense mutation, frameshift indel	WT	NA	NA	CIMP4	Medico et al., Rospo et al.
COGA10	-	CVCL_A072	Obtained through collaboration	Prof. Huber	MSI	Other (WT or other mutation)	Other (WT or other mutation)	Other (WT or other mutation)	Nonsense mutation, frameshift indel	Hotspot mutation, nonsense mutation, frameshift indel	NA	NA	CIMP4	Vécsey-Semjén et al.
COGA12	-	CVCL_A073	Obtained through collaboration	Prof. Huber	MSI	Other (WT or other mutation)	Other (WT or other mutation)	Other (WT or other mutation)	Nonsense mutation, frameshift indel	WT	NA	CRIS-E	CIMP-L	Medico et al.
COGA2	-	CVCL_A074	Obtained through collaboration	Prof. Huber	MSS	Hotspot mutation	Other (WT or other mutation)	Other (WT or other mutation)	Nonsense mutation, frameshift indel	Hotspot mutation, nonsense mutation, frameshift indel	CMS3	CRIS-E	CIMP-H	Medico et al., Arena et al., Durinikova et al., Germano et al., Rospo et al.
COGA3	-	CVCL_A075	Obtained through collaboration	Prof. Huber	MSI	Hotspot mutation	Other (WT or other mutation)	Other (WT or other mutation)	WT	WT	CMS2	NA	CIMP-L	Medico et al., Germano et al.
COGA5	-	CVCL_A076	Obtained through collaboration	Prof. Huber	MSS	Hotspot mutation	Other (WT or other mutation)	Other (WT or other mutation)	Nonsense mutation, frameshift indel	Hotspot mutation, nonsense mutation, frameshift indel	CMS4	CRIS-B	CIMP3	Medico et al., Arena et al., Durinikova et al., Germano et al., Rospo et al.
COGA5L	-	CVCL_A077	Obtained through collaboration	Prof. Huber	MSS	Hotspot mutation	Other (WT or other mutation)	Other (WT or other mutation)	Nonsense mutation, frameshift indel	Hotspot mutation, nonsense mutation, frameshift indel	CMS1	CRIS-B	CIMP-L	Medico et al., Arena et al., Durinikova et al.
COGA8	-	CVCL_A078	Obtained through collaboration	Prof. Huber	MSS	Other (WT or other mutation)	Other (WT or other mutation)	Other (WT or other mutation)	Nonsense mutation, frameshift indel	Hotspot mutation, nonsense mutation, frameshift indel	CMS4	CRIS-C	CIMP3	Medico et al., Arena et al., Durinikova et al., Rospo et al.
COLO201	-	CVCL_1987	Purchased from international cell line banks	ATCC	MSS	Other (WT or other mutation)	Other (WT or other mutation)	Hotspot mutation	Nonsense mutation, frameshift indel	Hotspot mutation, nonsense mutation, frameshift indel	NA	CRIS-B	CIMP-H	Medico et al., Arena et al., Durinikova et al., Rospo et al.
COLO205	-	CVCL_0218	Purchased from international cell line banks	NCI60	MSS	Other (WT or other mutation)	Other (WT or other mutation)	Hotspot mutation	Nonsense mutation, frameshift indel	Hotspot mutation, nonsense mutation, frameshift indel	NA	CRIS-E	CIMP-H	Medico et al.	..
COLO320	-	CVCL_1989	Purchased from international cell line banks	DSMZ	MSS	Other (WT or other mutation)	Other (WT or other mutation)	Other (WT or other mutation)	Nonsense mutation, frameshift indel	Hotspot mutation, nonsense mutation, frameshift indel	CMS4	CRIS-D	CIMP4	Medico et al.
COLO320DM	-	CVCL_0219	Purchased from international cell line banks	ATCC	MSS	Other (WT or other mutation)	Other (WT or other mutation)	Other (WT or other mutation)	Nonsense mutation, frameshift indel	Hotspot mutation, nonsense mutation, frameshift indel	CMS4	CRIS-D	CIMP4	Medico et al.
COLO320HSR	-	CVCL_0220	Purchased from international cell line banks	ECACC	MSS	Other (WT or other mutation)	Other (WT or other mutation)	Other (WT or other mutation)	Nonsense mutation, frameshift indel	Hotspot mutation, nonsense mutation, frameshift indel	CMS4	NA	CIMP4	Medico et al.
COLO60H	-	CVCL_4572	Purchased from international cell line banks	CLS	MSI	Hotspot mutation	Other (WT or other mutation)	Other (WT or other mutation)	Nonsense mutation, frameshift indel	Hotspot mutation, nonsense mutation, frameshift indel	NA	CRIS-A	CIMP3	Medico et al.
COLO678	-	CVCL_1129	Purchased from international cell line banks	DSMZ	MSS	Hotspot mutation	Other (WT or other mutation)	Other (WT or other mutation)	Nonsense mutation, frameshift indel	WT	CMS4	NA	CIMP-H	Medico et al., Arena et al., Durinikova et al.
COLO94H	-	CVCL_4573	Purchased from international cell line banks	CLS	MSS	Hotspot mutation	Other (WT or other mutation)	Other (WT or other mutation)	Nonsense mutation, frameshift indel	Other missense mutation, in-frame indel	CMS2	CRIS-E	CIMP-L	Medico et al., Arena et al., Durinikova et al., Germano et al., Rospo et al.
CR4	-	CVCL_X142	Obtained through collaboration	Dr. Botchkina	MSS	Hotspot mutation	Other (WT or other mutation)	Other (WT or other mutation)	Nonsense mutation, frameshift indel	Hotspot mutation, nonsense mutation, frameshift indel	CMS4	CRIS-B	CIMP4	Arena et al., Durinikova et al.
CRC0078_XL	-	-	Established in our lab (from PDX)	Prof. Bardelli	MSS	Other (WT or other mutation)	Other (WT or other mutation)	Other (WT or other mutation)	Nonsense mutation, frameshift indel	Other missense mutation, in-frame indel	CMS2	CRIS-C	CIMP3	Lazzari et al.
CRC0080_XL	-	-	Established in our lab (from PDX)	Prof. Bardelli	MSS	Other (WT or other mutation)	Other (WT or other mutation)	Other (WT or other mutation)	WT	Other missense mutation, in-frame indel	CMS2	CRIS-C	CIMP4	Lazzari et al., Arena et al., Durinikova et al.
CRC0104_XL	-	-	Established in our lab (from PDX)	Prof. Bardelli	MSS	Other (WT or other mutation)	Other (WT or other mutation)	Other (WT or other mutation)	Nonsense mutation, frameshift indel	Other missense mutation, in-frame indel	CMS2	CRIS-C	CIMP4	Lazzari et al., Arena et al., Durinikova et al.
CRC0174_XL	-	-	Established in our lab (from PDX)	Prof. Bardelli	MSS	Other (WT or other mutation)	Hotspot mutation	Other (WT or other mutation)	Nonsense mutation, frameshift indel	Hotspot mutation, nonsense mutation, frameshift indel	CMS2	CRIS-C	CIMP3	Lazzari et al., Arena et al., Durinikova et al.
CRC0313_XL	-	-	Established in our lab (from PDX)	Prof. Bardelli	MSS	Other (WT or other mutation)	Hotspot mutation	Other (WT or other mutation)	Nonsense mutation, frameshift indel	Hotspot mutation, nonsense mutation, frameshift indel	CMS2	CRIS-C	CIMP3	Lazzari et al., Arena et al., Durinikova et al.
CRC0322_XL	-	-	Established in our lab (from PDX)	Prof. Bardelli	MSS	Other (WT or other mutation)	Other (WT or other mutation)	Other (WT or other mutation)	Nonsense mutation, frameshift indel	Hotspot mutation, nonsense mutation, frameshift indel	CMS2	CRIS-C	CIMP4	-
CRC0394_XL	-	-	Established in our lab (from PDX)	Prof. Bardelli	MSS	Other (WT or other mutation)	Other (WT or other mutation)	Other (WT or other mutation)	Nonsense mutation, frameshift indel	Hotspot mutation, nonsense mutation, frameshift indel	CMS2	CRIS-C	CIMP4	Lazzari et al.
CRC0438_XL	-	-	Established in our lab (from PDX)	Prof. Bardelli	MSS	Hotspot mutation	Other (WT or other mutation)	Other (WT or other mutation)	WT	Other missense mutation, in-frame indel	CMS1	CRIS-B	CIMP-L	Lazzari et al., Arena et al.
CRC0558_XL	-	-	Established in our lab (from PDX)	Prof. Bardelli	MSS	Other (WT or other mutation)	Hotspot mutation	Other (WT or other mutation)	WT	Hotspot mutation, nonsense mutation, frameshift indel	CMS4	CRIS-C	CIMP4	Lazzari et al., Arena et al., Durinikova et al.
CRC0691_XL	-	-	Established in our lab (from PDX)	Prof. Bardelli	MSS	Hotspot mutation	Other (WT or other mutation)	Other (WT or other mutation)	Nonsense mutation, frameshift indel	Hotspot mutation, nonsense mutation, frameshift indel	CMS2	CRIS-C	CIMP3	Lazzari et al., Arena et al.
CRC0740_XL	-	-	Established in our lab (from PDX)	Prof. Bardelli	MSS	Other (WT or other mutation)	Other (WT or other mutation)	Other (WT or other mutation)	Nonsense mutation, frameshift indel	Hotspot mutation, nonsense mutation, frameshift indel	CMS2	CRIS-E	CIMP4	Lazzari et al., Arena et al., Durinikova et al.
CRC0778_XL	-	-	Established in our lab (from PDX)	Prof. Bardelli	MSS	Hotspot mutation	Other (WT or other mutation)	Other (WT or other mutation)	WT	WT	CMS2	CRIS-E	CIMP4	Lazzari et al., Arena et al., Durinikova et al.
CRC0781_XL	-	-	Established in our lab (from PDX)	Prof. Bardelli	MSS	Other (WT or other mutation)	Other (WT or other mutation)	Hotspot mutation	WT	Hotspot mutation, nonsense mutation, frameshift indel	CMS1	CRIS-A	CIMP3	Lazzari et al., Arena et al., Durinikova et al.
CRC1360_XL	-	-	Established in our lab (from PDX)	Prof. Bardelli	MSS	Hotspot mutation	Other (WT or other mutation)	Other (WT or other mutation)	Nonsense mutation, frameshift indel	Hotspot mutation, nonsense mutation, frameshift indel	CMS4	CRIS-B	CIMP3	-
CX1	-	CVCL_2011	Purchased from international cell line banks	CLS	MSS	Other (WT or other mutation)	Other (WT or other mutation)	Hotspot mutation	Nonsense mutation, frameshift indel	Hotspot mutation, nonsense mutation, frameshift indel	CMS3	NA	CIMP-L	Medico et al., Arena et al., Durinikova et al.
DIFI	-	CVCL_6895	Obtained through collaboration	Dr. Baselga	MSS	Other (WT or other mutation)	Other (WT or other mutation)	Other (WT or other mutation)	Nonsense mutation, frameshift indel	Other missense mutation, in-frame indel	CMS2	CRIS-C	CIMP4	Medico et al., Arena et al., Durinikova et al., Germano et al., Rospo et al.
DLD1	-	CVCL_0248	Purchased from international cell line banks	ATCC	MSI	Hotspot mutation	Other (WT or other mutation)	Other (WT or other mutation)	Nonsense mutation, frameshift indel	Other missense mutation, in-frame indel	NA	NA	CIMP-H	Medico et al., Durinikova et al., Rospo et al.
FET	-	CVCL_A604	Obtained through collaboration	IFOM	MSS	Hotspot mutation	Other (WT or other mutation)	Other (WT or other mutation)	Nonsense mutation, frameshift indel	Other missense mutation, in-frame indel	NA	CRIS-A	CIMP-L	Medico et al., Arena et al., Durinikova et al., Germano et al.
GEO	-	CVCL_0271	Obtained through collaboration	Prof. Tortora	MSI	Hotspot mutation	Other (WT or other mutation)	Other (WT or other mutation)	Nonsense mutation, frameshift indel	Other missense mutation, in-frame indel	NA	CRIS-A	CIMP-L	Medico et al., Durinikova et al.
GP2D	-	CVCL_2450	Purchased from international cell line banks	ECACC	MSI	Hotspot mutation	Other (WT or other mutation)	Other missense mutation	Nonsense mutation, frameshift indel	WT	NA	NA	CIMP-L	Medico et al.
GP5D	-	CVCL_1235	Purchased from international cell line banks	ECACC	MSI	Hotspot mutation	Other (WT or other mutation)	Other missense mutation	Nonsense mutation, frameshift indel	WT	NA	CRIS-C	CIMP-L	Medico et al.
HCA24	-	CVCL_2467	Purchased from international cell line banks	ECACC	MSS	Other (WT or other mutation)	Other (WT or other mutation)	Other (WT or other mutation)	Nonsense mutation, frameshift indel	WT	CMS2	CRIS-E	CIMP4	Medico et al., Arena et al., Durinikova et al., Rospo et al.
HCA46	-	CVCL_2468	Purchased from international cell line banks	ECACC	MSS	Other (WT or other mutation)	Other (WT or other mutation)	Other (WT or other mutation)	Nonsense mutation, frameshift indel	Hotspot mutation, nonsense mutation, frameshift indel	CMS2	CRIS-C	CIMP4	Medico et al., Durinikova et al., Germano et al., Rospo et al.
HCA7	-	CVCL_0289	Purchased from international cell line banks	ECACC	MSI	Other (WT or other mutation)	Other (WT or other mutation)	Other (WT or other mutation)	Nonsense mutation, frameshift indel	Hotspot mutation, nonsense mutation, frameshift indel	CMS4	NA	CIMP3	Medico et al.
HCC2998	-	CVCL_1266	Purchased from international cell line banks	NCI60	MSS	Hotspot mutation	Other (WT or other mutation)	Other (WT or other mutation)	Nonsense mutation, frameshift indel	Hotspot mutation, nonsense mutation, frameshift indel	NA	CRIS-B	CIMP3	Medico et al., Arena et al., Durinikova et al., Rospo et al.
HCT116	-	CVCL_0291	Purchased from international cell line banks	ATCC	MSI	Hotspot mutation	Other (WT or other mutation)	Other (WT or other mutation)	WT	WT	CMS4	NA	CIMP-H	Medico et al., Durinikova et al., Germano et al.
HCT8	-	CVCL_2478	Purchased from international cell line banks	ATCC	MSI	Hotspot mutation	Other (WT or other mutation)	Other (WT or other mutation)	Nonsense mutation, frameshift indel	Other missense mutation, in-frame indel	CMS4	NA	CIMP-H	Medico et al.
HDC114	-	CVCL_A376	Purchased from international cell line banks	DKFZ	MSS	Other (WT or other mutation)	Other (WT or other mutation)	Other (WT or other mutation)	Nonsense mutation, frameshift indel	Hotspot mutation, nonsense mutation, frameshift indel	CMS4	NA	CIMP4	Medico et al., Arena et al., Durinikova et al., Germano et al., Rospo et al.
HDC135	-	CVCL_A381	Purchased from international cell line banks	DKFZ	MSI	Other (WT or other mutation)	Other (WT or other mutation)	Hotspot mutation	Missense mutation, in-frame indel	WT	CMS1	NA	CIMP-H	Medico et al., Durinikova et al.
HDC142	-	CVCL_A383	Purchased from international cell line banks	DKFZ	MSS	Other (WT or other mutation)	Other (WT or other mutation)	Other missense mutation	Nonsense mutation, frameshift indel	Other missense mutation, in-frame indel	CMS2	CRIS-D	CIMP4	Medico et al., Durinikova et al., Germano et al., Rospo et al.
HDC143	-	CVCL_A384	Purchased from international cell line banks	DKFZ	MSI	Other (WT or other mutation)	Other (WT or other mutation)	Other (WT or other mutation)	Nonsense mutation, frameshift indel	Other missense mutation, in-frame indel	CMS3	CRIS-E	CIMP3	Medico et al.
HDC54	-	CVCL_A362	Purchased from international cell line banks	DKFZ	MSS	Other (WT or other mutation)	Other (WT or other mutation)	Other (WT or other mutation)	Nonsense mutation, frameshift indel	Hotspot mutation, nonsense mutation, frameshift indel	CMS2	CRIS-C	CIMP3	Medico et al., Arena et al., Durinikova et al.
HDC8	-	CVCL_A359	Purchased from international cell line banks	DKFZ	MSS	Hotspot mutation	Other (WT or other mutation)	Other (WT or other mutation)	Nonsense mutation, frameshift indel	Other missense mutation, in-frame indel	CMS4	CRIS-B	CIMP-H	Medico et al., Arena et al., Durinikova et al.
HDC82	-	CVCL_A368	Purchased from international cell line banks	DKFZ	MSS	Other (WT or other mutation)	Other (WT or other mutation)	Other (WT or other mutation)	Nonsense mutation, frameshift indel	Hotspot mutation, nonsense mutation, frameshift indel	CMS2	CRIS-C	CIMP4	Medico et al., Rospo et al.
HDC9	-	CVCL_A360	Purchased from international cell line banks	DKFZ	MSI	Other (WT or other mutation)	Other missense mutation	Other (WT or other mutation)	Missense mutation, in-frame indel	Hotspot mutation, nonsense mutation, frameshift indel	CMS3	CRIS-A	CIMP3	Medico et al.
HHC6548	-	CVCL_1U94	Obtained through collaboration	Dr. Linnebacher	MSS	Hotspot mutation	Other (WT or other mutation)	Other (WT or other mutation)	Nonsense mutation, frameshift indel	Hotspot mutation, nonsense mutation, frameshift indel	CMS3	CRIS-A	CIMP4	Marx et al.
HRA16	-	CVCL_2507	Purchased from international cell line banks	ECACC	MSS	Other (WT or other mutation)	Other (WT or other mutation)	Other (WT or other mutation)	Nonsense mutation, frameshift indel	WT	CMS2	CRIS-C	CIMP4	Medico et al., Rospo et al.
HROBMCO1	HROBMC01	CVCL_1D08	Obtained through collaboration	Dr. Linnebacher	MSS	Hotspot mutation	Other (WT or other mutation)	Other (WT or other mutation)	Nonsense mutation, frameshift indel	Hotspot mutation, nonsense mutation, frameshift indel	CMS3	CRIS-A	CIMP4	Arena et al., Durinikova et al., Mullins et al.
HROC107_cT0M2	HROC107 T0 M2	CVCL_1D11	Obtained through collaboration	Dr. Linnebacher	MSS	Hotspot mutation	Other (WT or other mutation)	Other (WT or other mutation)	Nonsense mutation, frameshift indel	Other missense mutation, in-frame indel	CMS4	CRIS-D	CIMP3	Mullins et al.
HROC112_MET	HROC112Met1	-	Obtained through collaboration	Dr. Linnebacher	MSS	Other (WT or other mutation)	Other (WT or other mutation)	Other (WT or other mutation)	Nonsense mutation, frameshift indel	Hotspot mutation, nonsense mutation, frameshift indel	CMS2	CRIS-C	CIMP-L	Lazzari et al., Mullins et al.
HROC113	-	CVCL_S852	Obtained through collaboration	Dr. Linnebacher	MSI	Hotspot mutation	Other (WT or other mutation)	Other (WT or other mutation)	Missense mutation, in-frame indel	Other missense mutation, in-frame indel	CMS2	CRIS-E	CIMP4	Mullins et al.
HROC126	-	CVCL_1D12	Obtained through collaboration	Dr. Linnebacher	MSS	Other (WT or other mutation)	Other (WT or other mutation)	Other (WT or other mutation)	Nonsense mutation, frameshift indel	Hotspot mutation, nonsense mutation, frameshift indel	CMS2	CRIS-C	CIMP4	Mullins et al.
HROC131_T0M3	HROC131 T0 M3	CVCL_1D13	Obtained through collaboration	Dr. Linnebacher	MSI	Other (WT or other mutation)	Other (WT or other mutation)	Hotspot mutation	Nonsense mutation, frameshift indel	Hotspot mutation, nonsense mutation, frameshift indel	NA	NA	CIMP-H	Lazzari et al., Durinikova et al., Mullins et al.
HROC147_MET	HROC147Met1	CVCL_1D14	Obtained through collaboration	Dr. Linnebacher	NA	Hotspot mutation	Other (WT or other mutation)	Other (WT or other mutation)	Nonsense mutation, frameshift indel	Hotspot mutation, nonsense mutation, frameshift indel	CMS2	CRIS-C	CIMP3	Mullins et al.
HROC147_T0M1	HROC147 T0 M1	CVCL_1G09	Obtained through collaboration	Dr. Linnebacher	NA	Hotspot mutation	Other (WT or other mutation)	Other (WT or other mutation)	Nonsense mutation, frameshift indel	Hotspot mutation, nonsense mutation, frameshift indel	CMS3	CRIS-C	CIMP3	Lazzari et al., Mullins et al.
HROC173	-	CVCL_1D15	Obtained through collaboration	Dr. Linnebacher	MSS	Hotspot mutation	Other (WT or other mutation)	Other (WT or other mutation)	Nonsense mutation, frameshift indel	Hotspot mutation, nonsense mutation, frameshift indel	CMS4	CRIS-D	CIMP-L	Arena et al., Mullins et al.
HROC18	-	CVCL_0B45	Obtained through collaboration	Dr. Linnebacher	MSS	Hotspot mutation	Other (WT or other mutation)	Other (WT or other mutation)	Nonsense mutation, frameshift indel	Hotspot mutation, nonsense mutation, frameshift indel	CMS1	CRIS-B	CIMP-L	Medico et al., Arena et al., Mullins et al.
HROC183	-	CVCL_1D16	Obtained through collaboration	Dr. Linnebacher	MSS	Hotspot mutation	Other (WT or other mutation)	Other (WT or other mutation)	Nonsense mutation, frameshift indel	Hotspot mutation, nonsense mutation, frameshift indel	CMS2	CRIS-E	CIMP-L	Arena et al., Durinikova et al., Mullins et al.
HROC212	-	CVCL_1U84	Obtained through collaboration	Dr. Linnebacher	MSI	Other (WT or other mutation)	Other (WT or other mutation)	Hotspot mutation	Nonsense mutation, frameshift indel	WT	CMS1	NA	CIMP-H	Mullins et al.
HROC222_T1M2	HROC222 T1 M2	CVCL_VQ93	Obtained through collaboration	Dr. Linnebacher	MSS	Other (WT or other mutation)	Other (WT or other mutation)	Other (WT or other mutation)	Nonsense mutation, frameshift indel	Hotspot mutation, nonsense mutation, frameshift indel	CMS2	CRIS-C	CIMP3	Mullins et al.
HROC239_T0M1	HROC239 T0 M1	CVCL_1U93	Obtained through collaboration	Dr. Linnebacher	MSS	Hotspot mutation	Other (WT or other mutation)	Other (WT or other mutation)	Nonsense mutation, frameshift indel	Hotspot mutation, nonsense mutation, frameshift indel	CMS2	CRIS-D	CIMP3	Lazzari et al., Arena et al., Durinikova et al., Mullins et al.
HROC24	-	CVCL_S853	Obtained through collaboration	Dr. Linnebacher	MSI	Other (WT or other mutation)	Other (WT or other mutation)	Hotspot mutation	Nonsense mutation, frameshift indel	WT	CMS3	CRIS-A	CIMP-H	Medico et al., Durinikova et al., Rospo et al., Mullins et al.
HROC257_T0M1	HROC257 T0 M1	CVCL_1U97	Obtained through collaboration	Dr. Linnebacher	MSI	Other (WT or other mutation)	Other (WT or other mutation)	Hotspot mutation	Missense mutation, in-frame indel	Hotspot mutation, nonsense mutation, frameshift indel	CMS1	NA	CIMP-H	Mullins et al.
HROC277_MET2	HROC277Met2	CVCL_1U88	Obtained through collaboration	Dr. Linnebacher	MSS	Hotspot mutation	Other (WT or other mutation)	Other (WT or other mutation)	Nonsense mutation, frameshift indel	Hotspot mutation, nonsense mutation, frameshift indel	CMS4	CRIS-B	CIMP4	Arena et al., Mullins et al.
HROC277_T0M1	HROC277 T0 M1	CVCL_1U86	Obtained through collaboration	Dr. Linnebacher	MSS	Hotspot mutation	Other (WT or other mutation)	Other (WT or other mutation)	Nonsense mutation, frameshift indel	Hotspot mutation, nonsense mutation, frameshift indel	CMS3	CRIS-C	CIMP4	Lazzari et al., Arena et al., Mullins et al.
HROC278_MET	HROC278Met1	-	Obtained through collaboration	Dr. Linnebacher	MSS	Other (WT or other mutation)	Other (WT or other mutation)	Hotspot mutation	WT	Hotspot mutation, nonsense mutation, frameshift indel	NA	CRIS-E	CIMP3	Lazzari et al., Arena et al., Durinikova et al., Mullins et al.
HROC278_T0M1	HROC278 T0 M1	CVCL_1U89	Obtained through collaboration	Dr. Linnebacher	MSS	Other (WT or other mutation)	Other (WT or other mutation)	Hotspot mutation	WT	Hotspot mutation, nonsense mutation, frameshift indel	NA	CRIS-E	CIMP-L	Arena et al., Mullins et al.
HROC284_MET	HROC284Met1	-	Obtained through collaboration	Dr. Linnebacher	MSS	Other (WT or other mutation)	Hotspot mutation	Other (WT or other mutation)	Nonsense mutation, frameshift indel	Hotspot mutation, nonsense mutation, frameshift indel	CMS4	CRIS-B	CIMP4	Arena et al., Durinikova et al., Mullins et al.
HROC300_T2M1	HROC300 T2 M1	CVCL_VQ94	Obtained through collaboration	Dr. Linnebacher	MSS	Hotspot mutation	Other (WT or other mutation)	Other (WT or other mutation)	WT	Hotspot mutation, nonsense mutation, frameshift indel	CMS1	CRIS-B	CIMP-H	Mullins et al.
HROC313_MET1	HROC313Met1	CVCL_1U98	Obtained through collaboration	Dr. Linnebacher	MSS	Hotspot mutation	Other (WT or other mutation)	Other (WT or other mutation)	Nonsense mutation, frameshift indel	Hotspot mutation, nonsense mutation, frameshift indel	CMS2	CRIS-C	CIMP4	Arena et al., Mullins et al.
HROC32	-	CVCL_1D06	Obtained through collaboration	Dr. Linnebacher	MSS	Hotspot mutation	Other (WT or other mutation)	Other (WT or other mutation)	Nonsense mutation, frameshift indel	Hotspot mutation, nonsense mutation, frameshift indel	CMS2	CRIS-C	CIMP3	Medico et al., Arena et al., Durinikova et al., Rospo et al., Mullins et al.
HROC324	-	CVCL_1V00	Obtained through collaboration	Dr. Linnebacher	MSI	Hotspot mutation	Other missense mutation	Other (WT or other mutation)	Nonsense mutation, frameshift indel	Hotspot mutation, nonsense mutation, frameshift indel	NA	NA	CIMP4	Mullins et al.
HROC334	-	CVCL_1D18	Obtained through collaboration	Dr. Linnebacher	MSS	Hotspot mutation	Other (WT or other mutation)	Other (WT or other mutation)	Nonsense mutation, frameshift indel	Hotspot mutation, nonsense mutation, frameshift indel	CMS1	CRIS-A	CIMP-H	Arena et al., Durinikova et al., Rospo et al., Mullins et al.
HROC39	-	CVCL_1U81	Obtained through collaboration	Dr. Linnebacher	MSS	Hotspot mutation	Other (WT or other mutation)	Other (WT or other mutation)	Nonsense mutation, frameshift indel	WT	CMS3	CRIS-C	CIMP-L	Medico et al., Arena et al., Durinikova et al., Germano et al., Rospo et al., Mullins et al.
HROC40	-	CVCL_1G01	Obtained through collaboration	Dr. Linnebacher	MSS	Hotspot mutation	Other (WT or other mutation)	Other (WT or other mutation)	Nonsense mutation, frameshift indel	Other missense mutation, in-frame indel	CMS2	CRIS-A	CIMP3	Arena et al., Mullins et al.
HROC43	-	CVCL_1D20	Obtained through collaboration	Dr. Linnebacher	MSS	Hotspot mutation	Other (WT or other mutation)	Other (WT or other mutation)	Nonsense mutation, frameshift indel	Hotspot mutation, nonsense mutation, frameshift indel	CMS1	CRIS-B	CIMP-L	Arena et al., Mullins et al.
HROC46	-	CVCL_1D21	Obtained through collaboration	Dr. Linnebacher	MSS	Hotspot mutation	Other (WT or other mutation)	Other (WT or other mutation)	Nonsense mutation, frameshift indel	WT	CMS4	CRIS-D	CIMP3	Medico et al., Lazzari et al., Arena et al., Durinikova et al., Germano et al., Mullins et al.
HROC50_T1M5	HROC50 T1 M5	CVCL_1G02	Obtained through collaboration	Dr. Linnebacher	MSI	Other (WT or other mutation)	Other (WT or other mutation)	Hotspot mutation	Nonsense mutation, frameshift indel	Other missense mutation, in-frame indel	CMS3	CRIS-A	CIMP-H	Lazzari et al., Mullins et al.
HROC57	-	CVCL_1G03	Obtained through collaboration	Dr. Linnebacher	MSS	Other (WT or other mutation)	Other (WT or other mutation)	Hotspot mutation	Nonsense mutation, frameshift indel	Hotspot mutation, nonsense mutation, frameshift indel	CMS4	CRIS-D	CIMP-L	Arena et al., Durinikova et al., Gock et al.
HROC59	-	CVCL_1G04	Obtained through collaboration	Dr. Linnebacher	MSS	Hotspot mutation	Other (WT or other mutation)	Other (WT or other mutation)	Nonsense mutation, frameshift indel	WT	CMS2	CRIS-D	CIMP3	Lazzari et al., Arena et al., Durinikova et al., Mullins et al.
HROC60	-	CVCL_1G05	Obtained through collaboration	Dr. Linnebacher	MSS	Hotspot mutation	Other (WT or other mutation)	Other (WT or other mutation)	Nonsense mutation, frameshift indel	Hotspot mutation, nonsense mutation, frameshift indel	CMS4	CRIS-B	CIMP-L	Arena et al., Durinikova et al., Mullins et al.
HROC69	-	CVCL_1G06	Obtained through collaboration	Dr. Linnebacher	MSS	Other (WT or other mutation)	Other (WT or other mutation)	Other (WT or other mutation)	Nonsense mutation, frameshift indel	Hotspot mutation, nonsense mutation, frameshift indel	NA	NA	CIMP3	Medico et al., Arena et al., Durinikova et al., Germano et al., Rospo et al., Mullins et al.
HROC80	-	CVCL_1G08	Obtained through collaboration	Dr. Linnebacher	MSS	Hotspot mutation	Other (WT or other mutation)	Other (WT or other mutation)	Nonsense mutation, frameshift indel	Hotspot mutation, nonsense mutation, frameshift indel	CMS4	CRIS-B	CIMP4	Medico et al., Lazzari et al., Arena et al., Durinikova et al., Mullins et al.
HROC87	-	CVCL_S854	Obtained through collaboration	Dr. Linnebacher	MSI	Other (WT or other mutation)	Other (WT or other mutation)	Hotspot mutation	Nonsense mutation, frameshift indel	WT	CMS1	CRIS-B	CIMP-H	Medico et al., Lazzari et al., Durinikova et al., Mullins et al.
HT115	-	CVCL_2520	Purchased from international cell line banks	ECACC	MSS	Other (WT or other mutation)	Other missense mutation	Other missense mutation	Nonsense mutation, frameshift indel	Hotspot mutation, nonsense mutation, frameshift indel	CMS1	CRIS-E	CIMP-L	Medico et al., Rospo et al.
HT29	-	CVCL_0320	Purchased from international cell line banks	ATCC	MSS	Other (WT or other mutation)	Other (WT or other mutation)	Hotspot mutation	Nonsense mutation, frameshift indel	Hotspot mutation, nonsense mutation, frameshift indel	CMS1	CRIS-B	CIMP-H	Medico et al., Arena et al., Durinikova et al., Rospo et al.
HT55	-	CVCL_1294	Purchased from international cell line banks	ECACC	MSS	Other (WT or other mutation)	Other (WT or other mutation)	Other missense mutation	Nonsense mutation, frameshift indel	Other missense mutation, in-frame indel	CMS2	CRIS-C	CIMP4	Medico et al., Rospo et al.
HUTU80	-	CVCL_1301	Purchased from international cell line banks	ATCC	MSS	Other (WT or other mutation)	Other (WT or other mutation)	Other (WT or other mutation)	WT	WT	CMS4	CRIS-D	CIMP4	Medico et al., Arena et al.
IRCC1_XL	-	-	Established in our lab (from PDX)	Prof. Bardelli	MSI	Other (WT or other mutation)	Other (WT or other mutation)	Other (WT or other mutation)	Nonsense mutation, frameshift indel	Hotspot mutation, nonsense mutation, frameshift indel	CMS3	CRIS-A	CIMP-H	Lazzari et al., Durinikova et al., Russo et al.
IRCC10_A_HL	-	-	Established in our lab (from surgical sample)	Prof. Bardelli	MSS	Other (WT or other mutation)	Other (WT or other mutation)	Other (WT or other mutation)	Nonsense mutation, frameshift indel	Hotspot mutation, nonsense mutation, frameshift indel	CMS2	CRIS-C	CIMP4	Durinikova et al.
IRCC22_XL	-	-	Established in our lab (from PDX)	Prof. Bardelli	MSS	Hotspot mutation	Other (WT or other mutation)	Other (WT or other mutation)	Nonsense mutation, frameshift indel	Other missense mutation, in-frame indel	CMS3	CRIS-A	CIMP3	Arena et al., Durinikova et al.
IRCC3_HL	-	-	Established in our lab (from surgical sample)	Prof. Bardelli	MSI	Hotspot mutation	Other (WT or other mutation)	Other missense mutation	Nonsense mutation, frameshift indel	Hotspot mutation, nonsense mutation, frameshift indel	CMS3	CRIS-A	CIMP-H	Durinikova et al.
IRCC3_XL	-	-	Established in our lab (from PDX)	Prof. Bardelli	MSI	Hotspot mutation	Other (WT or other mutation)	Other (WT or other mutation)	Nonsense mutation, frameshift indel	Hotspot mutation, nonsense mutation, frameshift indel	NA	NA	CIMP-H	-
IRCC5_A_XL	-	-	Established in our lab (from PDX)	Prof. Bardelli	MSS	Other (WT or other mutation)	Other (WT or other mutation)	Other (WT or other mutation)	Nonsense mutation, frameshift indel	Other missense mutation, in-frame indel	CMS2	CRIS-C	CIMP4	Lazzari et al.
IRCC72_A_XL	-	-	Established in our lab (from PDX)	Prof. Bardelli	MSS	Other (WT or other mutation)	Other (WT or other mutation)	Other (WT or other mutation)	Nonsense mutation, frameshift indel	Hotspot mutation, nonsense mutation, frameshift indel	CMS4	CRIS-B	CIMP4	Durinikova et al.
ISRECO1	-	CVCL_A627	Obtained through collaboration	Dr. Hamelin	MSS	Other (WT or other mutation)	Other (WT or other mutation)	Other (WT or other mutation)	Nonsense mutation, frameshift indel	Other missense mutation, in-frame indel	CMS4	NA	CIMP-H	Cottu et al.
JVE015	-	CVCL_EG16	Purchased from international cell line banks	LUMC	MSS	Hotspot mutation	Other (WT or other mutation)	Other (WT or other mutation)	Nonsense mutation, frameshift indel	Hotspot mutation, nonsense mutation, frameshift indel	CMS4	CRIS-B	CIMP3	Arena et al., Durinikova et al.
JVE044	-	CVCL_EG17	Purchased from international cell line banks	LUMC	MSS	Hotspot mutation	Other (WT or other mutation)	Other (WT or other mutation)	Nonsense mutation, frameshift indel	Hotspot mutation, nonsense mutation, frameshift indel	CMS4	CRIS-B	CIMP-H	Boot at al.
JVE059	-	CVCL_EG18	Purchased from international cell line banks	LUMC	MSI	Other (WT or other mutation)	Other (WT or other mutation)	Other (WT or other mutation)	Nonsense mutation, frameshift indel	WT	NA	CRIS-C	CIMP3	Boot at al.
JVE103	-	CVCL_EG19	Purchased from international cell line banks	LUMC	MSS	Other (WT or other mutation)	Other (WT or other mutation)	Other (WT or other mutation)	Nonsense mutation, frameshift indel	Hotspot mutation, nonsense mutation, frameshift indel	CMS2	CRIS-C	CIMP4	Boot at al.
JVE109	-	CVCL_EG20	Purchased from international cell line banks	LUMC	MSI	Other (WT or other mutation)	Other (WT or other mutation)	Hotspot mutation	Missense mutation, in-frame indel	Other missense mutation, in-frame indel	CMS3	CRIS-A	CIMP-L	Boot at al.
JVE114	-	CVCL_EG21	Purchased from international cell line banks	LUMC	MSS	Other (WT or other mutation)	Other (WT or other mutation)	Other (WT or other mutation)	Nonsense mutation, frameshift indel	Other missense mutation, in-frame indel	CMS2	CRIS-C	CIMP4	Boot at al.
JVE127	-	CVCL_EG22	Purchased from international cell line banks	LUMC	MSS	Other (WT or other mutation)	Other (WT or other mutation)	Hotspot mutation	WT	Other missense mutation, in-frame indel	CMS3	CRIS-A	CIMP-H	Arena et al., Durinikova et al.
JVE187	-	CVCL_EG23	Purchased from international cell line banks	LUMC	MSS	Hotspot mutation	Other (WT or other mutation)	Other (WT or other mutation)	Nonsense mutation, frameshift indel	Other missense mutation, in-frame indel	NA	CRIS-A	CIMP-L	Boot at al.
JVE192	-	CVCL_EG24	Purchased from international cell line banks	LUMC	MSI	Hotspot mutation	Other (WT or other mutation)	Other (WT or other mutation)	Missense mutation, in-frame indel	WT	CMS3	CRIS-A	CIMP4	Boot at al.
JVE207	-	CVCL_EG25	Purchased from international cell line banks	LUMC	MSS	Other (WT or other mutation)	Other (WT or other mutation)	Hotspot mutation	Nonsense mutation, frameshift indel	Other missense mutation, in-frame indel	CMS3	CRIS-E	CIMP-H	Arena et al., Durinikova et al.
JVE241	-	CVCL_EG27	Purchased from international cell line banks	LUMC	MSS	Hotspot mutation	Other (WT or other mutation)	Other (WT or other mutation)	Nonsense mutation, frameshift indel	Hotspot mutation, nonsense mutation, frameshift indel	CMS2	CRIS-E	CIMP4	Boot at al.
JVE253	-	CVCL_EG28	Purchased from international cell line banks	LUMC	MSS	Hotspot mutation	Other (WT or other mutation)	Other (WT or other mutation)	Nonsense mutation, frameshift indel	Hotspot mutation, nonsense mutation, frameshift indel	CMS4	CRIS-B	CIMP3	Boot at al.
JVE367	-	CVCL_EG29	Purchased from international cell line banks	LUMC	MSS	Other (WT or other mutation)	Other (WT or other mutation)	Hotspot mutation	WT	WT	CMS3	CRIS-A	CIMP-L	Boot at al.
JVE371	-	CVCL_EG30	Purchased from international cell line banks	LUMC	MSS	Hotspot mutation	Other (WT or other mutation)	Other (WT or other mutation)	Nonsense mutation, frameshift indel	WT	CMS2	CRIS-B	CIMP4	Boot at al.
JVE528	-	CVCL_EG31	Purchased from international cell line banks	LUMC	MSS	Hotspot mutation	Other (WT or other mutation)	Other (WT or other mutation)	Nonsense mutation, frameshift indel	Hotspot mutation, nonsense mutation, frameshift indel	CMS4	CRIS-B	CIMP3	Boot at al.
KM12	-	CVCL_1331	Purchased from international cell line banks	NCI60	MSI	Other (WT or other mutation)	Other (WT or other mutation)	Other missense mutation	Nonsense mutation, frameshift indel	Hotspot mutation, nonsense mutation, frameshift indel	NA	NA	CIMP-H	Medico et al., Russo et al., Durinikova et al., Germano et al.
KM12C	-	CVCL_9547	Purchased from international cell line banks	KCLB	MSI	Other (WT or other mutation)	Other (WT or other mutation)	Other (WT or other mutation)	Nonsense mutation, frameshift indel	Hotspot mutation, nonsense mutation, frameshift indel	NA	CRIS-A	CIMP-H	Medico et al.
KM12L4	-	CVCL_5946	Purchased from international cell line banks	KCLB	MSI	Other (WT or other mutation)	Other (WT or other mutation)	Other (WT or other mutation)	Nonsense mutation, frameshift indel	Hotspot mutation, nonsense mutation, frameshift indel	CMS1	NA	CIMP-H	Medico et al.
KM12SM	-	CVCL_9548	Purchased from international cell line banks	KCLB	MSI	Other (WT or other mutation)	Other (WT or other mutation)	Other (WT or other mutation)	Nonsense mutation, frameshift indel	Hotspot mutation, nonsense mutation, frameshift indel	CMS1	NA	CIMP-H	Medico et al.
KM20	-	CVCL_L095	Purchased from international cell line banks	KCLB	MSS	Other (WT or other mutation)	Other (WT or other mutation)	Hotspot mutation	Nonsense mutation, frameshift indel	Hotspot mutation, nonsense mutation, frameshift indel	CMS1	CRIS-B	CIMP-L	Medico et al., Arena et al., Durinikova et al.
KP283T	-	CVCL_EG33	Purchased from international cell line banks	LUMC	MSS	Hotspot mutation	Other (WT or other mutation)	Other (WT or other mutation)	Nonsense mutation, frameshift indel	Hotspot mutation, nonsense mutation, frameshift indel	CMS4	CRIS-B	CIMP3	Arena et al.
KP363T	-	CVCL_EG34	Purchased from international cell line banks	LUMC	MSS	Other (WT or other mutation)	Other (WT or other mutation)	Hotspot mutation	WT	Hotspot mutation, nonsense mutation, frameshift indel	CMS1	CRIS-B	CIMP-H	Arena et al., Durinikova et al.
KP7038T	-	CVCL_EG35	Purchased from international cell line banks	LUMC	MSI	Other (WT or other mutation)	Other (WT or other mutation)	Other (WT or other mutation)	Nonsense mutation, frameshift indel	WT	NA	NA	CIMP4	van Roon et al.
LIM1215	-	CVCL_2574	Obtained through collaboration	Dr. Whitehead	MSI	Other (WT or other mutation)	Other (WT or other mutation)	Other (WT or other mutation)	WT	WT	NA	NA	CIMP3	Medico et al., Durinikova et al., Rospo et al.
LIM1863	-	CVCL_4434	Obtained through collaboration	Dr. Whitehead	MSI	Other (WT or other mutation)	Other (WT or other mutation)	Other (WT or other mutation)	Nonsense mutation, frameshift indel	Other missense mutation, in-frame indel	CMS2	CRIS-E	CIMP-H	Whitehead et al.
LIM1899	-	CVCL_4435	Obtained through collaboration	Dr. Whitehead	MSI	Hotspot mutation	Other (WT or other mutation)	Other (WT or other mutation)	WT	Hotspot mutation, nonsense mutation, frameshift indel	CMS3	NA	CIMP4	Medico et al., Germano et al.
LIM2099	-	CVCL_4436	Obtained through collaboration	Dr. Whitehead	MSS	Hotspot mutation	Other (WT or other mutation)	Other (WT or other mutation)	WT	WT	CMS4	CRIS-B	CIMP-L	Medico et al., Arena et al., Durinikova et al., Rospo et al.
LIM2405	-	CVCL_4437	Obtained through collaboration	Dr. Whitehead	MSI	Other (WT or other mutation)	Other (WT or other mutation)	Hotspot mutation	Nonsense mutation, frameshift indel	WT	CMS1	NA	CIMP-H	Medico et al., Durinikova et al.
LIM2412	-	CVCL_4439	Obtained through collaboration	Dr. Whitehead	MSI	Other (WT or other mutation)	Other (WT or other mutation)	Hotspot mutation	Nonsense mutation, frameshift indel	Hotspot mutation, nonsense mutation, frameshift indel	CMS1	NA	CIMP-H	Medico et al.
LIM2537	-	CVCL_4441	Obtained through collaboration	Dr. Whitehead	MSI	Other (WT or other mutation)	Other (WT or other mutation)	Hotspot mutation	Nonsense mutation, frameshift indel	Hotspot mutation, nonsense mutation, frameshift indel	NA	NA	CIMP-H	Medico et al.
LIM2550	-	CVCL_4442	Purchased from international cell line banks	CellBank Australia	MSI	Hotspot mutation	Other (WT or other mutation)	Other (WT or other mutation)	Nonsense mutation, frameshift indel	Hotspot mutation, nonsense mutation, frameshift indel	CMS1	NA	CIMP-H	Medico et al., Germano et al.
LIM2551	-	CVCL_4443	Purchased from international cell line banks	CellBank Australia	MSI	Other (WT or other mutation)	Other (WT or other mutation)	Hotspot mutation	WT	Hotspot mutation, nonsense mutation, frameshift indel	CMS1	CRIS-B	CIMP3	Medico et al.
LM0201_A_XL	-	-	Established in our lab (from PDX)	Prof. Bardelli	MSS	Other (WT or other mutation)	Other (WT or other mutation)	Other (WT or other mutation)	Nonsense mutation, frameshift indel	Hotspot mutation, nonsense mutation, frameshift indel	CMS2	CRIS-C	CIMP4	Siravegna et al.
LM0701_A_XL	-	-	Established in our lab (from PDX)	Prof. Bardelli	MSS	Other (WT or other mutation)	Other (WT or other mutation)	Other (WT or other mutation)	Nonsense mutation, frameshift indel	Hotspot mutation, nonsense mutation, frameshift indel	CMS2	CRIS-C	CIMP4	Siravegna et al.
LOVO	-	CVCL_0399	Purchased from international cell line banks	ATCC	MSI	Hotspot mutation	Other (WT or other mutation)	Other (WT or other mutation)	Nonsense mutation, frameshift indel	WT	CMS1	CRIS-B	CIMP-L	Medico et al., Rospo et al.
LS1034	-	CVCL_1382	Purchased from international cell line banks	ATCC	MSS	Hotspot mutation	Other (WT or other mutation)	Other (WT or other mutation)	Nonsense mutation, frameshift indel	Hotspot mutation, nonsense mutation, frameshift indel	CMS2	CRIS-D	CIMP-L	Medico et al., Arena et al., Durinikova et al., Germano et al.
LS123	-	CVCL_1383	Purchased from international cell line banks	ATCC	MSS	Hotspot mutation	Other (WT or other mutation)	Other (WT or other mutation)	Nonsense mutation, frameshift indel	Hotspot mutation, nonsense mutation, frameshift indel	CMS4	CRIS-B	CIMP-L	Medico et al., Arena et al., Durinikova et al.
LS174T	-	CVCL_1384	Purchased from international cell line banks	ATCC	MSI	Hotspot mutation	Other (WT or other mutation)	Other missense mutation	WT	WT	CMS3	CRIS-A	CIMP4	Medico et al.
LS180	-	CVCL_0397	Purchased from international cell line banks	ATCC	MSI	Hotspot mutation	Other (WT or other mutation)	Other missense mutation	Missense mutation, in-frame indel	WT	CMS3	CRIS-A	CIMP4	Medico et al., Rospo et al.
LS411N	-	CVCL_1385	Purchased from international cell line banks	ATCC	MSI	Other (WT or other mutation)	Other (WT or other mutation)	Hotspot mutation	Nonsense mutation, frameshift indel	Hotspot mutation, nonsense mutation, frameshift indel	NA	NA	CIMP-H	Medico et al., Durinikova et al., Rospo et al.
LS513	-	CVCL_1386	Purchased from international cell line banks	ATCC	MSS	Hotspot mutation	Other (WT or other mutation)	Other missense mutation	WT	WT	CMS3	CRIS-A	CIMP-L	Medico et al., Arena et al., Durinikova et al., Germano et al.
MDST8	-	CVCL_2588	Purchased from international cell line banks	ECACC	MSS	Other (WT or other mutation)	Other (WT or other mutation)	Hotspot mutation	Nonsense mutation, frameshift indel	WT	CMS4	CRIS-D	CIMP4	Medico et al., Arena et al., Durinikova et al., Germano et al., Rospo et al.
MIP101	-	CVCL_H689	Obtained through collaboration	Dr. Jessup	MSI	Hotspot mutation	Other (WT or other mutation)	Other (WT or other mutation)	Nonsense mutation, frameshift indel	Other missense mutation, in-frame indel	NA	NA	CIMP-H	Medico et al.
NCIH498	-	CVCL_1563	Purchased from international cell line banks	ATCC	MSS	Hotspot mutation	Other (WT or other mutation)	Other (WT or other mutation)	Nonsense mutation, frameshift indel	WT	CMS1	CRIS-D	CIMP-H	Medico et al., Arena et al., Durinikova et al., Germano et al.
NCIH630	-	CVCL_1572	Purchased from international cell line banks	KCLB	MSI	Other (WT or other mutation)	Other (WT or other mutation)	Other (WT or other mutation)	Nonsense mutation, frameshift indel	Hotspot mutation, nonsense mutation, frameshift indel	CMS2	CRIS-C	CIMP4	Medico et al.
NCIH684	-	CVCL_9980	Purchased from international cell line banks	KCLB	MSS	Hotspot mutation	Other (WT or other mutation)	Other (WT or other mutation)	Nonsense mutation, frameshift indel	Hotspot mutation, nonsense mutation, frameshift indel	CMS2	CRIS-E	CIMP3	Medico et al., Arena et al., Durinikova et al.
NCIH716	-	CVCL_1581	Purchased from international cell line banks	ATCC	MSS	Other missense mutation	Other (WT or other mutation)	Other (WT or other mutation)	WT	Other missense mutation, in-frame indel	CMS4	NA	CIMP3	Medico et al., Rospo et al.
OUMS23	-	CVCL_3088	Purchased from international cell line banks	JCRB	MSS	Other (WT or other mutation)	Other (WT or other mutation)	Hotspot mutation	Nonsense mutation, frameshift indel	Other missense mutation, in-frame indel	CMS4	CRIS-D	CIMP3	Medico et al., Arena et al., Durinikova et al., Germano et al., Rospo et al.
OXCO1	-	CVCL_B451	Obtained through collaboration	Prof. Cerundolo	MSS	Other (WT or other mutation)	Other (WT or other mutation)	Hotspot mutation	Nonsense mutation, frameshift indel	Other missense mutation, in-frame indel	CMS4	CRIS-B	CIMP3	Medico et al., Arena et al., Durinikova et al.
OXCO2	-	CVCL_2H53	Obtained through collaboration	Prof. Cerundolo	MSI	Other (WT or other mutation)	Other (WT or other mutation)	Other (WT or other mutation)	Nonsense mutation, frameshift indel	WT	CMS2	CRIS-C	CIMP4	Medico et al., Durinikova et al.
OXCO3	-	CVCL_B452	Obtained through collaboration	Prof. Cerundolo	MSS	Hotspot mutation	Other (WT or other mutation)	Other (WT or other mutation)	Nonsense mutation, frameshift indel	Hotspot mutation, nonsense mutation, frameshift indel	CMS1	CRIS-B	CIMP3	Medico et al., Arena et al., Durinikova et al., Rospo et al.
RCM1	-	CVCL_1648	Purchased from international cell line banks	JCRB	MSS	Hotspot mutation	Other (WT or other mutation)	Other (WT or other mutation)	Nonsense mutation, frameshift indel	Hotspot mutation, nonsense mutation, frameshift indel	CMS2	CRIS-B	CIMP3	Medico et al., Arena et al., Durinikova et al., Germano et al.
RKO	-	CVCL_0504	Purchased from international cell line banks	ATCC	MSI	Other (WT or other mutation)	Other (WT or other mutation)	Hotspot mutation	Nonsense mutation, frameshift indel	WT	NA	NA	CIMP-H	Medico et al., Durinikova et al.
RW2982	-	CVCL_D174	Obtained through collaboration	Dr. Arango	MSS	Hotspot mutation	Other (WT or other mutation)	Other (WT or other mutation)	Nonsense mutation, frameshift indel	Other missense mutation, in-frame indel	CMS3	CRIS-E	CIMP3	Mouradov et al.
RW7213	-	CVCL_D175	Obtained through collaboration	Dr. Tibbets	MSS	Hotspot mutation	Other (WT or other mutation)	Other (WT or other mutation)	Nonsense mutation, frameshift indel	Other missense mutation, in-frame indel	CMS3	CRIS-A	CIMP3	Medico et al., Arena et al., Durinikova et al., Rospo et al.
SKCO1	-	CVCL_0626	Purchased from international cell line banks	ATCC	MSS	Hotspot mutation	Other (WT or other mutation)	Other (WT or other mutation)	Nonsense mutation, frameshift indel	WT	CMS3	CRIS-A	CIMP3	Medico et al., Arena et al., Durinikova et al., Germano et al.
SNU1040	-	CVCL_5003	Purchased from international cell line banks	KCLB	MSI	Other (WT or other mutation)	Other (WT or other mutation)	Other (WT or other mutation)	Nonsense mutation, frameshift indel	Hotspot mutation, nonsense mutation, frameshift indel	NA	CRIS-D	CIMP4	Medico et al., Rospo et al.
SNU1047	-	CVCL_5004	Purchased from international cell line banks	KCLB	MSI	Other (WT or other mutation)	Other (WT or other mutation)	Other (WT or other mutation)	Missense mutation, in-frame indel	WT	NA	CRIS-D	CIMP-L	Medico et al.
SNU1181	-	CVCL_5013	Purchased from international cell line banks	KCLB	MSS	Hotspot mutation	Other (WT or other mutation)	Other (WT or other mutation)	Nonsense mutation, frameshift indel	Hotspot mutation, nonsense mutation, frameshift indel	CMS1	CRIS-B	CIMP3	Medico et al., Arena et al., Durinikova et al., Rospo et al.
SNU1235	-	CVCL_5018	Purchased from international cell line banks	KCLB	MSS	Other (WT or other mutation)	Other (WT or other mutation)	Hotspot mutation	Nonsense mutation, frameshift indel	Hotspot mutation, nonsense mutation, frameshift indel	NA	NA	CIMP-H	Medico et al., Arena et al., Durinikova et al., Rospo et al.
SNU1406	-	CVCL_5024	Purchased from international cell line banks	KCLB	MSS	Other (WT or other mutation)	Other (WT or other mutation)	Other missense mutation	WT	Hotspot mutation, nonsense mutation, frameshift indel	CMS2	CRIS-E	CIMP-H	Medico et al.
SNU1411	-	CVCL_5025	Purchased from international cell line banks	KCLB	MSS	Hotspot mutation	Other (WT or other mutation)	Other missense mutation	WT	Hotspot mutation, nonsense mutation, frameshift indel	CMS1	CRIS-B	CIMP-H	Medico et al., Arena et al., Durinikova et al., Rospo et al.
SNU1460	-	CVCL_5026	Purchased from international cell line banks	KCLB	MSS	Other (WT or other mutation)	Other (WT or other mutation)	Other (WT or other mutation)	WT	WT	CMS2	CRIS-C	CIMP4	Medico et al., Rospo et al.
SNU1544	-	CVCL_5027	Purchased from international cell line banks	KCLB	MSI	Other missense mutation	Other (WT or other mutation)	Other (WT or other mutation)	Nonsense mutation, frameshift indel	WT	CMS1	NA	CIMP4	Medico et al., Durinikova et al.
SNU1684	-	CVCL_5028	Purchased from international cell line banks	KCLB	MSI	Hotspot mutation	Other (WT or other mutation)	Other (WT or other mutation)	Nonsense mutation, frameshift indel	WT	NA	NA	CIMP4	Medico et al., Rospo et al.
SNU1746	-	CVCL_5030	Purchased from international cell line banks	KCLB	MSI	Hotspot mutation	Other (WT or other mutation)	Other (WT or other mutation)	Nonsense mutation, frameshift indel	WT	CMS3	CRIS-A	CIMP3	Medico et al.
SNU175	-	CVCL_5031	Purchased from international cell line banks	KCLB	MSI	Hotspot mutation	Other (WT or other mutation)	Other (WT or other mutation)	Nonsense mutation, frameshift indel	WT	CMS3	CRIS-A	CIMP4	Medico et al., Rospo et al.
SNU254	-	CVCL_5041	Purchased from international cell line banks	KCLB	MSS	Hotspot mutation	Other (WT or other mutation)	Other (WT or other mutation)	Nonsense mutation, frameshift indel	Other missense mutation, in-frame indel	CMS4	CRIS-B	CIMP3	Medico et al., Arena et al., Durinikova et al.
SNU283	-	CVCL_5044	Purchased from international cell line banks	KCLB	MSS	Other (WT or other mutation)	Other (WT or other mutation)	Other (WT or other mutation)	Missense mutation, in-frame indel	WT	CMS2	CRIS-C	CIMP3	Medico et al., Rospo et al.
SNU407	-	CVCL_5058	Purchased from international cell line banks	KCLB	MSI	Hotspot mutation	Other (WT or other mutation)	Other missense mutation	WT	Hotspot mutation, nonsense mutation, frameshift indel	NA	NA	CIMP3	Medico et al.
SNU479	-	CVCL_5066	Purchased from international cell line banks	KCLB	MSS	Other (WT or other mutation)	Other (WT or other mutation)	Other (WT or other mutation)	Nonsense mutation, frameshift indel	Other missense mutation, in-frame indel	CMS2	CRIS-A	CIMP4	Medico et al., Rospo et al.
SNU503	-	CVCL_5071	Purchased from international cell line banks	KCLB	MSS	Other (WT or other mutation)	Other (WT or other mutation)	Other missense mutation	Nonsense mutation, frameshift indel	Hotspot mutation, nonsense mutation, frameshift indel	CMS4	CRIS-D	CIMP4	Medico et al.
SNU61	-	CVCL_5078	Purchased from international cell line banks	KCLB	MSS	Hotspot mutation	Other (WT or other mutation)	Other (WT or other mutation)	Nonsense mutation, frameshift indel	Hotspot mutation, nonsense mutation, frameshift indel	CMS3	CRIS-B	CIMP-L	Medico et al., Arena et al., Durinikova et al.
SNU769B	-	CVCL_5091	Purchased from international cell line banks	KCLB	MSI	Other (WT or other mutation)	Other (WT or other mutation)	Other (WT or other mutation)	Nonsense mutation, frameshift indel	WT	CMS3	CRIS-A	CIMP4	Medico et al.
SNU81	-	CVCL_5098	Purchased from international cell line banks	KCLB	MSS	Hotspot mutation	Other missense mutation	Other (WT or other mutation)	Nonsense mutation, frameshift indel	Hotspot mutation, nonsense mutation, frameshift indel	CMS1	CRIS-B	CIMP-L	Medico et al., Arena et al., Durinikova et al., Rospo et al.
SNU977	-	CVCL_5109	Purchased from international cell line banks	KCLB	MSS	Other (WT or other mutation)	Other (WT or other mutation)	Other (WT or other mutation)	Nonsense mutation, frameshift indel	Hotspot mutation, nonsense mutation, frameshift indel	CMS4	CRIS-B	CIMP3	Medico et al., Arena et al., Durinikova et al., Rospo et al.
SNUC1	-	CVCL_1708	Purchased from international cell line banks	KCLB	MSS	Other (WT or other mutation)	Other (WT or other mutation)	Other (WT or other mutation)	WT	Hotspot mutation, nonsense mutation, frameshift indel	CMS2	CRIS-C	CIMP4	Medico et al., Rospo et al.
SNUC2A	-	CVCL_1709	Purchased from international cell line banks	KCLB	MSI	Hotspot mutation	Other (WT or other mutation)	Other (WT or other mutation)	WT	Hotspot mutation, nonsense mutation, frameshift indel	CMS4	NA	CIMP4	Medico et al.
SNUC2B	-	CVCL_1710	Purchased from international cell line banks	KCLB	MSI	Hotspot mutation	Other (WT or other mutation)	Other (WT or other mutation)	WT	Hotspot mutation, nonsense mutation, frameshift indel	CMS3	CRIS-A	CIMP4	Medico et al.
SNUC5	-	CVCL_5112	Purchased from international cell line banks	KCLB	MSI	Other (WT or other mutation)	Other (WT or other mutation)	Hotspot mutation	Nonsense mutation, frameshift indel	Hotspot mutation, nonsense mutation, frameshift indel	CMS1	NA	CIMP-H	Medico et al., Germano et al.
SW1116	-	CVCL_0544	Purchased from international cell line banks	ATCC	MSS	Hotspot mutation	Other (WT or other mutation)	Other (WT or other mutation)	Nonsense mutation, frameshift indel	Other missense mutation, in-frame indel	CMS1	CRIS-B	CIMP-L	Medico et al., Arena et al., Durinikova et al., Germano et al.
SW1222	-	CVCL_3886	Obtained through collaboration	Dr. Herlyn	MSS	Hotspot mutation	Other (WT or other mutation)	Other (WT or other mutation)	Nonsense mutation, frameshift indel	WT	CMS3	CRIS-C	CIMP3	Medico et al., Arena et al., Durinikova et al., Germano et al.
SW1417	-	CVCL_1717	Purchased from international cell line banks	ATCC	MSS	Other (WT or other mutation)	Other (WT or other mutation)	Hotspot mutation	Nonsense mutation, frameshift indel	Hotspot mutation, nonsense mutation, frameshift indel	CMS4	CRIS-B	CIMP-L	Medico et al., Arena et al., Durinikova et al., Rospo et al.
SW1463	-	CVCL_1718	Purchased from international cell line banks	ATCC	MSS	Hotspot mutation	Other (WT or other mutation)	Other (WT or other mutation)	Nonsense mutation, frameshift indel	Hotspot mutation, nonsense mutation, frameshift indel	NA	CRIS-E	CIMP-L	Medico et al., Arena et al., Durinikova et al., Rospo et al.
SW403	-	CVCL_0545	Purchased from international cell line banks	ATCC	MSS	Hotspot mutation	Other (WT or other mutation)	Other (WT or other mutation)	Nonsense mutation, frameshift indel	Hotspot mutation, nonsense mutation, frameshift indel	CMS2	CRIS-E	CIMP4	Medico et al., Arena et al., Durinikova et al., Germano et al.
SW48	-	CVCL_1724	Purchased from international cell line banks	ATCC	MSI	Other (WT or other mutation)	Other (WT or other mutation)	Other missense mutation	Missense mutation, in-frame indel	WT	CMS1	NA	CIMP-H	Medico et al., Germano et al.
SW480	-	CVCL_0546	Purchased from international cell line banks	ATCC	MSS	Hotspot mutation	Other (WT or other mutation)	Other (WT or other mutation)	Nonsense mutation, frameshift indel	Hotspot mutation, nonsense mutation, frameshift indel	CMS4	CRIS-D	CIMP3	Medico et al., Arena et al., Durinikova et al., Germano et al., Rospo et al.
SW620	-	CVCL_0547	Purchased from international cell line banks	ATCC	MSS	Hotspot mutation	Other (WT or other mutation)	Other (WT or other mutation)	Nonsense mutation, frameshift indel	Hotspot mutation, nonsense mutation, frameshift indel	CMS4	CRIS-D	CIMP3	Medico et al., Arena et al., Durinikova et al., Germano et al.
SW837	-	CVCL_1729	Purchased from international cell line banks	ATCC	MSS	Hotspot mutation	Other (WT or other mutation)	Other (WT or other mutation)	Nonsense mutation, frameshift indel	Hotspot mutation, nonsense mutation, frameshift indel	CMS4	CRIS-B	CIMP-L	Medico et al., Arena et al., Durinikova et al., Germano et al., Rospo et al.
SW948	-	CVCL_0632	Purchased from international cell line banks	ATCC	MSS	Hotspot mutation	Other (WT or other mutation)	Other (WT or other mutation)	Nonsense mutation, frameshift indel	Hotspot mutation, nonsense mutation, frameshift indel	CMS2	CRIS-E	CIMP-L	Medico et al., Arena et al., Durinikova et al., Germano et al.
T84	-	CVCL_0555	Purchased from international cell line banks	ATCC	MSS	Hotspot mutation	Other (WT or other mutation)	Other (WT or other mutation)	Nonsense mutation, frameshift indel	WT	CMS2	CRIS-C	CIMP3	Medico et al., Arena et al., Durinikova et al., Germano et al.
V411	-	CVCL_5176	Obtained through collaboration	Dr. Markowitz	MSS	Hotspot mutation	Other (WT or other mutation)	Other (WT or other mutation)	Nonsense mutation, frameshift indel	WT	CMS2	CRIS-A	CIMP-L	Medico et al., Arena et al., Durinikova et al., Germano et al., Rospo et al.
V457	-	CVCL_9T31	Obtained through collaboration	Dr. Markowitz	MSI	Hotspot mutation	Other (WT or other mutation)	Other missense mutation	Nonsense mutation, frameshift indel	Other missense mutation, in-frame indel	NA	NA	CIMP3	Medico et al.
V481	-	CVCL_8638	Obtained through collaboration	Dr. Markowitz	MSI	Hotspot mutation	Other missense mutation	Other (WT or other mutation)	Nonsense mutation, frameshift indel	Other missense mutation, in-frame indel	CMS3	CRIS-A	CIMP3	Medico et al., Rospo et al.
V703	-	CVCL_9T33	Obtained through collaboration	Dr. Markowitz	MSI	Hotspot mutation	Other (WT or other mutation)	Other (WT or other mutation)	WT	Hotspot mutation, nonsense mutation, frameshift indel	CMS3	CRIS-C	CIMP4	Medico et al.
V9P	-	CVCL_5413	Obtained through collaboration	Prof. Vogelstein	MSS	Other (WT or other mutation)	Other (WT or other mutation)	Other (WT or other mutation)	WT	Hotspot mutation, nonsense mutation, frameshift indel	CMS4	CRIS-D	CIMP3	Gayet et al.
VACO400	-	CVCL_5400	Obtained through collaboration	Dr. Markowitz	MSS	Other (WT or other mutation)	Other (WT or other mutation)	Other missense mutation	Nonsense mutation, frameshift indel	Hotspot mutation, nonsense mutation, frameshift indel	CMS1	NA	CIMP-H	Durinikova et al.
VACO432	-	CVCL_5402	Obtained through collaboration	Dr. Markowitz	MSI	Other (WT or other mutation)	Other missense mutation	Hotspot mutation	Nonsense mutation, frameshift indel	WT	CMS1	NA	CIMP-H	Medico et al., Durinikova et al.
VACO5	-	CVCL_5407	Obtained through collaboration	Dr. Markowitz	MSI	Other (WT or other mutation)	Other (WT or other mutation)	Hotspot mutation	Nonsense mutation, frameshift indel	Hotspot mutation, nonsense mutation, frameshift indel	CMS1	NA	CIMP-H	Medico et al.
VACO6	-	CVCL_5410	Obtained through collaboration	Dr. Markowitz	MSI	Other (WT or other mutation)	Other (WT or other mutation)	Hotspot mutation	WT	WT	CMS1	CRIS-A	CIMP-H	Medico et al.
WIDR	-	CVCL_2760	Obtained through collaboration	Dr. Bernards	MSS	Other (WT or other mutation)	Other (WT or other mutation)	Hotspot mutation	Nonsense mutation, frameshift indel	Hotspot mutation, nonsense mutation, frameshift indel	CMS1	CRIS-B	CIMP-H	Medico et al., Arena et al., Durinikova et al., Germano et al., Rospo et al.
