# Supplementary material for: Transcriptome‐wide gene expression outlier analysis pinpoints therapeutic vulnerabilities in colorectal cancer
Source: Mol Oncol. 2024 Mar 11;18(6):1460–85. doi: 10.1002/1878-0261.13622 (PMC11161737; doi:10.1002/1878-0261.13622)
Supplement: Supplementary file 1 — Fig. S1. Gene expression‐based hierarchical clustering of 226 colorectal cancer (CRC) cell lines. Fig. S2. Correspondences between consensus molecular subtypes (CMS) and CRC intrinsic subtypes (CRIS) identified in 226 colorectal cancer (CRC) cell lines. Fig. S3. AnnotaGon of the CpG island methylator phenotype (CIMP) in 226 colorectal cancer (CRC) cell lines. Fig. S4. Identification of extreme negative outliers for the CNKSR1 gene. Fig. S5. Outlier burden values are associated with molecular features of colorectal cancer (CRC) cell lines. Fig. S6. Promoter hypermethylation and microsatellite instability in MLH1 extreme negative outliers. Fig. S7. Expression rank plots generated by Outlier in RNA‐seq Finder (OUTRIDER) for a selection of relevant genes. Fig. S8. Promoter hypermethylation in RAD51C extreme negative outliers. Fig. S9. Genomic position of analyzed CpG sites in transcript promoters with respect to CpG islands. Fig. S10. Expression levels of genes involved in somatic fusion transcripts associated with gene overexpression in extreme positive outliers. Fig. S11. CDKN2A and CDKN2B deletion is associated with very low or zero expression values in colorectal cancer (CRC) cell lines. Fig. S12. AGI‐24512 and MRTX1719 screening in MTAP‐deleted and wild‐type colorectal cancer (CRC) cell lines. Fig. S13. Positive and negative outliers found in The Cancer Genome Atlas (TCGA) dataset are usually less prominent than those found in the colorectal cancer (CRC) cell line dataset. Table S1. Annotation of the 226 colorectal cancer (CRC) cell lines. Table S2. Short tandem repeats (STR) profiles of the 226 colorectal cancer (CRC) cell lines considering 16 different loci. Table S3. Atlas of colorectal cancer (CRC) extreme gene expression outliers. Table S4. Differential methylation analysis for genes for which at least two colorectal cancer (CRC) cell lines were found as extreme positive (first sheet) or negative (second sheet) outliers. Table S5. Enrichment of samples that ar [file MOL2-18-1460-s001.zip › mol213622-sup-0004-TableS3.xlsx]

## Sheet: Summary
	Outlier samples		Genes with outlier samples		Median number of outlier samples per gene		Median number of genes for which a sample is an outlier
	Positive	Negative	Positive	Negative	Positive	Negative	Positive	Negative
Outlier calling with Tukey’s method	226	226	12.744	6.928	4	3	484.5	68
Selection of furthest outliers	226	225	12.744	6.928	2	2	84.5	37
Filter on differential expression	226	225	3.843	1.273	2	2	28	9
Filter on absolute expression	226	223	3.533	965	2	2	24	7

## Sheet: Extreme positive outliers
Gene ID	Gene name	Sample	Absolute expression (FPKM)	Differential expression (log2 fold change)	Enzyme gene	Kinase gene	Target development level (TDL)	Genetic feature
ENSG00000000938.13	FGR	LIM1863	10.9844	3.58308	YES	YES	Tchem	-
ENSG00000000971.16	CFH	B1003_XL5	13.3687	3.84486	NO	NO	-	-
ENSG00000000971.16	CFH	C10	77.0887	6.28704	NO	NO	-	-
ENSG00000000971.16	CFH	HT29	12.7075	3.77689	NO	NO	-	-
ENSG00000000971.16	CFH	KP363T	24.4614	4.67024	NO	NO	-	-
ENSG00000000971.16	CFH	WIDR	32.439	5.06346	NO	NO	-	-
ENSG00000001561.7	ENPP4	HROC257_T0M1	40.7751	3.02743	YES	NO	Tbio	-
ENSG00000002016.18	RAD52	JVE367	104.034	3.70347	NO	NO	-	Gene amplification
ENSG00000002587.10	HS3ST1	HCT116	46.1317	3.43506	YES	NO	Tbio	-
ENSG00000002745.13	WNT16	HCT116	48.3689	5.40806	NO	NO	-	-
ENSG00000002834.18	LASP1	IRCC72_A_XL	1361.9	3.95788	NO	NO	-	Gene amplification
ENSG00000003137.8	CYP26B1	CL11	13.8527	3.66021	YES	NO	Tchem	-
ENSG00000003137.8	CYP26B1	HROC46	22.4798	4.3209	YES	NO	Tchem	-
ENSG00000003137.8	CYP26B1	HROC69	11.948	3.46221	YES	NO	Tchem	-
ENSG00000003137.8	CYP26B1	VACO400	14.6467	3.73534	YES	NO	Tchem	-
ENSG00000003989.17	SLC7A2	CACO2	12.1207	3.53345	NO	NO	-	-
ENSG00000003989.17	SLC7A2	COLO320DM	15.5265	3.8664	NO	NO	-	-
ENSG00000003989.17	SLC7A2	COLO320HSR	15.8114	3.89105	NO	NO	-	-
ENSG00000003989.17	SLC7A2	HUTU80	15.5106	3.86501	NO	NO	-	-
ENSG00000003989.17	SLC7A2	NCIH716	10.7082	3.36913	NO	NO	-	-
ENSG00000004478.8	FKBP4	JVE367	828.03	3.40057	YES	NO	Tchem	Gene amplification
ENSG00000004776.13	HSPB6	SNU1040	19.4394	4.26461	NO	NO	-	-
ENSG00000004799.8	PDK4	CL11	26.7195	3.58655	YES	YES	Tchem	-
ENSG00000004799.8	PDK4	JVE109	20.7347	3.23565	YES	YES	Tchem	-
ENSG00000004799.8	PDK4	SNU1040	22.0286	3.31908	YES	YES	Tchem	-
ENSG00000005108.16	THSD7A	HROC60	28.2474	4.85575	NO	NO	-	-
ENSG00000005243.10	COPZ2	LIM2099	31.8398	4.51615	NO	NO	-	-
ENSG00000005243.10	COPZ2	MDST8	62.0832	5.45796	NO	NO	-	-
ENSG00000005249.13	PRKAR2B	HCT116	11.0034	3.38476	NO	NO	-	-
ENSG00000005249.13	PRKAR2B	HROC257_T0M1	15.3471	3.83036	NO	NO	-	-
ENSG00000005379.17	TSPOAP1	HROC324	151.616	5.22663	NO	NO	-	-
ENSG00000005379.17	TSPOAP1	OXCO2	260.09	6.00127	NO	NO	-	-
ENSG00000005421.9	PON1	LIM2551	14.028	3.81286	YES	NO	Tbio	-
ENSG00000005421.9	PON1	VACO432	12.5694	3.66557	YES	NO	Tbio	-
ENSG00000005471.17	ABCB4	COLO320	10.5629	3.3917	YES	NO	Tbio	-
ENSG00000005471.17	ABCB4	COLO320DM	15.1739	3.87586	YES	NO	Tbio	-
ENSG00000005513.10	SOX8	HROC257_T0M1	27.6516	4.74076	NO	NO	-	-
ENSG00000005513.10	SOX8	HROC278_MET	20.9641	4.3573	NO	NO	-	-
ENSG00000005513.10	SOX8	HROC46	41.4081	5.30648	NO	NO	-	-
ENSG00000005513.10	SOX8	SNU1047	35.9378	5.10724	NO	NO	-	-
ENSG00000005513.10	SOX8	SW48	21.6337	4.40062	NO	NO	-	-
ENSG00000005884.18	ITGA3	C10	403.723	3.52819	NO	NO	-	-
ENSG00000005981.13	ASB4	COLO205	52.9414	5.46663	NO	NO	-	-
ENSG00000005981.13	ASB4	HROC239_T0M1	69.8576	5.86016	NO	NO	-	-
ENSG00000005981.13	ASB4	HROC59	41.7882	5.13245	NO	NO	-	-
ENSG00000005981.13	ASB4	LIM2550	104.968	6.4408	NO	NO	-	-
ENSG00000005981.13	ASB4	NCIH498	79.6504	6.04692	NO	NO	-	-
ENSG00000005981.13	ASB4	SNU1235	41.6657	5.12832	NO	NO	-	-
ENSG00000005981.13	ASB4	SW480	52.337	5.45038	NO	NO	-	-
ENSG00000006016.11	CRLF1	HCT116	56.5635	3.85416	NO	NO	-	-
ENSG00000006016.11	CRLF1	HROC46	37.6028	3.27771	NO	NO	-	-
ENSG00000006016.11	CRLF1	SNU1047	43.0756	3.46898	NO	NO	-	-
ENSG00000006016.11	CRLF1	SNUC2A	43.4951	3.48265	NO	NO	-	-
ENSG00000006062.17	MAP3K14	LIM2099	82.8672	3.9399	YES	YES	Tchem	-
ENSG00000006118.14	TMEM132A	MDST8	178.163	3.11248	NO	NO	-	-
ENSG00000006128.12	TAC1	COLO94H	10.5196	3.52602	NO	NO	-	-
ENSG00000006128.12	TAC1	HROC147_MET	28.7603	4.89532	NO	NO	-	-
ENSG00000006128.12	TAC1	RW7213	21.2436	4.47532	NO	NO	-	-
ENSG00000006210.7	CX3CL1	C10	26.2378	4.28495	NO	NO	-	-
ENSG00000006210.7	CX3CL1	CRC0781_XL	17.0267	3.68947	NO	NO	-	-
ENSG00000006210.7	CX3CL1	SNU503	21.7714	4.02656	NO	NO	-	-
ENSG00000006377.11	DLX6	C32	13.0698	3.31613	NO	NO	-	-
ENSG00000006377.11	DLX6	JVE103	16.0055	3.58953	NO	NO	-	-
ENSG00000006468.14	ETV1	JVE367	56.5539	5.15998	NO	NO	-	-
ENSG00000006468.14	ETV1	NCIH716	91.1622	5.83924	NO	NO	-	-
ENSG00000006606.8	CCL26	C170	36.2386	4.7431	NO	NO	-	-
ENSG00000006606.8	CCL26	DLD1	14.5954	3.48742	NO	NO	-	-
ENSG00000006606.8	CCL26	HDC9	19.7733	3.90103	NO	NO	-	-
ENSG00000006606.8	CCL26	HROC59	18.6541	3.82113	NO	NO	-	-
ENSG00000006652.14	IFRD1	HROC173	352.282	3.17827	NO	NO	-	-
ENSG00000006712.15	PAF1	V9P	311.849	3.50532	NO	NO	-	Gene amplification
ENSG00000006747.15	SCIN	C10	57.3343	5.12417	NO	NO	-	-
ENSG00000006747.15	SCIN	HROC69	98.5049	5.8946	NO	NO	-	-
ENSG00000006788.14	MYH13	LS174T	13.7243	3.88013	NO	NO	-	-
ENSG00000006831.10	ADIPOR2	JVE367	325.322	3.16949	NO	NO	-	Gene amplification
ENSG00000007038.11	PRSS21	CL11	163.601	7.36283	YES	NO	Tbio	-
ENSG00000007038.11	PRSS21	HROC131_T0M3	12.0046	3.70095	YES	NO	Tbio	-
ENSG00000007038.11	PRSS21	OXCO1	161.681	7.3459	YES	NO	Tbio	-
ENSG00000007038.11	PRSS21	SNU1684	66.7873	6.08294	YES	NO	Tbio	-
ENSG00000007038.11	PRSS21	SNU175	25.1047	4.70624	YES	NO	Tbio	-
ENSG00000007038.11	PRSS21	SNU503	74.1458	6.23162	YES	NO	Tbio	-
ENSG00000007038.11	PRSS21	V703	15.3335	4.02976	YES	NO	Tbio	-
ENSG00000007038.11	PRSS21	VACO5	45.2882	5.53257	YES	NO	Tbio	-
ENSG00000007171.18	NOS2	LM0701_A_XL	23.5379	4.02353	YES	NO	Tchem	-
ENSG00000007171.18	NOS2	SNU1544	37.693	4.6806	YES	NO	Tchem	-
ENSG00000007216.14	SLC13A2	COGA12	32.1099	5.04919	NO	NO	-	-
ENSG00000007216.14	SLC13A2	CRC0078_XL	11.9031	3.68964	NO	NO	-	-
ENSG00000007216.14	SLC13A2	HDC54	78.6501	6.3156	NO	NO	-	-
ENSG00000007216.14	SLC13A2	SNU283	24.4027	4.66691	NO	NO	-	-
ENSG00000007255.10	TRAPPC6A	COLO94H	241.766	3.09233	NO	NO	-	-
ENSG00000007264.15	MATK	CCK81	13.5874	3.86665	YES	YES	Tbio	-
ENSG00000007264.15	MATK	HROC46	15.3417	4.03048	YES	YES	Tbio	-
ENSG00000007264.15	MATK	HUTU80	19.2092	4.33694	YES	YES	Tbio	-
ENSG00000007264.15	MATK	JVE059	29.7104	4.94066	YES	YES	Tbio	-
ENSG00000007264.15	MATK	OXCO2	33.05	5.08958	YES	YES	Tbio	-
ENSG00000007264.15	MATK	SNU1684	31.4435	5.01986	YES	YES	Tbio	-
ENSG00000007264.15	MATK	SNUC2A	13.1261	3.82029	YES	YES	Tbio	-
ENSG00000007264.15	MATK	SNUC2B	18.0483	4.25159	YES	YES	Tbio	-
ENSG00000007306.15	CEACAM7	DIFI	119.588	6.5567	NO	NO	-	-
ENSG00000007306.15	CEACAM7	IRCC5_A_XL	97.0959	6.25888	NO	NO	-	-
ENSG00000007306.15	CEACAM7	SNU1040	42.8203	5.09629	NO	NO	-	-
ENSG00000007372.23	PAX6	HUTU80	190.218	6.92388	NO	NO	-	-
ENSG00000007402.11	CACNA2D2	NCIH716	70.7926	5.74002	NO	NO	-	-
ENSG00000007516.13	BAIAP3	HROC278_T0M1	53.3178	4.05906	NO	NO	-	-
ENSG00000008196.13	TFAP2B	COLO320HSR	10.084	3.47041	NO	NO	-	-
ENSG00000008226.20	DLEC1	HROC257_T0M1	24.1935	4.31017	NO	NO	-	-
ENSG00000008226.20	DLEC1	SNU175	46.305	5.21912	NO	NO	-	-
ENSG00000008256.16	CYTH3	CAR1	117.554	3.54828	NO	NO	-	-
ENSG00000008311.15	AASS	COLO320DM	22.4555	3.76334	YES	NO	Tbio	-
ENSG00000008311.15	AASS	COLO320HSR	21.1129	3.6783	YES	NO	Tbio	-
ENSG00000008513.16	ST3GAL1	CAR1	98.7081	5.39286	YES	NO	Tchem	-
ENSG00000008513.16	ST3GAL1	WIDR	145.132	5.94435	YES	NO	Tchem	-
ENSG00000008735.14	MAPK8IP2	HROC43	10.8695	3.13221	NO	NO	-	-
ENSG00000008735.14	MAPK8IP2	NCIH716	10.6383	3.10383	NO	NO	-	-
ENSG00000008735.14	MAPK8IP2	SNU175	10.4658	3.08229	NO	NO	-	-
ENSG00000008838.20	MED24	IRCC72_A_XL	618.939	3.80312	NO	NO	-	Gene amplification
ENSG00000008853.16	RHOBTB2	CL14	48.2438	3.29314	NO	NO	-	-
ENSG00000008853.16	RHOBTB2	LIM1215	44.4412	3.1772	NO	NO	-	-
ENSG00000008988.9	RPS20	SW1463	12094.8	3.28143	NO	NO	-	-
ENSG00000010219.13	DYRK4	SNU1746	443.77	4.23951	YES	YES	Tchem	-
ENSG00000010295.19	IFFO1	MDST8	16.5597	3.81545	NO	NO	-	-
ENSG00000010310.9	GIPR	B1003_XL5	17.3954	3.0111	NO	NO	-	-
ENSG00000010310.9	GIPR	GEO	18.5297	3.09743	NO	NO	-	-
ENSG00000010310.9	GIPR	IRCC3_HL	25.4699	3.53611	NO	NO	-	-
ENSG00000010310.9	GIPR	JVE528	20.285	3.2216	NO	NO	-	-
ENSG00000010361.14	FUZ	COLO320	63.728	5.07272	NO	NO	-	-
ENSG00000011028.14	MRC2	CAR1	20.9054	4.3057	NO	NO	-	-
ENSG00000011028.14	MRC2	HROC173	22.7316	4.42123	NO	NO	-	-
ENSG00000011028.14	MRC2	LIM2099	85.6594	6.28977	NO	NO	-	-
ENSG00000011028.14	MRC2	LIM2405	18.0792	4.10642	NO	NO	-	-
ENSG00000011028.14	MRC2	MDST8	22.2983	4.39464	NO	NO	-	-
ENSG00000011083.9	SLC6A7	COGA2	10.9141	3.04736	NO	NO	-	-
ENSG00000011105.14	TSPAN9	HROC60	45.7374	3.29621	NO	NO	-	-
ENSG00000011332.19	DPF1	HUTU80	24.2327	4.05514	NO	NO	-	-
ENSG00000011422.12	PLAUR	HROC277_MET2	400.686	3.99396	NO	NO	-	-
ENSG00000011465.17	DCN	HUTU80	137.761	7.11646	NO	NO	-	-
ENSG00000012124.17	CD22	HROC43	20.5137	4.08774	NO	NO	-	-
ENSG00000012124.17	CD22	HROC57	11.14	3.26225	NO	NO	-	-
ENSG00000012124.17	CD22	ISRECO1	11.0943	3.25681	NO	NO	-	-
ENSG00000012124.17	CD22	JVE528	18.4114	3.93939	NO	NO	-	-
ENSG00000012124.17	CD22	SW837	10.631	3.20046	NO	NO	-	-
ENSG00000013297.11	CLDN11	COGA8	47.4976	5.46028	NO	NO	-	-
ENSG00000013297.11	CLDN11	COLO320	36.3535	5.08361	NO	NO	-	-
ENSG00000013297.11	CLDN11	COLO320DM	30.6124	4.84286	NO	NO	-	-
ENSG00000013297.11	CLDN11	HROC284_MET	35.0712	5.03321	NO	NO	-	-
ENSG00000013297.11	CLDN11	LIM2099	27.4399	4.69028	NO	NO	-	-
ENSG00000013297.11	CLDN11	LS123	20.1192	4.26092	NO	NO	-	-
ENSG00000013297.11	CLDN11	NCIH716	29.8174	4.80611	NO	NO	-	-
ENSG00000013297.11	CLDN11	SNU254	65.6277	5.91849	NO	NO	-	-
ENSG00000013297.11	CLDN11	SW480	43.404	5.33306	NO	NO	-	-
ENSG00000013297.11	CLDN11	SW620	55.4088	5.67829	NO	NO	-	-
ENSG00000015520.14	NPC1L1	COGA1	11.056	3.42831	NO	NO	-	-
ENSG00000015520.14	NPC1L1	COGA10	10.7723	3.39396	NO	NO	-	-
ENSG00000015520.14	NPC1L1	HROC313_MET1	11.9152	3.52763	NO	NO	-	-
ENSG00000015520.14	NPC1L1	HT115	17.883	4.07564	NO	NO	-	-
ENSG00000015520.14	NPC1L1	SNU81	15.4371	3.87552	NO	NO	-	-
ENSG00000015520.14	NPC1L1	V457	26.277	4.60624	NO	NO	-	-
ENSG00000015520.14	NPC1L1	VACO432	11.4855	3.47881	NO	NO	-	-
ENSG00000016082.15	ISL1	CL11	12.6175	3.1831	NO	NO	-	-
ENSG00000016082.15	ISL1	CRC0322_XL	13.3658	3.26028	NO	NO	-	-
ENSG00000016082.15	ISL1	HDC142	17.1478	3.59743	NO	NO	-	-
ENSG00000016082.15	ISL1	NCIH716	22.5884	3.97571	NO	NO	-	-
ENSG00000016490.16	CLCA1	HROBMCO1	14.6309	3.96633	YES	NO	Tbio	-
ENSG00000016490.16	CLCA1	JVE192	18.1937	4.26256	YES	NO	Tbio	-
ENSG00000016490.16	CLCA1	JVE367	13.5163	3.8596	YES	NO	Tbio	-
ENSG00000016490.16	CLCA1	SNU479	172.807	7.44134	YES	NO	Tbio	-
ENSG00000017427.16	IGF1	HDC142	10.3795	3.49921	NO	NO	-	-
ENSG00000017427.16	IGF1	HROC173	37.2204	5.24711	NO	NO	-	-
ENSG00000017427.16	IGF1	SNU254	35.7161	5.18918	NO	NO	-	-
ENSG00000018236.15	CNTN1	CL11	38.9681	5.32078	NO	NO	-	-
ENSG00000018236.15	CNTN1	HHC6548	21.4577	4.48914	NO	NO	-	-
ENSG00000018236.15	CNTN1	HROC173	20.8885	4.4521	NO	NO	-	-
ENSG00000018236.15	CNTN1	KP283T	11.4381	3.63669	NO	NO	-	-
ENSG00000018236.15	CNTN1	LS1034	15.7378	4.06504	NO	NO	-	-
ENSG00000018236.15	CNTN1	OXCO1	52.9311	5.75305	NO	NO	-	-
ENSG00000018869.16	ZNF582	CRC0438_XL	14.2379	3.92959	NO	NO	-	-
ENSG00000019102.12	VSIG2	COCM1	57.4616	5.67828	NO	NO	-	-
ENSG00000019102.12	VSIG2	CRC0781_XL	32.6637	4.88199	NO	NO	-	-
ENSG00000019102.12	VSIG2	CX1	75.8241	6.07235	NO	NO	-	-
ENSG00000019102.12	VSIG2	HDC54	70.4607	5.96794	NO	NO	-	-
ENSG00000019102.12	VSIG2	HT29	134.999	6.89631	NO	NO	-	-
ENSG00000019102.12	VSIG2	IRCC22_XL	43.4753	5.2838	NO	NO	-	-
ENSG00000019102.12	VSIG2	JVE253	37.8795	5.0898	NO	NO	-	-
ENSG00000019102.12	VSIG2	KM20	83.8024	6.2149	NO	NO	-	-
ENSG00000019102.12	VSIG2	SNU1460	87.6084	6.27824	NO	NO	-	-
ENSG00000019102.12	VSIG2	WIDR	115.628	6.67463	NO	NO	-	-
ENSG00000019186.10	CYP24A1	CL14	41.6109	5.08507	YES	NO	Tchem	-
ENSG00000019186.10	CYP24A1	COGA5L	51.0414	5.37351	YES	NO	Tchem	-
ENSG00000019186.10	CYP24A1	COGA8	43.8481	5.15889	YES	NO	Tchem	-
ENSG00000019186.10	CYP24A1	HCT116	176.703	7.14524	YES	NO	Tchem	-
ENSG00000019186.10	CYP24A1	HROC277_MET2	89.1422	6.16605	YES	NO	Tchem	-
ENSG00000019186.10	CYP24A1	HROC284_MET	100.148	6.33225	YES	NO	Tchem	-
ENSG00000019186.10	CYP24A1	HROC60	92.3993	6.21726	YES	NO	Tchem	-
ENSG00000019186.10	CYP24A1	ISRECO1	100.109	6.33169	YES	NO	Tchem	-
ENSG00000019186.10	CYP24A1	SNU977	86.3862	6.12125	YES	NO	Tchem	-
ENSG00000019505.8	SYT13	JVE367	47.1015	5.05883	NO	NO	-	-
ENSG00000019505.8	SYT13	SNU1411	40.2334	4.83656	NO	NO	-	-
ENSG00000019549.13	SNAI2	C10	14.6705	3.90077	NO	NO	-	-
ENSG00000019549.13	SNAI2	HROC173	17.0095	4.10148	NO	NO	-	-
ENSG00000019549.13	SNAI2	HROC277_MET2	12.0708	3.63907	NO	NO	-	-
ENSG00000019549.13	SNAI2	LS123	12.239	3.65751	NO	NO	-	-
ENSG00000019549.13	SNAI2	MDST8	53.6454	5.70282	NO	NO	-	-
ENSG00000019549.13	SNAI2	SNU254	10.7186	3.48152	NO	NO	-	-
ENSG00000019549.13	SNAI2	SNU503	14.5665	3.89116	NO	NO	-	-
ENSG00000019549.13	SNAI2	SNU977	23.9414	4.57126	NO	NO	-	-
ENSG00000019582.15	CD74	SNU1235	1119.46	8.60713	NO	NO	-	-
ENSG00000020181.18	ADGRA2	HROC46	15.6737	3.92466	NO	NO	-	-
ENSG00000020633.18	RUNX3	COGA5	21.7295	4.16658	NO	NO	-	-
ENSG00000020633.18	RUNX3	HROC107_cT0M2	33.5147	4.76923	NO	NO	-	-
ENSG00000020633.18	RUNX3	HROC284_MET	27.2534	4.48044	NO	NO	-	-
ENSG00000021300.14	PLEKHB1	COLO94H	476.735	5.84071	NO	NO	-	-
ENSG00000021488.13	SLC7A9	HROC46	11.6956	3.55762	NO	NO	-	-
ENSG00000021488.13	SLC7A9	IRCC3_XL	11.4561	3.53014	NO	NO	-	-
ENSG00000021645.19	NRXN3	HCA46	24.1162	4.44053	NO	NO	-	-
ENSG00000021645.19	NRXN3	HROC113	30.8223	4.78196	NO	NO	-	-
ENSG00000021826.17	CPS1	C99	49.0228	5.2101	YES	NO	Tclin	-
ENSG00000021826.17	CPS1	CRC0322_XL	143.148	6.73699	YES	NO	Tclin	-
ENSG00000021826.17	CPS1	HDC143	57.1726	5.42785	YES	NO	Tclin	-
ENSG00000021826.17	CPS1	IRCC10_A_HL	114.886	6.42215	YES	NO	Tclin	-
ENSG00000021826.17	CPS1	KP7038T	44.833	5.0839	YES	NO	Tclin	-
ENSG00000021826.17	CPS1	NCIH684	51.028	5.2668	YES	NO	Tclin	-
ENSG00000022556.16	NLRP2	CACO2	44.0067	5.49207	NO	NO	-	-
ENSG00000022556.16	NLRP2	COGA12	45.0291	5.52448	NO	NO	-	-
ENSG00000022556.16	NLRP2	CRC0438_XL	35.8951	5.20536	NO	NO	-	-
ENSG00000022556.16	NLRP2	DLD1	27.7907	4.84753	NO	NO	-	-
ENSG00000022556.16	NLRP2	GP2D	49.8739	5.66885	NO	NO	-	-
ENSG00000022556.16	NLRP2	GP5D	58.1104	5.88534	NO	NO	-	-
ENSG00000022556.16	NLRP2	HCT116	25.7022	4.73889	NO	NO	-	-
ENSG00000022556.16	NLRP2	HDC82	29.1809	4.91556	NO	NO	-	-
ENSG00000022556.16	NLRP2	HROC113	48.6037	5.63238	NO	NO	-	-
ENSG00000022556.16	NLRP2	HROC284_MET	26.7397	4.79388	NO	NO	-	-
ENSG00000022556.16	NLRP2	HROC43	28.2723	4.87146	NO	NO	-	-
ENSG00000022556.16	NLRP2	HROC80	40.0952	5.3609	NO	NO	-	-
ENSG00000022556.16	NLRP2	HT55	29.3343	4.92288	NO	NO	-	-
ENSG00000022556.16	NLRP2	OUMS23	266.418	8.06295	NO	NO	-	-
ENSG00000022556.16	NLRP2	SNU1040	24.043	4.64634	NO	NO	-	-
ENSG00000022556.16	NLRP2	SNU1544	28.0344	4.85969	NO	NO	-	-
ENSG00000022556.16	NLRP2	V703	24.6883	4.68304	NO	NO	-	-
ENSG00000023171.18	GRAMD1B	HT29	48.6744	5.17564	NO	NO	-	-
ENSG00000023171.18	GRAMD1B	KM20	51.8145	5.26407	NO	NO	-	-
ENSG00000023171.18	GRAMD1B	WIDR	52.5786	5.28479	NO	NO	-	-
ENSG00000023445.15	BIRC3	HROC300_T2M1	173.271	5.03449	YES	NO	Tchem	-
ENSG00000023839.12	ABCC2	IRCC3_HL	129.634	5.90377	YES	NO	Tchem	-
ENSG00000023902.14	PLEKHO1	COLO320	84.6196	5.30977	NO	NO	-	-
ENSG00000023902.14	PLEKHO1	COLO320DM	43.3065	4.35935	NO	NO	-	-
ENSG00000023902.14	PLEKHO1	COLO320HSR	37.6598	4.16266	NO	NO	-	-
ENSG00000025434.19	NR1H3	IRCC3_HL	215.859	3.7382	NO	NO	-	-
ENSG00000025434.19	NR1H3	IRCC3_XL	179.135	3.47053	NO	NO	-	-
ENSG00000025708.14	TYMP	HROC277_MET2	78.1501	3.79009	YES	NO	Tclin	-
ENSG00000025708.14	TYMP	WIDR	53.3358	3.24741	YES	NO	Tclin	-
ENSG00000026025.16	VIM	B1003_XLSP	241.754	7.66829	NO	NO	-	-
ENSG00000026025.16	VIM	COLO320	788.341	9.36944	NO	NO	-	-
ENSG00000026025.16	VIM	COLO320DM	434.943	8.51293	NO	NO	-	-
ENSG00000026025.16	VIM	COLO320HSR	1081.79	9.82547	NO	NO	-	-
ENSG00000026025.16	VIM	HUTU80	422.755	8.47202	NO	NO	-	-
ENSG00000026025.16	VIM	KM12L4	244.112	7.68223	NO	NO	-	-
ENSG00000026025.16	VIM	MDST8	4771.07	11.9653	NO	NO	-	-
ENSG00000026025.16	VIM	NCIH716	833.416	9.44956	NO	NO	-	-
ENSG00000026025.16	VIM	SW480	394.499	8.37246	NO	NO	-	-
ENSG00000026025.16	VIM	SW620	399.674	8.39122	NO	NO	-	-
ENSG00000026508.19	CD44	SNUC1	2520.53	4.34173	NO	NO	-	Gene amplification
ENSG00000026559.14	KCNG1	CRC0558_XL	17.3422	4.18801	NO	NO	-	-
ENSG00000026559.14	KCNG1	HCT116	19.5294	4.35054	NO	NO	-	-
ENSG00000026559.14	KCNG1	HROC46	121.91	6.93237	NO	NO	-	-
ENSG00000026559.14	KCNG1	MDST8	58.2269	5.8791	NO	NO	-	-
ENSG00000026559.14	KCNG1	SNU503	40.161	5.35412	NO	NO	-	-
ENSG00000026751.17	SLAMF7	C10	27.2794	4.7909	NO	NO	-	-
ENSG00000026751.17	SLAMF7	LIM2099	14.4753	3.92112	NO	NO	-	-
ENSG00000026950.17	BTN3A1	COLO60H	46.972	3.00053	NO	NO	-	-
ENSG00000028839.10	TBPL1	COLO201	191.891	3.10926	NO	NO	-	Gene amplification
ENSG00000028839.10	TBPL1	COLO205	219.776	3.30406	NO	NO	-	Gene amplification
ENSG00000032742.17	IFT88	JVE241	61.0301	3.04722	NO	NO	-	-
ENSG00000034053.14	APBA2	MDST8	10.3984	3.51076	NO	NO	-	-
ENSG00000034053.14	APBA2	SNU175	14.5669	3.96041	NO	NO	-	-
ENSG00000034053.14	APBA2	SNUC2B	10.7393	3.55328	NO	NO	-	-
ENSG00000034510.6	TMSB10	COLO94H	19529.7	3.06145	NO	NO	-	-
ENSG00000036565.15	SLC18A1	JVE192	16.2309	4.10693	NO	NO	-	-
ENSG00000036565.15	SLC18A1	SNU1406	17.1561	4.18238	NO	NO	-	-
ENSG00000038427.16	VCAN	HCT116	16.5749	4.12283	NO	NO	-	-
ENSG00000038427.16	VCAN	HDC114	65.4363	6.04128	NO	NO	-	-
ENSG00000038427.16	VCAN	HROC113	44.084	5.48192	NO	NO	-	-
ENSG00000038427.16	VCAN	LS180	37.7145	5.26218	NO	NO	-	-
ENSG00000038427.16	VCAN	MDST8	32.0567	5.03425	NO	NO	-	-
ENSG00000039560.14	RAI14	COLO320DM	106.013	3.82467	NO	NO	-	-
ENSG00000039560.14	RAI14	COLO320HSR	92.5668	3.63095	NO	NO	-	-
ENSG00000039560.14	RAI14	CRC1360_XL	75.3866	3.33828	NO	NO	-	-
ENSG00000039600.11	SOX30	CL40	11.4017	3.47619	NO	NO	-	-
ENSG00000039600.11	SOX30	HDC8	11.04	3.43349	NO	NO	-	-
ENSG00000040608.14	RTN4R	HROC46	57.6767	3.11012	NO	NO	-	-
ENSG00000041982.16	TNC	COGA8	166.36	6.79234	NO	NO	-	-
ENSG00000041982.16	TNC	COLO201	143.145	6.57691	NO	NO	-	-
ENSG00000041982.16	TNC	LIM2550	174.742	6.86285	NO	NO	-	-
ENSG00000041982.16	TNC	SNU1235	201.982	7.07074	NO	NO	-	-
ENSG00000042062.13	RIPOR3	CAR1	36.8112	5.11579	NO	NO	-	-
ENSG00000042832.12	TG	CRC0078_XL	13.0184	3.46946	NO	NO	-	-
ENSG00000042832.12	TG	CRC0174_XL	16.886	3.82097	NO	NO	-	-
ENSG00000042832.12	TG	CRC0322_XL	11.8412	3.34292	NO	NO	-	-
ENSG00000042832.12	TG	HCA46	10.7787	3.21832	NO	NO	-	-
ENSG00000042832.12	TG	HROC46	12.8415	3.45114	NO	NO	-	-
ENSG00000042832.12	TG	HT55	15.7939	3.73007	NO	NO	-	-
ENSG00000042980.13	ADAM28	C10	23.5816	4.57582	YES	NO	Tbio	-
ENSG00000042980.13	ADAM28	CRC1360_XL	11.2806	3.57462	YES	NO	Tbio	-
ENSG00000042980.13	ADAM28	HROC60	13.5629	3.82053	YES	NO	Tbio	-
ENSG00000042980.13	ADAM28	JVE367	10.572	3.48888	YES	NO	Tbio	-
ENSG00000042980.13	ADAM28	SNU254	22.6138	4.51787	YES	NO	Tbio	-
ENSG00000043039.7	BARX2	SNUC2A	87.2272	4.73447	NO	NO	-	-
ENSG00000044012.4	GUCA2B	NCIH716	447.326	8.8084	NO	NO	-	-
ENSG00000047621.12	C12orf4	JVE367	78.4062	3.67973	NO	NO	-	Gene amplification
ENSG00000048052.21	HDAC9	CAR1	50.0371	4.83615	YES	NO	Tclin	-
ENSG00000048052.21	HDAC9	JVE528	56.9702	5.01992	YES	NO	Tclin	-
ENSG00000048342.16	CC2D2A	MDST8	34.5368	3.12535	NO	NO	-	-
ENSG00000048392.12	RRM2B	NCIH498	55.5274	3.08662	YES	NO	Tbio	-
ENSG00000048540.15	LMO3	C10	53.2329	5.63539	NO	NO	-	-
ENSG00000048544.6	MRPS10	COLO201	232.799	3.16537	NO	NO	-	Gene amplification
ENSG00000048544.6	MRPS10	COLO205	394.311	3.92309	NO	NO	-	Gene amplification
ENSG00000049089.15	COL9A2	CRC0174_XL	12.8981	3.37763	NO	NO	-	-
ENSG00000049130.16	KITLG	HCT116	344.711	5.38045	NO	NO	-	-
ENSG00000049130.16	KITLG	LIM2550	369.482	5.48029	NO	NO	-	-
ENSG00000049192.15	ADAMTS6	WIDR	22.4602	4.45784	YES	NO	Tbio	-
ENSG00000049246.14	PER3	SNUC2A	22.7644	3.40521	NO	NO	-	-
ENSG00000049246.14	PER3	VACO400	22.2866	3.3759	NO	NO	-	-
ENSG00000049247.13	UTS2	CCK81	10.422	3.3547	NO	NO	-	-
ENSG00000049247.13	UTS2	CL40	11.1756	3.44688	NO	NO	-	-
ENSG00000049247.13	UTS2	HDC8	23.9005	4.47906	NO	NO	-	-
ENSG00000049247.13	UTS2	JVE127	12.5553	3.60174	NO	NO	-	-
ENSG00000049247.13	UTS2	SNU1411	15.7494	3.90699	NO	NO	-	-
ENSG00000049540.17	ELN	NCIH716	93.1532	6.44851	NO	NO	-	-
ENSG00000050165.18	DKK3	CACO2	54.6601	5.56202	NO	NO	-	-
ENSG00000050165.18	DKK3	JVE192	115.959	6.63331	NO	NO	-	-
ENSG00000050165.18	DKK3	KP283T	46.8465	5.34379	NO	NO	-	-
ENSG00000050165.18	DKK3	LIM2099	52.6782	5.50971	NO	NO	-	-
ENSG00000050165.18	DKK3	MDST8	461.849	8.61784	NO	NO	-	-
ENSG00000050165.18	DKK3	SNU1684	58.865	5.66709	NO	NO	-	-
ENSG00000050165.18	DKK3	SNU503	82.6312	6.14941	NO	NO	-	-
ENSG00000050165.18	DKK3	SNU977	71.3268	5.9399	NO	NO	-	-
ENSG00000050165.18	DKK3	SW480	53.9405	5.54324	NO	NO	-	-
ENSG00000050555.18	LAMC3	VACO400	13.6378	3.86204	NO	NO	-	-
ENSG00000051128.19	HOMER3	MDST8	127.088	3.5421	NO	NO	-	-
ENSG00000053108.17	FSTL4	C80	15.2387	3.82812	NO	NO	-	-
ENSG00000053108.17	FSTL4	SNU1544	24.6673	4.48861	NO	NO	-	-
ENSG00000053108.17	FSTL4	VACO400	10.1421	3.2847	NO	NO	-	-
ENSG00000053438.11	NNAT	NCIH716	1167.9	8.95692	NO	NO	-	-
ENSG00000053747.16	LAMA3	SNU1411	288.54	4.10761	NO	NO	-	-
ENSG00000054179.12	ENTPD2	JVE103	109.379	3.8351	YES	NO	Tchem	-
ENSG00000054277.14	OPN3	HROC60	71.5118	3.22777	NO	NO	-	-
ENSG00000054277.14	OPN3	SNU254	72.5301	3.24789	NO	NO	-	-
ENSG00000054356.14	PTPRN	MDST8	11.5961	3.65491	NO	NO	-	-
ENSG00000054392.13	HHAT	CAR1	11.9961	3.13186	YES	NO	Tbio	-
ENSG00000054392.13	HHAT	CRC1360_XL	16.8611	3.5906	YES	NO	Tbio	-
ENSG00000054598.9	FOXC1	HCT116	30.0645	3.19525	NO	NO	-	-
ENSG00000054598.9	FOXC1	SNU254	38.5229	3.54268	NO	NO	-	-
ENSG00000054983.17	GALC	IRCC72_A_XL	114.331	5.03022	YES	NO	Tbio	-
ENSG00000055118.15	KCNH2	NCIH716	56.7772	3.79781	NO	NO	-	-
ENSG00000055813.6	CCDC85A	HROC173	11.8905	3.68823	NO	NO	-	-
ENSG00000056487.16	PHF21B	SNU503	10.0734	3.46902	NO	NO	-	-
ENSG00000057149.16	SERPINB3	SNU1544	15.1888	4.01692	NO	NO	-	-
ENSG00000057593.13	F7	CACO2	16.1394	4.06637	YES	NO	Tchem	-
ENSG00000057593.13	F7	GEO	18.0139	4.21611	YES	NO	Tchem	-
ENSG00000057593.13	F7	HROC46	15.875	4.04394	YES	NO	Tchem	-
ENSG00000057657.17	PRDM1	SNU1544	24.3968	3.41304	YES	NO	Tbio	-
ENSG00000058085.15	LAMC2	CRC0438_XL	443.257	4.40082	NO	NO	-	-
ENSG00000058091.17	CDK14	CAR1	17.2761	3.95386	YES	YES	Tchem	-
ENSG00000058091.17	CDK14	CRC1360_XL	11.6626	3.42448	YES	YES	Tchem	-
ENSG00000058091.17	CDK14	HROC284_MET	10.7319	3.31433	YES	YES	Tchem	-
ENSG00000058091.17	CDK14	HROC60	12.2723	3.49232	YES	YES	Tchem	-
ENSG00000058091.17	CDK14	SNU254	10.0181	3.22378	YES	YES	Tchem	-
ENSG00000058335.15	RASGRF1	HROC131_T0M3	16.8757	3.79003	NO	NO	-	-
ENSG00000058335.15	RASGRF1	LIM2550	17.3522	3.82798	NO	NO	-	-
ENSG00000058335.15	RASGRF1	SNU1047	60.3165	5.5683	NO	NO	-	-
ENSG00000058404.20	CAMK2B	OXCO2	24.6678	4.53282	YES	YES	Tchem	-
ENSG00000058404.20	CAMK2B	SNU1181	26.7851	4.64717	YES	YES	Tchem	-
ENSG00000058866.15	DGKG	SNU1406	10.1008	3.32251	YES	NO	Tbio	-
ENSG00000058866.15	DGKG	SNU503	18.6322	4.14507	YES	NO	Tbio	-
ENSG00000058866.15	DGKG	SW480	11.362	3.47776	YES	NO	Tbio	-
ENSG00000059377.17	TBXAS1	CRC0174_XL	48.9319	4.1344	YES	NO	Tchem	-
ENSG00000059915.17	PSD	HROC57	16.9346	3.18913	NO	NO	-	-
ENSG00000059915.17	PSD	JVE367	17.6063	3.24217	NO	NO	-	-
ENSG00000060237.17	WNK1	JVE367	380.906	3.94218	YES	YES	Tchem	Gene amplification
ENSG00000060558.4	GNA15	C10	20.2867	4.00734	NO	NO	-	-
ENSG00000060558.4	GNA15	CAR1	33.9394	4.72225	NO	NO	-	-
ENSG00000060558.4	GNA15	HROC277_MET2	24.5148	4.26873	NO	NO	-	-
ENSG00000060558.4	GNA15	KP363T	19.8684	3.97871	NO	NO	-	-
ENSG00000060558.4	GNA15	LIM2099	22.8855	4.17353	NO	NO	-	-
ENSG00000060566.14	CREB3L3	CRC0322_XL	17.1581	4.05873	NO	NO	-	-
ENSG00000060566.14	CREB3L3	LS1034	35.281	5.05733	NO	NO	-	-
ENSG00000060709.15	RIMBP2	JVE367	87.4922	6.11775	NO	NO	-	-
ENSG00000060982.15	BCAT1	C10	21.861	4.45036	YES	NO	Tchem	-
ENSG00000060982.15	BCAT1	CACO2	48.1894	5.55582	YES	NO	Tchem	-
ENSG00000060982.15	BCAT1	CRC1360_XL	24.4223	4.60357	YES	NO	Tchem	-
ENSG00000060982.15	BCAT1	HROC113	22.2433	4.47429	YES	NO	Tchem	-
ENSG00000060982.15	BCAT1	LIM1215	23.6838	4.56104	YES	NO	Tchem	-
ENSG00000060982.15	BCAT1	LIM2551	19.0832	4.26346	YES	NO	Tchem	-
ENSG00000060982.15	BCAT1	LOVO	10.335	3.43826	YES	NO	Tchem	-
ENSG00000060982.15	BCAT1	LS174T	18.6156	4.22947	YES	NO	Tchem	-
ENSG00000060982.15	BCAT1	LS180	35.4261	5.12245	YES	NO	Tchem	-
ENSG00000060982.15	BCAT1	OUMS23	16.1501	4.03569	YES	NO	Tchem	-
ENSG00000060982.15	BCAT1	SNU1544	17.6768	4.15872	YES	NO	Tchem	-
ENSG00000060982.15	BCAT1	SNU254	61.5733	5.90302	YES	NO	Tchem	-
ENSG00000060982.15	BCAT1	SNU407	31.6128	4.96291	YES	NO	Tchem	-
ENSG00000060982.15	BCAT1	SNU503	26.4296	4.71321	YES	NO	Tchem	-
ENSG00000060982.15	BCAT1	V9P	52.1809	5.66838	YES	NO	Tchem	-
ENSG00000061656.10	SPAG4	CRC0781_XL	139.208	5.10198	NO	NO	-	-
ENSG00000061656.10	SPAG4	JVE241	91.7351	4.50561	NO	NO	-	-
ENSG00000063015.20	SEZ6	LM0701_A_XL	16.6103	4.13834	NO	NO	-	-
ENSG00000063015.20	SEZ6	NCIH716	14.0819	3.91475	NO	NO	-	-
ENSG00000063015.20	SEZ6	VACO400	10.5315	3.52751	NO	NO	-	Transcript fusion (FAM222B--SEZ6)
ENSG00000063180.9	CA11	COLO94H	43.0315	3.07913	NO	NO	-	-
ENSG00000063241.8	ISOC2	COLO94H	299.65	3.11668	NO	NO	-	-
ENSG00000064042.18	LIMCH1	CAR1	102.151	4.7532	NO	NO	-	-
ENSG00000064195.7	DLX3	HROC107_cT0M2	27.0693	4.60747	NO	NO	-	-
ENSG00000064195.7	DLX3	HROC173	14.1567	3.71843	NO	NO	-	-
ENSG00000064195.7	DLX3	OUMS23	11.896	3.4854	NO	NO	-	-
ENSG00000064195.7	DLX3	SNU1047	16.0629	3.88934	NO	NO	-	-
ENSG00000064195.7	DLX3	SNU977	25.2633	4.51152	NO	NO	-	-
ENSG00000064195.7	DLX3	SNUC2A	23.5008	4.4113	NO	NO	-	-
ENSG00000064201.15	TSPAN32	COLO205	36.7971	5.21544	NO	NO	-	-
ENSG00000064201.15	TSPAN32	NCIH630	37.9778	5.25981	NO	NO	-	-
ENSG00000064201.15	TSPAN32	RCM1	43.8159	5.46117	NO	NO	-	-
ENSG00000064201.15	TSPAN32	SNU1047	12.9618	3.77864	NO	NO	-	-
ENSG00000064201.15	TSPAN32	SW620	16.5832	4.11136	NO	NO	-	-
ENSG00000064225.12	ST3GAL6	CACO2	17.2751	3.92068	YES	NO	Tbio	-
ENSG00000064225.12	ST3GAL6	JVE367	63.1184	5.73154	YES	NO	Tbio	-
ENSG00000064225.12	ST3GAL6	OUMS23	26.2981	4.4996	YES	NO	Tbio	-
ENSG00000064300.9	NGFR	CAR1	23.1598	4.54301	NO	NO	-	-
ENSG00000064300.9	NGFR	HROC173	25.9909	4.70287	NO	NO	-	-
ENSG00000064300.9	NGFR	HROC277_MET2	120.962	6.87876	NO	NO	-	-
ENSG00000064300.9	NGFR	ISRECO1	51.8456	5.67218	NO	NO	-	-
ENSG00000064300.9	NGFR	KP283T	90.8448	6.4696	NO	NO	-	-
ENSG00000064300.9	NGFR	LS123	49.7493	5.61379	NO	NO	-	-
ENSG00000064300.9	NGFR	SNU977	128.119	6.96103	NO	NO	-	-
ENSG00000064300.9	NGFR	SW1417	238.347	7.85144	NO	NO	-	-
ENSG00000064300.9	NGFR	SW480	214.327	7.69886	NO	NO	-	-
ENSG00000064652.11	SNX24	CAR1	61.5576	3.82819	NO	NO	-	-
ENSG00000064655.19	EYA2	COGA5	11.7872	3.67662	YES	NO	Tbio	-
ENSG00000064655.19	EYA2	OUMS23	13.5663	3.86457	YES	NO	Tbio	Transcript fusion (NCOA3--EYA2)
ENSG00000064692.19	SNCAIP	CRC0558_XL	61.9675	5.67247	NO	NO	-	-
ENSG00000064692.19	SNCAIP	SNU407	17.62	3.91472	NO	NO	-	-
ENSG00000064787.13	BCAS1	CRC0781_XL	69.689	4.8125	NO	NO	-	-
ENSG00000064886.14	CHI3L2	JVE109	19.3708	4.30918	NO	NO	-	-
ENSG00000065054.14	SLC9A3R2	CRC0438_XL	203.851	3.3178	NO	NO	-	-
ENSG00000065054.14	SLC9A3R2	CRC0781_XL	280.21	3.77487	NO	NO	-	-
ENSG00000065054.14	SLC9A3R2	NCIH716	183.355	3.16571	NO	NO	-	-
ENSG00000065057.9	NTHL1	COLO94H	335.799	3.81842	YES	NO	Tbio	-
ENSG00000065320.9	NTN1	CAR1	11.1501	3.48248	NO	NO	-	-
ENSG00000065320.9	NTN1	OUMS23	16.844	4.03694	NO	NO	-	-
ENSG00000065534.18	MYLK	COGA8	20.8277	3.6679	YES	YES	Tchem	-
ENSG00000065534.18	MYLK	LIM2099	40.2508	4.58616	YES	YES	Tchem	-
ENSG00000065534.18	MYLK	MDST8	19.5582	3.58145	YES	YES	Tchem	-
ENSG00000065809.13	FAM107B	SNUC2A	222.389	4.27231	NO	NO	-	-
ENSG00000065833.9	ME1	CL14	187.555	3.11105	YES	NO	Tchem	-
ENSG00000066032.18	CTNNA2	DIFI	34.6108	5.125	NO	NO	-	-
ENSG00000066032.18	CTNNA2	HCA46	35.4888	5.16013	NO	NO	-	-
ENSG00000066032.18	CTNNA2	JVE103	27.3371	4.79537	NO	NO	-	-
ENSG00000066032.18	CTNNA2	SW1417	18.2205	4.23533	NO	NO	-	-
ENSG00000066230.12	SLC9A3	CRC0174_XL	251.881	6.30626	NO	NO	-	-
ENSG00000066230.12	SLC9A3	JVE103	131.226	5.37081	NO	NO	-	-
ENSG00000066405.13	CLDN18	B1003_XL5	290.548	8.18759	NO	NO	-	-
ENSG00000066405.13	CLDN18	B1003_XLSP	199.41	7.64681	NO	NO	-	-
ENSG00000066405.13	CLDN18	CRC0438_XL	23.0661	4.58893	NO	NO	-	-
ENSG00000066405.13	CLDN18	CRC0781_XL	21.3444	4.48184	NO	NO	-	-
ENSG00000066405.13	CLDN18	HROC131_T0M3	37.848	5.27977	NO	NO	-	-
ENSG00000066405.13	CLDN18	JVE127	59.2116	5.91197	NO	NO	-	-
ENSG00000066405.13	CLDN18	JVE192	32.0771	5.04776	NO	NO	-	-
ENSG00000066405.13	CLDN18	JVE367	108.598	6.77608	NO	NO	-	-
ENSG00000066468.22	FGFR2	NCIH716	1696.45	8.80515	YES	YES	Tclin	Gene amplification
ENSG00000066629.17	EML1	MDST8	13.1256	3.63311	NO	NO	-	-
ENSG00000066735.14	KIF26A	HROC46	41.1394	4.83981	NO	NO	-	-
ENSG00000066923.17	STAG3	HROC69	52.0477	4.22336	NO	NO	-	-
ENSG00000066923.17	STAG3	JVE109	80.664	4.84577	NO	NO	-	-
ENSG00000066923.17	STAG3	JVE241	32.3325	3.553	NO	NO	-	-
ENSG00000067113.17	PLPP1	V9P	190.584	4.54106	YES	NO	Tbio	-
ENSG00000067182.8	TNFRSF1A	LIM2099	323.677	3.12493	NO	NO	-	-
ENSG00000067715.14	SYT1	C10	45.7868	4.64526	NO	NO	-	-
ENSG00000067715.14	SYT1	CL11	29.2737	4.01723	NO	NO	-	-
ENSG00000067715.14	SYT1	HCT116	44.3339	4.59975	NO	NO	-	-
ENSG00000067715.14	SYT1	HROC131_T0M3	34.0334	4.2279	NO	NO	-	-
ENSG00000067715.14	SYT1	MDST8	27.6259	3.93648	NO	NO	-	-
ENSG00000067715.14	SYT1	SW620	32.6448	4.16955	NO	NO	-	-
ENSG00000067798.16	NAV3	RKO	23.7148	4.09479	NO	NO	-	-
ENSG00000067836.12	ROGDI	NCIH716	122.735	3.09217	NO	NO	-	-
ENSG00000068024.16	HDAC4	COLO201	43.1034	3.18679	YES	NO	Tclin	-
ENSG00000068024.16	HDAC4	HROC107_cT0M2	41.825	3.14435	YES	NO	Tclin	-
ENSG00000068024.16	HDAC4	SW620	41.1598	3.12176	YES	NO	Tclin	-
ENSG00000068078.18	FGFR3	HROC46	118.801	3.37686	YES	YES	Tclin	-
ENSG00000068079.7	IFI35	OXCO3	168.069	3.28275	NO	NO	-	-
ENSG00000068615.18	REEP1	HDC54	28.2155	4.27223	NO	NO	-	-
ENSG00000068615.18	REEP1	OUMS23	19.6894	3.77439	NO	NO	-	-
ENSG00000068831.19	RASGRP2	HROC46	62.6869	5.76119	NO	NO	-	-
ENSG00000068831.19	RASGRP2	HUTU80	17.1686	3.95164	NO	NO	-	-
ENSG00000069122.19	ADGRF5	C10	67.1749	6.09117	NO	NO	-	-
ENSG00000069188.17	SDK2	COLO320HSR	10.3079	3.49232	NO	NO	-	-
ENSG00000069431.11	ABCC9	CACO2	24.7171	4.62368	NO	NO	-	-
ENSG00000069431.11	ABCC9	CRC0322_XL	15.0692	3.94526	NO	NO	-	-
ENSG00000069431.11	ABCC9	SNU1544	13.887	3.83501	NO	NO	-	-
ENSG00000069431.11	ABCC9	V9P	34.5467	5.09067	NO	NO	-	-
ENSG00000069493.15	CLEC2D	C10	17.5218	3.41269	NO	NO	-	-
ENSG00000069667.16	RORA	LS1034	29.3011	4.1549	NO	NO	-	-
ENSG00000069667.16	RORA	SNU1544	26.9103	4.03632	NO	NO	-	-
ENSG00000069764.9	PLA2G10	CRC0781_XL	16.0075	3.58788	YES	NO	Tchem	-
ENSG00000069764.9	PLA2G10	SKCO1	16.3505	3.61668	YES	NO	Tchem	-
ENSG00000069764.9	PLA2G10	SNU1746	13.4105	3.34883	YES	NO	Tchem	-
ENSG00000069974.16	RAB27A	JVE367	64.8915	3.22667	YES	NO	Tchem	-
ENSG00000070010.19	UFD1	CRC0438_XL	1004.73	4.33665	NO	NO	-	Gene amplification
ENSG00000070031.4	SCT	HROC46	21.2637	4.47662	NO	NO	-	-
ENSG00000070182.21	SPTB	HROC60	13.1787	3.15518	NO	NO	-	-
ENSG00000070190.13	DAPP1	COLO60H	35.4665	4.54533	NO	NO	-	-
ENSG00000070193.5	FGF10	HUTU80	33.5157	5.10918	NO	NO	-	-
ENSG00000070404.10	FSTL3	LIM1215	187.857	4.25412	NO	NO	-	-
ENSG00000070601.10	FRMPD1	HROC173	10.5309	3.47932	NO	NO	-	-
ENSG00000070731.11	ST6GALNAC2	SNU503	31.0016	3.65718	YES	NO	Tbio	-
ENSG00000070808.16	CAMK2A	JVE192	12.7843	3.77092	YES	YES	Tchem	-
ENSG00000070886.12	EPHA8	COLO320	66.0645	6.05237	YES	YES	Tchem	-
ENSG00000070886.12	EPHA8	COLO320DM	26.8022	4.78202	YES	YES	Tchem	-
ENSG00000070886.12	EPHA8	COLO320HSR	14.5	3.93909	YES	YES	Tchem	-
ENSG00000070886.12	EPHA8	V411	10.8473	3.55138	YES	YES	Tchem	-
ENSG00000071051.14	NCK2	C80	154.958	3.00207	NO	NO	-	Gene amplification
ENSG00000071242.12	RPS6KA2	C10	36.2985	3.50704	YES	YES	Tchem	-
ENSG00000071246.11	VASH1	HUTU80	10.2075	3.23988	YES	NO	Tbio	-
ENSG00000072163.19	LIMS2	CX1	75.232	6.03264	NO	NO	-	-
ENSG00000072163.19	LIMS2	HROC277_MET2	23.0285	4.36699	NO	NO	-	-
ENSG00000072163.19	LIMS2	KM20	83.9489	6.18884	NO	NO	-	-
ENSG00000072163.19	LIMS2	LIM2550	16.3019	3.89317	NO	NO	-	-
ENSG00000072163.19	LIMS2	WIDR	24.6671	4.46216	NO	NO	-	-
ENSG00000072422.17	RHOBTB1	COLO320HSR	63.753	4.6334	NO	NO	-	-
ENSG00000072818.12	ACAP1	LIM2099	26.6217	4.02841	NO	NO	-	-
ENSG00000072832.15	CRMP1	HUTU80	28.2319	4.86947	NO	NO	-	-
ENSG00000072832.15	CRMP1	JVE367	38.6302	5.30853	NO	NO	-	-
ENSG00000072832.15	CRMP1	MDST8	53.7877	5.77578	NO	NO	-	-
ENSG00000072832.15	CRMP1	NCIH716	64.7886	6.03976	NO	NO	-	-
ENSG00000072832.15	CRMP1	SNU503	33.3789	5.10345	NO	NO	-	-
ENSG00000072832.15	CRMP1	SW620	14.2451	3.93027	NO	NO	-	-
ENSG00000072840.13	EVC	LIM2099	10.4995	3.5235	NO	NO	-	-
ENSG00000072840.13	EVC	MDST8	12.9062	3.79765	NO	NO	-	-
ENSG00000072840.13	EVC	RKO	34.4927	5.14945	NO	NO	-	-
ENSG00000072954.7	TMEM38A	CRC0781_XL	78.6942	3.85844	NO	NO	-	-
ENSG00000073067.14	CYP2W1	C106	581.206	8.35694	YES	NO	Tbio	-
ENSG00000073067.14	CYP2W1	CRC0778_XL	243.329	7.10424	YES	NO	Tbio	-
ENSG00000073067.14	CYP2W1	HRA16	239.798	7.08324	YES	NO	Tbio	-
ENSG00000073067.14	CYP2W1	HROC46	146.798	6.37904	YES	NO	Tbio	-
ENSG00000073067.14	CYP2W1	OXCO2	170.035	6.58971	YES	NO	Tbio	-
ENSG00000073067.14	CYP2W1	SNU283	130.706	6.21274	YES	NO	Tbio	-
ENSG00000073150.14	PANX2	SNU503	32.198	4.62131	NO	NO	-	-
ENSG00000073150.14	PANX2	SNU977	16.7314	3.71652	NO	NO	-	-
ENSG00000073282.13	TP63	C10	13.6568	3.84034	NO	NO	-	-
ENSG00000073282.13	TP63	MDST8	15.9868	4.05319	NO	NO	-	-
ENSG00000073282.13	TP63	SNU503	109.85	6.75931	NO	NO	-	-
ENSG00000073584.20	SMARCE1	LM0701_A_XL	792.5	3.84248	NO	NO	-	Gene amplification
ENSG00000073598.6	FNDC8	CRC0080_XL	12.6535	3.70218	NO	NO	-	Transcript fusion (LASP1--FNDC8)
ENSG00000073605.18	GSDMB	IRCC72_A_XL	227.105	3.71813	NO	NO	-	Gene amplification
ENSG00000073605.18	GSDMB	RW2982	218.04	3.65963	NO	NO	-	-
ENSG00000073614.13	KDM5A	JVE367	153.473	3.91949	YES	NO	Tchem	Gene amplification
ENSG00000073670.14	ADAM11	COLO320	26.3372	4.4331	NO	NO	-	-
ENSG00000073670.14	ADAM11	COLO320DM	25.2461	4.37434	NO	NO	-	-
ENSG00000073670.14	ADAM11	COLO320HSR	15.8744	3.73707	NO	NO	-	-
ENSG00000073712.15	FERMT2	HUTU80	68.3792	5.86119	NO	NO	-	-
ENSG00000073737.16	DHRS9	B1003_XL5	109.22	6.33298	YES	NO	Tbio	-
ENSG00000073737.16	DHRS9	CRC0438_XL	261.885	7.58701	YES	NO	Tbio	-
ENSG00000073737.16	DHRS9	SNU1411	356.079	8.02883	YES	NO	Tbio	-
ENSG00000073737.16	DHRS9	SNU81	68.8451	5.67482	YES	NO	Tbio	-
ENSG00000073756.12	PTGS2	C10	71.358	5.67191	YES	NO	Tclin	-
ENSG00000073756.12	PTGS2	CL11	103.002	6.19531	YES	NO	Tclin	-
ENSG00000073756.12	PTGS2	COGA1	70.3551	5.65178	YES	NO	Tclin	-
ENSG00000073756.12	PTGS2	LIM2550	301.503	7.73564	YES	NO	Tclin	-
ENSG00000073756.12	PTGS2	OXCO1	71.1603	5.66797	YES	NO	Tclin	-
ENSG00000073756.12	PTGS2	OXCO3	68.1327	5.60613	YES	NO	Tclin	-
ENSG00000073756.12	PTGS2	SNU1235	71.2421	5.6696	YES	NO	Tclin	-
ENSG00000073756.12	PTGS2	V411	136.505	6.59817	YES	NO	Tclin	-
ENSG00000073756.12	PTGS2	V703	78.4259	5.80637	YES	NO	Tclin	-
ENSG00000073910.22	FRY	HCA24	30.2138	4.46627	NO	NO	-	-
ENSG00000073910.22	FRY	LIM2550	63.5726	5.515	NO	NO	-	-
ENSG00000074181.9	NOTCH3	SNU1047	49.9344	4.15603	NO	NO	-	-
ENSG00000074181.9	NOTCH3	SNU503	57.7148	4.36111	NO	NO	-	-
ENSG00000074211.14	PPP2R2C	COLO201	14.3221	3.71713	NO	NO	-	-
ENSG00000074211.14	PPP2R2C	HCT116	13.6155	3.64902	NO	NO	-	-
ENSG00000074211.14	PPP2R2C	HROC57	20.5394	4.20849	NO	NO	-	-
ENSG00000074211.14	PPP2R2C	LIM2099	28.7132	4.67262	NO	NO	-	-
ENSG00000074211.14	PPP2R2C	SNU503	14.6754	3.75002	NO	NO	-	-
ENSG00000074211.14	PPP2R2C	SNUC2A	29.8596	4.72724	NO	NO	-	-
ENSG00000074276.10	CDHR2	COLO205	91.1096	5.81711	NO	NO	-	-
ENSG00000074276.10	CDHR2	SW1116	52.6612	5.03763	NO	NO	-	-
ENSG00000074370.18	ATP2A3	B1003_XL5	170.946	5.55727	YES	NO	Tbio	-
ENSG00000074527.12	NTN4	C10	68.0917	3.95704	NO	NO	-	-
ENSG00000074527.12	NTN4	HROC277_MET2	67.3019	3.94045	NO	NO	-	-
ENSG00000074590.13	NUAK1	CAR1	21.6359	3.45772	YES	YES	Tchem	-
ENSG00000074590.13	NUAK1	CRC1360_XL	18.0901	3.21193	YES	YES	Tchem	-
ENSG00000074590.13	NUAK1	HUTU80	21.1331	3.42531	YES	YES	Tchem	-
ENSG00000074590.13	NUAK1	LIM2099	20.9138	3.41094	YES	YES	Tchem	-
ENSG00000074590.13	NUAK1	SNU503	16.244	3.0652	YES	YES	Tchem	-
ENSG00000075043.18	KCNQ2	HCT116	44.3316	5.46161	NO	NO	-	-
ENSG00000075043.18	KCNQ2	HROC46	32.5085	5.02562	NO	NO	-	-
ENSG00000075043.18	KCNQ2	HUTU80	28.2794	4.83098	NO	NO	-	-
ENSG00000075043.18	KCNQ2	JVE109	18.4708	4.24241	NO	NO	-	-
ENSG00000075043.18	KCNQ2	JVE192	11.1025	3.55639	NO	NO	-	-
ENSG00000075043.18	KCNQ2	SNUC2A	15.0157	3.96058	NO	NO	-	-
ENSG00000075043.18	KCNQ2	SNUC2B	18.8402	4.26952	NO	NO	-	-
ENSG00000075073.15	TACR2	HDC8	19.0527	4.07325	NO	NO	-	-
ENSG00000075073.15	TACR2	HROC278_MET	51.2549	5.45502	NO	NO	-	-
ENSG00000075073.15	TACR2	HROC278_T0M1	18.1969	4.01032	NO	NO	-	-
ENSG00000075223.14	SEMA3C	SNUC2A	153.606	4.194	NO	NO	-	-
ENSG00000075340.23	ADD2	HUTU80	13.4489	3.85289	NO	NO	-	-
ENSG00000075340.23	ADD2	SNU503	18.7806	4.30602	NO	NO	-	-
ENSG00000075340.23	ADD2	V9P	12.5376	3.7589	NO	NO	-	-
ENSG00000075673.11	ATP12A	CRC0558_XL	102.132	6.67178	YES	NO	Tchem	-
ENSG00000075711.21	DLG1	JVE528	201.76	3.02364	NO	NO	-	-
ENSG00000076344.16	RGS11	LOVO	25.4743	3.62914	NO	NO	-	-
ENSG00000076351.13	SLC46A1	CRC0322_XL	83.9777	3.33657	NO	NO	-	-
ENSG00000076706.17	MCAM	CAR1	195.328	7.1972	NO	NO	-	-
ENSG00000076706.17	MCAM	CRC1360_XL	63.3175	5.58722	NO	NO	-	-
ENSG00000076706.17	MCAM	CX1	37.4134	4.84362	NO	NO	-	-
ENSG00000076706.17	MCAM	HROC277_MET2	44.3043	5.08166	NO	NO	-	-
ENSG00000076706.17	MCAM	HROC60	54.6464	5.3783	NO	NO	-	-
ENSG00000076706.17	MCAM	LIM2099	76.0637	5.84806	NO	NO	-	-
ENSG00000076706.17	MCAM	SW480	49.0086	5.22418	NO	NO	-	-
ENSG00000076864.19	RAP1GAP	CRC0781_XL	142.838	4.77501	NO	NO	-	-
ENSG00000076864.19	RAP1GAP	SNU1746	126.339	4.59925	NO	NO	-	-
ENSG00000077009.13	NMRK2	OUMS23	17.9178	4.24167	YES	NO	Tbio	-
ENSG00000077063.11	CTTNBP2	OXCO2	19.9875	3.67789	NO	NO	-	-
ENSG00000077092.19	RARB	COLO320HSR	10.6984	3.41043	NO	NO	-	-
ENSG00000077092.19	RARB	JVE528	17.168	4.04552	NO	NO	-	-
ENSG00000077150.20	NFKB2	B1003_XLSP	149.564	3.15867	NO	NO	-	-
ENSG00000077420.16	APBB1IP	CRC0558_XL	11.9128	3.69073	NO	NO	-	-
ENSG00000077458.13	FAM76B	V9P	125.863	3.04106	NO	NO	-	Gene amplification
ENSG00000077616.11	NAALAD2	CACO2	39.2255	5.04468	YES	NO	Tchem	-
ENSG00000077800.13	FKBP6	HROC69	13.0309	3.81054	NO	NO	-	-
ENSG00000077935.17	SMC1B	CL11	10.9773	3.54095	NO	NO	-	-
ENSG00000077935.17	SMC1B	OXCO1	11.8153	3.63851	NO	NO	-	-
ENSG00000077935.17	SMC1B	VACO400	14.0866	3.87391	NO	NO	-	-
ENSG00000077942.19	FBLN1	CACO2	350.959	8.33387	NO	NO	-	-
ENSG00000077942.19	FBLN1	CAR1	324.672	8.22188	NO	NO	-	-
ENSG00000077942.19	FBLN1	COLO320	232.392	7.74122	NO	NO	-	-
ENSG00000077942.19	FBLN1	COLO320DM	53.4497	5.64146	NO	NO	-	-
ENSG00000077942.19	FBLN1	HROC46	50.8088	5.56973	NO	NO	-	-
ENSG00000077942.19	FBLN1	OUMS23	172.308	7.3118	NO	NO	-	-
ENSG00000077942.19	FBLN1	SNU977	151.756	7.12969	NO	NO	-	-
ENSG00000077942.19	FBLN1	V9P	49.3544	5.52865	NO	NO	-	-
ENSG00000077943.8	ITGA8	HROC69	11.5066	3.64462	NO	NO	-	-
ENSG00000077984.6	CST7	CL11	106.169	6.57706	NO	NO	-	-
ENSG00000077984.6	CST7	COGA5	188.593	7.40008	NO	NO	-	-
ENSG00000077984.6	CST7	CRC1360_XL	150.518	7.07666	NO	NO	-	-
ENSG00000077984.6	CST7	HROC173	366.832	8.35622	NO	NO	-	-
ENSG00000077984.6	CST7	HROC239_T0M1	156.083	7.1287	NO	NO	-	-
ENSG00000077984.6	CST7	HROC59	110.174	6.62999	NO	NO	-	-
ENSG00000077984.6	CST7	ISRECO1	147.637	7.04897	NO	NO	-	-
ENSG00000078018.20	MAP2	HROC43	34.8899	4.74252	NO	NO	-	-
ENSG00000078018.20	MAP2	SNU503	31.8459	4.61466	NO	NO	-	-
ENSG00000078018.20	MAP2	SNU977	43.1388	5.04099	NO	NO	-	-
ENSG00000078081.8	LAMP3	SNU1047	36.9298	3.97956	NO	NO	-	-
ENSG00000078081.8	LAMP3	SW48	27.4119	3.56272	NO	NO	-	-
ENSG00000078098.14	FAP	MDST8	18.0248	4.20248	YES	NO	Tchem	-
ENSG00000078098.14	FAP	NCIH716	59.276	5.86619	YES	NO	Tchem	-
ENSG00000078295.17	ADCY2	B1003_XL5	13.9588	3.90292	YES	NO	Tbio	-
ENSG00000078487.17	ZCWPW1	LIM2405	20.8031	3.03094	NO	NO	-	-
ENSG00000078579.9	FGF20	CL11	45.2866	5.49271	NO	NO	-	-
ENSG00000078579.9	FGF20	HUTU80	145.248	7.15247	NO	NO	-	-
ENSG00000078579.9	FGF20	OXCO1	42.921	5.41703	NO	NO	-	-
ENSG00000078579.9	FGF20	SNU1047	79.7008	6.2947	NO	NO	-	-
ENSG00000078579.9	FGF20	V9P	50.1768	5.63761	NO	NO	-	-
ENSG00000078804.13	TP53INP2	COLO320	48.0335	3.48755	NO	NO	-	-
ENSG00000078804.13	TP53INP2	HROC173	48.8791	3.51222	NO	NO	-	-
ENSG00000078804.13	TP53INP2	JVE253	40.3911	3.24311	NO	NO	-	-
ENSG00000078814.16	MYH7B	HROC173	444.397	8.18792	NO	NO	-	-
ENSG00000078814.16	MYH7B	V9P	1238.3	9.66428	NO	NO	-	-
ENSG00000079150.18	FKBP7	NCIH716	24.202	3.1345	YES	NO	Tbio	-
ENSG00000079156.17	OSBPL6	SNU1047	21.5644	4.40732	NO	NO	-	-
ENSG00000079215.14	SLC1A3	CL14	84.6109	6.09544	NO	NO	-	-
ENSG00000079215.14	SLC1A3	COGA5	71.9157	5.86388	NO	NO	-	-
ENSG00000079215.14	SLC1A3	IRCC72_A_XL	64.3413	5.70565	NO	NO	-	-
ENSG00000079215.14	SLC1A3	LS123	112.562	6.50306	NO	NO	-	-
ENSG00000079215.14	SLC1A3	SW837	86.7624	6.13125	NO	NO	-	-
ENSG00000079337.16	RAPGEF3	CRC0438_XL	26.6912	3.51332	NO	NO	-	-
ENSG00000079337.16	RAPGEF3	SW480	43.3361	4.19238	NO	NO	-	-
ENSG00000079393.20	DUSP13	OUMS23	18.9826	4.32067	YES	NO	Tbio	-
ENSG00000079689.14	SCGN	CACO2	12.765	3.78293	NO	NO	-	-
ENSG00000079689.14	SCGN	CRC0778_XL	10.2503	3.4919	NO	NO	-	-
ENSG00000079931.15	MOXD1	LIM2099	42.8009	5.45289	YES	NO	Tbio	-
ENSG00000079931.15	MOXD1	SNU1544	29.4661	4.92913	YES	NO	Tbio	-
ENSG00000080007.8	DDX43	SW1222	10.0331	3.46376	YES	NO	Tbio	-
ENSG00000080031.10	PTPRH	SNU1411	77.6174	3.79529	YES	NO	Tbio	-
ENSG00000080031.10	PTPRH	WIDR	77.2313	3.78819	YES	NO	Tbio	-
ENSG00000080293.9	SCTR	HDC8	23.8719	4.63645	NO	NO	-	Transcript fusion (KCMF1--SCTR)
ENSG00000080493.17	SLC4A4	B1003_XLSP	20.9616	4.42424	NO	NO	-	-
ENSG00000080493.17	SLC4A4	IRCC3_XL	11.727	3.63715	NO	NO	-	-
ENSG00000080546.13	SESN1	CRC0778_XL	90.2788	3.71265	YES	NO	Tbio	-
ENSG00000080546.13	SESN1	JVE207	150.903	4.44745	YES	NO	Tbio	-
ENSG00000080573.7	COL5A3	IRCC3_HL	10.7538	3.52073	NO	NO	-	-
ENSG00000080644.16	CHRNA3	HROC46	46.4425	5.28797	NO	NO	-	-
ENSG00000080644.16	CHRNA3	NCIH716	27.2577	4.54043	NO	NO	-	-
ENSG00000080819.9	CPOX	C146	130.796	3.18396	YES	NO	Tbio	-
ENSG00000080819.9	CPOX	HCT116	305.016	4.39927	YES	NO	Tbio	-
ENSG00000080819.9	CPOX	VACO5	219.641	3.92736	YES	NO	Tbio	-
ENSG00000080823.23	MOK	C99	66.9748	3.55685	YES	YES	Tbio	-
ENSG00000080823.23	MOK	LIM2099	99.0423	4.11439	YES	YES	Tbio	-
ENSG00000080823.23	MOK	LIM2405	54.4624	3.26336	YES	YES	Tbio	-
ENSG00000080854.15	IGSF9B	SW48	33.3115	4.17617	NO	NO	-	-
ENSG00000081041.9	CXCL2	COGA10	230.014	5.19172	NO	NO	-	-
ENSG00000081041.9	CXCL2	KP363T	257.257	5.35255	NO	NO	-	-
ENSG00000081059.20	TCF7	COLO205	210.101	3.73454	NO	NO	-	-
ENSG00000081059.20	TCF7	V411	186.194	3.56114	NO	NO	-	-
ENSG00000081138.14	CDH7	V457	12.9581	3.7652	NO	NO	-	-
ENSG00000081181.8	ARG2	COLO320	114.125	3.64714	YES	NO	Tchem	-
ENSG00000081181.8	ARG2	COLO320HSR	83.6134	3.2029	YES	NO	Tchem	-
ENSG00000081181.8	ARG2	HROC46	90.342	3.31329	YES	NO	Tchem	-
ENSG00000081237.20	PTPRC	COLO320HSR	12.9712	3.80438	YES	NO	Tchem	-
ENSG00000081277.12	PKP1	COLO205	44.199	5.18559	NO	NO	-	-
ENSG00000081277.12	PKP1	CRC0740_XL	46.5196	5.25782	NO	NO	-	-
ENSG00000081277.12	PKP1	SNU503	166.411	7.07462	NO	NO	-	-
ENSG00000081479.15	LRP2	CACO2	34.4917	5.14941	NO	NO	-	-
ENSG00000081479.15	LRP2	COGA5	11.0531	3.59134	NO	NO	-	-
ENSG00000081479.15	LRP2	OUMS23	59.8427	5.92701	NO	NO	-	-
ENSG00000081803.16	CADPS2	JVE367	81.0514	4.13353	NO	NO	-	-
ENSG00000081870.11	HSPB11	DLD1	209.051	3.38388	NO	NO	-	-
ENSG00000081985.11	IL12RB2	V411	10.2373	3.34368	NO	NO	-	-
ENSG00000082014.16	SMARCD3	SW48	41.4333	3.47127	NO	NO	-	-
ENSG00000082126.18	MPP4	COLO320	19.7112	4.37234	NO	NO	-	-
ENSG00000082126.18	MPP4	COLO320DM	31.8223	5.03661	NO	NO	-	-
ENSG00000082126.18	MPP4	COLO320HSR	12.4259	3.74695	NO	NO	-	-
ENSG00000082126.18	MPP4	MDST8	29.1972	4.91634	NO	NO	-	-
ENSG00000082397.17	EPB41L3	COGA12	17.0275	4.17213	NO	NO	-	-
ENSG00000082397.17	EPB41L3	COLO320	11.2097	3.60996	NO	NO	-	-
ENSG00000082397.17	EPB41L3	COLO320DM	19.7713	4.37652	NO	NO	-	-
ENSG00000082397.17	EPB41L3	COLO320HSR	12.3633	3.7402	NO	NO	-	-
ENSG00000082397.17	EPB41L3	HDC54	10.4363	3.51555	NO	NO	-	-
ENSG00000082397.17	EPB41L3	HROC277_MET2	22.5389	4.55697	NO	NO	-	-
ENSG00000082397.17	EPB41L3	HROC40	17.0557	4.17438	NO	NO	-	-
ENSG00000082397.17	EPB41L3	LIM1863	28.9204	4.90306	NO	NO	-	-
ENSG00000082397.17	EPB41L3	OUMS23	11.076	3.59407	NO	NO	-	-
ENSG00000082397.17	EPB41L3	SNU1544	12.3031	3.73369	NO	NO	-	-
ENSG00000082397.17	EPB41L3	SNU283	13.9171	3.8989	NO	NO	-	-
ENSG00000082397.17	EPB41L3	SNU769B	30.5661	4.9803	NO	NO	-	-
ENSG00000082397.17	EPB41L3	SNU81	13.7451	3.88216	NO	NO	-	-
ENSG00000082438.17	COBLL1	SNUC2A	45.2753	3.07106	NO	NO	-	-
ENSG00000082497.12	SERTAD4	HROC257_T0M1	12.1089	3.23966	NO	NO	-	-
ENSG00000082497.12	SERTAD4	JVE253	11.064	3.11982	NO	NO	-	-
ENSG00000082497.12	SERTAD4	LS123	13.2201	3.35704	NO	NO	-	-
ENSG00000082497.12	SERTAD4	SNU254	10.2863	3.02368	NO	NO	-	-
ENSG00000082497.12	SERTAD4	SNU503	14.4554	3.47722	NO	NO	-	-
ENSG00000082805.20	ERC1	JVE367	61.8096	3.33008	NO	NO	-	Gene amplification
ENSG00000083067.22	TRPM3	V9P	14.1535	3.92158	NO	NO	-	-
ENSG00000084628.10	NKAIN1	V9P	24.3359	4.54182	NO	NO	-	Transcript fusion (PUM1--NKAIN1)
ENSG00000084636.18	COL16A1	LIM1215	91.9816	4.25923	NO	NO	-	-
ENSG00000084636.18	COL16A1	RW2982	109.697	4.51083	NO	NO	-	-
ENSG00000084636.18	COL16A1	SNU1746	131.611	4.77142	NO	NO	-	-
ENSG00000084674.15	APOB	CACO2	25.0021	4.70055	NO	NO	-	-
ENSG00000084731.15	KIF3C	MDST8	37.9986	3.4256	NO	NO	-	-
ENSG00000084734.9	GCKR	B1003_XL5	12.6167	3.7673	NO	NO	-	-
ENSG00000084734.9	GCKR	B1003_XLSP	18.8874	4.31378	NO	NO	-	-
ENSG00000085063.16	CD59	MDST8	865.314	3.47759	NO	NO	-	-
ENSG00000085514.16	PILRA	HROC313_MET1	48.1686	4.50198	NO	NO	-	-
ENSG00000085514.16	PILRA	OXCO2	48.689	4.51717	NO	NO	-	-
ENSG00000085552.17	IGSF9	IRCC3_HL	55.9093	3.17198	NO	NO	-	-
ENSG00000085741.13	WNT11	HROC60	366.293	6.22567	NO	NO	-	-
ENSG00000085831.15	TTC39A	HDC54	93.1526	3.30121	NO	NO	-	-
ENSG00000086205.18	FOLH1	HROC69	14.2049	3.92647	YES	NO	Tchem	-
ENSG00000086205.18	FOLH1	SNU1544	96.3682	6.60538	YES	NO	Tchem	-
ENSG00000086205.18	FOLH1	SNU503	14.2049	3.92646	YES	NO	Tchem	-
ENSG00000086205.18	FOLH1	SNU81	30.742	4.98832	YES	NO	Tchem	-
ENSG00000086506.3	HBQ1	C75	14.2351	3.92933	NO	NO	-	-
ENSG00000086506.3	HBQ1	COLO320	63.3391	6.00762	NO	NO	-	-
ENSG00000086506.3	HBQ1	HUTU80	13.7113	3.87885	NO	NO	-	-
ENSG00000086506.3	HBQ1	SNU1684	18.4333	4.28046	NO	NO	-	-
ENSG00000086570.12	FAT2	SNU503	33.436	5.0113	NO	NO	-	-
ENSG00000086619.14	ERO1B	COLO320HSR	22.0184	3.56359	YES	NO	Tbio	-
ENSG00000086730.17	LAT2	HROC57	54.7601	4.71522	NO	NO	-	-
ENSG00000086730.17	LAT2	SW620	36.2564	4.13348	NO	NO	-	-
ENSG00000086967.10	MYBPC2	HROC46	10.3076	3.49922	NO	NO	-	-
ENSG00000087076.9	HSD17B14	CACO2	13.6441	3.58324	YES	NO	Tchem	-
ENSG00000087076.9	HSD17B14	COLO320	26.5095	4.49286	YES	NO	Tchem	-
ENSG00000087076.9	HSD17B14	HUTU80	21.2689	4.18795	YES	NO	Tchem	-
ENSG00000087076.9	HSD17B14	MDST8	13.8771	3.60602	YES	NO	Tchem	-
ENSG00000087085.15	ACHE	B1003_XL5	44.4567	4.6727	YES	NO	Tclin	-
ENSG00000087085.15	ACHE	B1003_XLSP	45.3333	4.70026	YES	NO	Tclin	-
ENSG00000087085.15	ACHE	LIM2405	30.4432	4.14096	YES	NO	Tclin	-
ENSG00000087085.15	ACHE	LOVO	41.3626	4.571	YES	NO	Tclin	-
ENSG00000087085.15	ACHE	SNU1460	31.4924	4.18831	YES	NO	Tclin	-
ENSG00000087086.15	FTL	CRC0781_XL	10238.1	3.00765	NO	NO	-	-
ENSG00000087116.16	ADAMTS2	IRCC3_HL	21.554	4.49531	YES	NO	Tbio	-
ENSG00000087128.10	TMPRSS11E	C10	47.3317	5.5949	YES	NO	Tbio	-
ENSG00000087128.10	TMPRSS11E	CRC0322_XL	11.0798	3.59452	YES	NO	Tbio	-
ENSG00000087128.10	TMPRSS11E	HROC277_MET2	13.2213	3.82998	YES	NO	Tbio	-
ENSG00000087128.10	TMPRSS11E	SNU254	25.473	4.72645	YES	NO	Tbio	-
ENSG00000087128.10	TMPRSS11E	SNU977	23.534	4.61671	YES	NO	Tbio	-
ENSG00000087128.10	TMPRSS11E	V9P	66.8772	6.08485	YES	NO	Tbio	-
ENSG00000087245.13	MMP2	COLO320	23.2153	4.57646	YES	NO	Tchem	-
ENSG00000087245.13	MMP2	MDST8	327.914	8.34018	YES	NO	Tchem	-
ENSG00000087250.8	MT3	C99	178.573	7.22512	NO	NO	-	-
ENSG00000087250.8	MT3	HROC107_cT0M2	41.799	5.1562	NO	NO	-	-
ENSG00000087250.8	MT3	HROC278_MET	48.4262	5.3639	NO	NO	-	-
ENSG00000087250.8	MT3	SNU407	62.4229	5.72363	NO	NO	-	-
ENSG00000087250.8	MT3	SNUC2A	43.9347	5.22645	NO	NO	-	-
ENSG00000087258.15	GNAO1	NCIH716	18.2859	4.25459	NO	NO	-	-
ENSG00000087303.18	NID2	HROC147_T0M1	11.6797	3.07474	NO	NO	-	-
ENSG00000087303.18	NID2	JVE059	11.6082	3.06659	NO	NO	-	-
ENSG00000087303.18	NID2	JVE371	13.9476	3.31214	NO	NO	-	-
ENSG00000087494.16	PTHLH	HROC173	31.3679	4.75478	NO	NO	-	-
ENSG00000087494.16	PTHLH	HROC57	16.9472	3.90398	NO	NO	-	-
ENSG00000087494.16	PTHLH	ISRECO1	22.8016	4.31128	NO	NO	-	-
ENSG00000087494.16	PTHLH	SNU503	63.3278	5.74566	NO	NO	-	-
ENSG00000087495.17	PHACTR3	C10	57.3685	5.50293	NO	NO	-	-
ENSG00000087495.17	PHACTR3	CRC0438_XL	90.0502	6.1444	NO	NO	-	-
ENSG00000087495.17	PHACTR3	CRC1360_XL	35.8623	4.83989	NO	NO	-	-
ENSG00000087495.17	PHACTR3	HROC300_T2M1	34.5019	4.78564	NO	NO	-	-
ENSG00000087495.17	PHACTR3	JVE044	30.6817	4.62139	NO	NO	-	-
ENSG00000087495.17	PHACTR3	SNU1181	46.5979	5.20864	NO	NO	-	-
ENSG00000087495.17	PHACTR3	SNU1411	50.6546	5.32664	NO	NO	-	-
ENSG00000088280.19	ASAP3	JVE127	42.0183	3.7351	NO	NO	-	-
ENSG00000088280.19	ASAP3	OUMS23	31.1785	3.31624	NO	NO	-	-
ENSG00000088305.18	DNMT3B	CACO2	35.3108	3.69391	YES	NO	Tchem	-
ENSG00000088305.18	DNMT3B	OUMS23	43.1267	3.97516	YES	NO	Tchem	-
ENSG00000088386.17	SLC15A1	HROC112_MET	49.9695	5.58877	NO	NO	-	-
ENSG00000088386.17	SLC15A1	JVE528	14.5427	3.87538	NO	NO	-	-
ENSG00000088386.17	SLC15A1	SNU1181	45.8199	5.46626	NO	NO	-	-
ENSG00000088386.17	SLC15A1	SNU1411	20.1799	4.32183	NO	NO	-	-
ENSG00000088387.19	DOCK9	JVE044	228.904	3.28823	NO	NO	-	-
ENSG00000088726.16	TMEM40	C10	18.7874	4.06716	NO	NO	-	-
ENSG00000088726.16	TMEM40	CAR1	22.3719	4.30735	NO	NO	-	-
ENSG00000088726.16	TMEM40	COLO60H	15.5052	3.8055	NO	NO	-	-
ENSG00000088726.16	TMEM40	COLO678	28.3253	4.63472	NO	NO	-	-
ENSG00000088726.16	TMEM40	CRC1360_XL	14.1646	3.68329	NO	NO	-	-
ENSG00000088726.16	TMEM40	HROC277_MET2	24.0905	4.40972	NO	NO	-	-
ENSG00000088726.16	TMEM40	HROC284_MET	16.1383	3.8598	NO	NO	-	-
ENSG00000088726.16	TMEM40	JVE253	11.6748	3.42454	NO	NO	-	-
ENSG00000088726.16	TMEM40	LS123	18.1214	4.01777	NO	NO	-	-
ENSG00000088727.12	KIF9	COLO94H	129.77	3.28859	NO	NO	-	-
ENSG00000088756.12	ARHGAP28	CACO2	22.7467	4.52871	NO	NO	-	-
ENSG00000088756.12	ARHGAP28	SNU1235	17.8236	4.19353	NO	NO	-	-
ENSG00000088826.18	SMOX	LIM2099	98.0443	3.31656	YES	NO	Tbio	-
ENSG00000088832.17	FKBP1A	MDST8	1027.92	3.21812	YES	NO	Tclin	-
ENSG00000088836.14	SLC4A11	SNUC5	93.7034	3.9741	NO	NO	-	-
ENSG00000088881.20	EBF4	CRC0781_XL	38.2329	4.4799	NO	NO	-	-
ENSG00000088881.20	EBF4	LOVO	27.8928	4.03854	NO	NO	-	-
ENSG00000089101.18	CFAP61	HT55	55.4451	5.70602	NO	NO	-	Gene amplification
ENSG00000089199.10	CHGB	HROC57	219.217	7.69706	NO	NO	-	-
ENSG00000089199.10	CHGB	JVE367	166.131	7.29912	NO	NO	-	-
ENSG00000089199.10	CHGB	KP363T	103.466	6.62117	NO	NO	-	-
ENSG00000089199.10	CHGB	LM0701_A_XL	43.789	5.39935	NO	NO	-	-
ENSG00000089199.10	CHGB	MDST8	42.8584	5.36907	NO	NO	-	-
ENSG00000089199.10	CHGB	NCIH716	412.639	8.60651	NO	NO	-	-
ENSG00000089199.10	CHGB	SNU1406	37.6764	5.18766	NO	NO	-	-
ENSG00000089199.10	CHGB	SNU503	306.315	8.17786	NO	NO	-	-
ENSG00000089692.9	LAG3	SW620	11.4833	3.1246	NO	NO	-	-
ENSG00000090238.12	YPEL3	CRC0781_XL	151.823	3.29548	NO	NO	-	-
ENSG00000090266.13	NDUFB2	COLO94H	1384.43	3.09214	NO	NO	-	-
ENSG00000090339.9	ICAM1	CAR1	130.43	5.07919	NO	NO	-	-
ENSG00000090339.9	ICAM1	KP363T	263.776	6.08968	NO	NO	-	-
ENSG00000090402.8	SI	COGA12	133.824	7.06948	YES	NO	Tchem	-
ENSG00000090402.8	SI	HDC143	33.2349	5.09195	YES	NO	Tchem	-
ENSG00000090402.8	SI	HROC50_T1M5	13.8762	3.88949	YES	NO	Tchem	-
ENSG00000090402.8	SI	IRCC72_A_XL	29.131	4.90773	YES	NO	Tchem	-
ENSG00000090402.8	SI	NCIH716	25.8106	4.73929	YES	NO	Tchem	-
ENSG00000090530.10	P3H2	HUTU80	116.358	5.68373	YES	NO	Tbio	-
ENSG00000090539.15	CHRD	SNU1047	10.01	3.36886	NO	NO	-	-
ENSG00000090554.13	FLT3LG	MDST8	15.4577	3.02018	NO	NO	-	-
ENSG00000090661.12	CERS4	CRC0558_XL	25.6848	4.49565	YES	NO	Tbio	-
ENSG00000090661.12	CERS4	GP5D	25.1551	4.46672	YES	NO	Tbio	-
ENSG00000090661.12	CERS4	HROC46	41.8177	5.17784	YES	NO	Tbio	-
ENSG00000090661.12	CERS4	OUMS23	59.9546	5.68737	YES	NO	Tbio	-
ENSG00000090924.15	PLEKHG2	V9P	247.822	4.97748	NO	NO	-	Gene amplification
ENSG00000090932.11	DLL3	NCIH716	25.9019	4.48911	NO	NO	-	-
ENSG00000090932.11	DLL3	V9P	40.381	5.11037	NO	NO	-	Gene amplification
ENSG00000091129.21	NRCAM	CACO2	51.41	5.29988	NO	NO	-	-
ENSG00000091129.21	NRCAM	LS513	61.2328	5.54771	NO	NO	-	-
ENSG00000091138.13	SLC26A3	C75	140.366	6.91337	NO	NO	-	-
ENSG00000091138.13	SLC26A3	COCM1	345.06	8.20496	NO	NO	-	-
ENSG00000091138.13	SLC26A3	CRC0078_XL	196.164	7.39333	NO	NO	-	-
ENSG00000091138.13	SLC26A3	CRC0080_XL	226.055	7.59698	NO	NO	-	-
ENSG00000091138.13	SLC26A3	CRC0313_XL	164.511	7.14086	NO	NO	-	-
ENSG00000091138.13	SLC26A3	CRC0394_XL	257.044	7.78155	NO	NO	-	-
ENSG00000091138.13	SLC26A3	DIFI	204.566	7.45354	NO	NO	-	-
ENSG00000091138.13	SLC26A3	HT55	337.217	8.17188	NO	NO	-	-
ENSG00000091138.13	SLC26A3	IRCC5_A_XL	159.422	7.09581	NO	NO	-	-
ENSG00000091138.13	SLC26A3	SNUC1	95.2257	6.35843	NO	NO	-	-
ENSG00000091428.18	RAPGEF4	SW620	10.3349	3.15944	NO	NO	-	-
ENSG00000091536.19	MYO15A	COLO678	64.2771	5.78871	NO	NO	-	-
ENSG00000091583.11	APOH	CACO2	47.1573	5.48963	NO	NO	-	-
ENSG00000091583.11	APOH	CX1	22.267	4.44016	NO	NO	-	Transcript fusion (MTMR3--APOH)
ENSG00000091583.11	APOH	HT29	39.5294	5.24084	NO	NO	-	Transcript fusion (MTMR3--APOH)
ENSG00000091583.11	APOH	KM20	26.8787	4.70104	NO	NO	-	Transcript fusion (MTMR3--APOH)
ENSG00000091583.11	APOH	WIDR	45.9764	5.45381	NO	NO	-	Transcript fusion (MTMR3--APOH)
ENSG00000091592.16	NLRP1	CRC0781_XL	37.3914	4.96734	YES	NO	Tbio	-
ENSG00000091592.16	NLRP1	HDC142	20.7855	4.14993	YES	NO	Tbio	-
ENSG00000091592.16	NLRP1	HROC147_MET	26.6347	4.49304	YES	NO	Tbio	-
ENSG00000091592.16	NLRP1	HROC69	18.8801	4.01788	YES	NO	Tbio	-
ENSG00000091592.16	NLRP1	JVE109	23.1538	4.29881	YES	NO	Tbio	-
ENSG00000091592.16	NLRP1	LM0201_A_XL	28.493	4.58693	YES	NO	Tbio	-
ENSG00000091592.16	NLRP1	LM0701_A_XL	29.9538	4.65667	YES	NO	Tbio	-
ENSG00000091592.16	NLRP1	LOVO	19.408	4.05569	YES	NO	Tbio	-
ENSG00000091592.16	NLRP1	OUMS23	42.2359	5.13879	YES	NO	Tbio	-
ENSG00000091592.16	NLRP1	SNU1544	27.2984	4.52728	YES	NO	Tbio	-
ENSG00000091592.16	NLRP1	SW1222	48.7659	5.34171	YES	NO	Tbio	-
ENSG00000091592.16	NLRP1	SW837	29.5337	4.63696	YES	NO	Tbio	-
ENSG00000091656.19	ZFHX4	HUTU80	26.3961	4.76941	NO	NO	-	-
ENSG00000091879.13	ANGPT2	ISRECO1	38.145	5.24838	NO	NO	-	-
ENSG00000091972.18	CD200	COGA1	17.7061	3.99233	NO	NO	-	-
ENSG00000091972.18	CD200	GP5D	17.1779	3.95101	NO	NO	-	-
ENSG00000091972.18	CD200	HCA24	14.376	3.70951	NO	NO	-	-
ENSG00000091972.18	CD200	HROC126	12.8232	3.55591	NO	NO	-	-
ENSG00000091972.18	CD200	IRCC22_XL	17.8553	4.0038	NO	NO	-	-
ENSG00000091972.18	CD200	JVE059	26.9275	4.57051	NO	NO	-	-
ENSG00000091972.18	CD200	LOVO	35.7397	4.96617	NO	NO	-	-
ENSG00000091972.18	CD200	OXCO2	20.6081	4.2004	NO	NO	-	-
ENSG00000091972.18	CD200	SNU175	13.5528	3.63012	NO	NO	-	-
ENSG00000091986.15	CCDC80	COLO320	203.341	7.10367	NO	NO	-	-
ENSG00000091986.15	CCDC80	COLO320DM	156.809	6.73087	NO	NO	-	-
ENSG00000091986.15	CCDC80	COLO320HSR	100.361	6.0922	NO	NO	-	-
ENSG00000091986.15	CCDC80	HROC284_MET	90.9969	5.95235	NO	NO	-	-
ENSG00000091986.15	CCDC80	SNU977	69.9659	5.57789	NO	NO	-	-
ENSG00000092096.16	SLC22A17	SNU503	25.0009	4.70049	NO	NO	-	-
ENSG00000092421.16	SEMA6A	CACO2	21.4425	3.43449	NO	NO	-	-
ENSG00000092421.16	SEMA6A	HDC142	17.0599	3.12104	NO	NO	-	-
ENSG00000092421.16	SEMA6A	HROC147_T0M1	25.1468	3.65489	NO	NO	-	-
ENSG00000092421.16	SEMA6A	HROC40	21.1009	3.41236	NO	NO	-	-
ENSG00000092421.16	SEMA6A	HROC50_T1M5	22.7962	3.51899	NO	NO	-	-
ENSG00000092421.16	SEMA6A	IRCC10_A_HL	19.924	3.33341	NO	NO	-	-
ENSG00000092529.25	CAPN3	HROC313_MET1	22.7318	3.18651	YES	NO	Tbio	-
ENSG00000092758.18	COL9A3	HROC173	296.723	5.90951	NO	NO	-	-
ENSG00000092758.18	COL9A3	SW1417	342.636	6.11642	NO	NO	-	-
ENSG00000092964.18	DPYSL2	HROC212	132.574	3.57588	NO	NO	-	-
ENSG00000092969.12	TGFB2	LIM2099	51.0439	5.31548	NO	NO	-	-
ENSG00000092969.12	TGFB2	NCIH498	57.6921	5.48891	NO	NO	-	-
ENSG00000092969.12	TGFB2	SNU977	76.7527	5.89464	NO	NO	-	-
ENSG00000093009.10	CDC45	CRC0438_XL	355.994	3.79232	NO	NO	-	Gene amplification
ENSG00000093010.14	COMT	HROC46	1337.85	3.85528	YES	NO	Tclin	Gene amplification
ENSG00000094755.17	GABRP	B1003_XL5	18.4585	4.26019	NO	NO	-	-
ENSG00000094755.17	GABRP	B1003_XLSP	24.1149	4.62833	NO	NO	-	-
ENSG00000094755.17	GABRP	CRC0781_XL	96.3214	6.58254	NO	NO	-	-
ENSG00000094755.17	GABRP	CX1	42.2611	5.41286	NO	NO	-	-
ENSG00000094755.17	GABRP	HROC257_T0M1	12.7931	3.76373	NO	NO	-	-
ENSG00000094755.17	GABRP	SNU254	23.5406	4.59496	NO	NO	-	-
ENSG00000094755.17	GABRP	WIDR	24.7569	4.66475	NO	NO	-	-
ENSG00000094796.5	KRT31	COLO320HSR	10.4363	3.51555	NO	NO	-	-
ENSG00000094796.5	KRT31	HROC173	51.5232	5.71488	NO	NO	-	-
ENSG00000094804.12	CDC6	IRCC72_A_XL	435.288	3.6819	NO	NO	-	Gene amplification
ENSG00000094975.14	SUCO	COLO678	125.686	3.31594	NO	NO	-	-
ENSG00000095110.8	NXPE1	HDC9	11.7187	3.62859	NO	NO	-	-
ENSG00000095110.8	NXPE1	HROBMCO1	14.3988	3.90446	NO	NO	-	-
ENSG00000095110.8	NXPE1	IRCC22_XL	11.3086	3.5813	NO	NO	-	-
ENSG00000095110.8	NXPE1	LM0201_A_XL	11.0726	3.55337	NO	NO	-	-
ENSG00000095110.8	NXPE1	SNU61	25.4811	4.6866	NO	NO	-	-
ENSG00000095110.8	NXPE1	SNU769B	23.1423	4.5532	NO	NO	-	-
ENSG00000095303.17	PTGS1	SNUC2A	30.4625	4.7558	YES	NO	Tclin	-
ENSG00000095596.12	CYP26A1	SNUC2A	10.581	3.22978	YES	NO	Tchem	-
ENSG00000095627.9	TDRD1	HROC113	13.1063	3.81826	NO	NO	-	-
ENSG00000095752.7	IL11	CRC1360_XL	30.4072	4.26802	NO	NO	-	-
ENSG00000095752.7	IL11	HROC277_MET2	28.9374	4.19887	NO	NO	-	-
ENSG00000095752.7	IL11	HROC46	27.2196	4.11362	NO	NO	-	-
ENSG00000095752.7	IL11	LIM2099	25.9018	4.04462	NO	NO	-	-
ENSG00000095752.7	IL11	MDST8	22.8077	3.86835	NO	NO	-	-
ENSG00000095752.7	IL11	SNU977	14.6622	3.26421	NO	NO	-	-
ENSG00000095932.7	SMIM24	COLO94H	186.144	5.70535	NO	NO	-	-
ENSG00000095932.7	SMIM24	SW1463	188.538	5.72369	NO	NO	-	-
ENSG00000096006.11	CRISP3	IRCC3_XL	40.9547	5.39076	NO	NO	-	-
ENSG00000096080.11	MRPS18A	HDC54	708.61	4.15492	NO	NO	-	Gene amplification
ENSG00000096088.16	PGC	JVE192	10.7744	3.37782	YES	NO	Tchem	-
ENSG00000099139.14	PCSK5	COGA5	22.9879	3.37005	YES	NO	Tchem	-
ENSG00000099260.11	PALMD	COGA8	17.0728	4.17575	NO	NO	-	-
ENSG00000099260.11	PALMD	JVE367	10.1967	3.485	NO	NO	-	-
ENSG00000099330.9	OCEL1	CRC0781_XL	177.564	4.04719	NO	NO	-	-
ENSG00000099385.11	BCL7C	COLO94H	146.158	3.06008	NO	NO	-	-
ENSG00000099624.8	ATP5F1D	COLO94H	1279.43	3.41319	NO	NO	-	-
ENSG00000099795.7	NDUFB7	COLO94H	925.841	3.15046	NO	NO	-	-
ENSG00000099800.8	TIMM13	COLO94H	893.558	3.73832	NO	NO	-	-
ENSG00000099810.21	MTAP	LIM2412	221.788	3.07475	YES	NO	Tchem	-
ENSG00000099810.21	MTAP	LIM2537	326.59	3.63097	YES	NO	Tchem	-
ENSG00000099822.3	HCN2	HROC57	14.9898	3.72622	NO	NO	-	-
ENSG00000099822.3	HCN2	NCIH716	13.0825	3.54296	NO	NO	-	-
ENSG00000099864.18	PALM	HCT116	29.4199	4.51287	NO	NO	-	-
ENSG00000099864.18	PALM	HROC46	95.5172	6.17865	NO	NO	-	-
ENSG00000099864.18	PALM	HUTU80	45.776	5.13363	NO	NO	-	-
ENSG00000099889.14	ARVCF	HROC46	82.7636	3.10036	NO	NO	-	Gene amplification
ENSG00000099889.14	ARVCF	WIDR	105.013	3.4402	NO	NO	-	-
ENSG00000099937.11	SERPIND1	V9P	10.0656	3.38575	NO	NO	-	Gene amplification
ENSG00000099953.10	MMP11	COLO320	53.289	3.98633	YES	NO	Tchem	-
ENSG00000099953.10	MMP11	HROC46	58.5804	4.12051	YES	NO	Tchem	-
ENSG00000099958.14	DERL3	CCK81	16.1275	3.09462	NO	NO	-	-
ENSG00000099958.14	DERL3	COGA3	22.7999	3.56926	NO	NO	-	-
ENSG00000099958.14	DERL3	COLO320	19.3592	3.34399	NO	NO	-	-
ENSG00000099958.14	DERL3	COLO94H	15.7676	3.06398	NO	NO	-	-
ENSG00000099960.13	SLC7A4	CRC0174_XL	18.1554	4.20061	NO	NO	-	-
ENSG00000099960.13	SLC7A4	HROC46	43.6788	5.42245	NO	NO	-	-
ENSG00000099960.13	SLC7A4	OUMS23	34.9065	5.1071	NO	NO	-	-
ENSG00000099977.14	DDT	COLO94H	663.164	3.03495	YES	NO	Tbio	-
ENSG00000099977.14	DDT	SKCO1	709.134	3.1315	YES	NO	Tbio	-
ENSG00000099994.11	SUSD2	COGA5L	90.1728	6.22363	NO	NO	-	-
ENSG00000099994.11	SUSD2	CRC0781_XL	41.5212	5.12321	NO	NO	-	-
ENSG00000099994.11	SUSD2	LIM2550	224.507	7.53013	NO	NO	-	-
ENSG00000099998.17	GGT5	LIM2412	23.8485	4.63509	YES	NO	Tbio	-
ENSG00000099998.17	GGT5	LIM2550	38.527	5.30477	YES	NO	Tbio	-
ENSG00000099998.17	GGT5	OUMS23	16.5798	4.13585	YES	NO	Tbio	-
ENSG00000100014.20	SPECC1L	V9P	65.8976	3.01687	NO	NO	-	Gene amplification
ENSG00000100033.16	PRODH	SNU1746	244.925	5.79529	YES	NO	Tbio	-
ENSG00000100034.14	PPM1F	V9P	56.642	3.06098	YES	NO	Tbio	Gene amplification
ENSG00000100060.18	MFNG	CRC0438_XL	80.4721	5.2117	YES	NO	Tbio	-
ENSG00000100060.18	MFNG	HROC278_MET	29.7774	3.80726	YES	NO	Tbio	-
ENSG00000100060.18	MFNG	HROC278_T0M1	53.572	4.63355	YES	NO	Tbio	-
ENSG00000100060.18	MFNG	HROC46	72.4167	5.0615	YES	NO	Tbio	-
ENSG00000100060.18	MFNG	LIM2550	43.1983	4.32938	YES	NO	Tbio	-
ENSG00000100060.18	MFNG	NCIH716	65.8978	4.92735	YES	NO	Tbio	-
ENSG00000100060.18	MFNG	SW620	42.7504	4.31469	YES	NO	Tbio	-
ENSG00000100078.4	PLA2G3	JVE059	11.2327	3.57127	YES	NO	Tbio	-
ENSG00000100078.4	PLA2G3	SNU1746	10.8672	3.52751	YES	NO	Tbio	-
ENSG00000100078.4	PLA2G3	V457	13.7707	3.84327	YES	NO	Tbio	-
ENSG00000100079.7	LGALS2	COGA12	372.764	8.22846	NO	NO	-	-
ENSG00000100079.7	LGALS2	HROC46	73.1021	5.89391	NO	NO	-	-
ENSG00000100079.7	LGALS2	SNUC2B	68.2204	5.7956	NO	NO	-	-
ENSG00000100084.14	HIRA	CRC0438_XL	273.916	3.78047	NO	NO	-	Gene amplification
ENSG00000100100.13	PIK3IP1	HROC80	40.8379	3.03741	NO	NO	-	-
ENSG00000100100.13	PIK3IP1	JVE528	52.0992	3.38129	NO	NO	-	-
ENSG00000100121.13	GGTLC2	CRC0078_XL	25.5772	4.73211	NO	NO	-	-
ENSG00000100121.13	GGTLC2	DLD1	12.0249	3.7032	NO	NO	-	-
ENSG00000100121.13	GGTLC2	HROC277_T0M1	13.1262	3.8203	NO	NO	-	-
ENSG00000100121.13	GGTLC2	HROC32	12.4421	3.74869	NO	NO	-	-
ENSG00000100121.13	GGTLC2	LIM2099	18.8002	4.30745	NO	NO	-	-
ENSG00000100121.13	GGTLC2	SKCO1	40.2119	5.36499	NO	NO	-	-
ENSG00000100154.14	TTC28	COLO320DM	12.2912	3.5929	NO	NO	-	-
ENSG00000100167.20	SEPTIN3	COLO320	17.5875	3.75119	NO	NO	-	-
ENSG00000100167.20	SEPTIN3	COLO320DM	18.0996	3.7904	NO	NO	-	-
ENSG00000100167.20	SEPTIN3	COLO320HSR	14.4089	3.48063	NO	NO	-	-
ENSG00000100167.20	SEPTIN3	LIM2537	15.7078	3.59739	NO	NO	-	-
ENSG00000100167.20	SEPTIN3	SW48	14.0435	3.446	NO	NO	-	-
ENSG00000100196.11	KDELR3	SW48	170.953	3.42454	NO	NO	-	-
ENSG00000100234.11	TIMP3	CL14	52.5971	5.41649	NO	NO	-	-
ENSG00000100234.11	TIMP3	COCM1	46.0639	5.22895	NO	NO	-	-
ENSG00000100234.11	TIMP3	SNU977	63.1269	5.67526	NO	NO	-	-
ENSG00000100234.11	TIMP3	SNUC2A	75.059	5.92145	NO	NO	-	-
ENSG00000100302.7	RASD2	SNU1746	10.3033	3.34533	NO	NO	-	-
ENSG00000100311.17	PDGFB	CAR1	96.6281	4.88809	NO	NO	-	-
ENSG00000100311.17	PDGFB	CRC1360_XL	52.8541	4.02985	NO	NO	-	-
ENSG00000100314.4	CABP7	NCIH716	99.4734	6.60032	NO	NO	-	-
ENSG00000100321.15	SYNGR1	COLO320	28.8919	4.7029	NO	NO	-	-
ENSG00000100321.15	SYNGR1	LIM2099	22.2705	4.34165	NO	NO	-	-
ENSG00000100321.15	SYNGR1	MDST8	36.4698	5.02887	NO	NO	-	-
ENSG00000100321.15	SYNGR1	SNU503	16.9287	3.96541	NO	NO	-	-
ENSG00000100373.10	UPK3A	CL11	51.2758	5.47099	NO	NO	-	-
ENSG00000100373.10	UPK3A	COLO678	86.8131	6.21929	NO	NO	-	-
ENSG00000100373.10	UPK3A	CRC0781_XL	564.809	8.90709	NO	NO	-	-
ENSG00000100373.10	UPK3A	HROC277_T0M1	52.4721	5.50364	NO	NO	-	-
ENSG00000100373.10	UPK3A	HROC32	122.134	6.70701	NO	NO	-	-
ENSG00000100373.10	UPK3A	SW1222	62.5511	5.75277	NO	NO	-	-
ENSG00000100376.12	FAM118A	V703	169.535	3.43632	NO	NO	-	-
ENSG00000100417.12	PMM1	CRC0781_XL	161.983	3.03261	YES	NO	Tbio	-
ENSG00000100448.4	CTSG	JVE367	31.8901	5.03958	YES	NO	Tchem	-
ENSG00000100453.13	GZMB	LIM2550	1226.19	10.0369	YES	NO	Tchem	-
ENSG00000100473.18	COCH	VACO400	109.76	5.30766	NO	NO	-	-
ENSG00000100505.13	TRIM9	COLO320DM	11.9572	3.63008	YES	NO	Tbio	-
ENSG00000100505.13	TRIM9	COLO320HSR	14.6736	3.90466	YES	NO	Tbio	-
ENSG00000100505.13	TRIM9	SNU503	13.1175	3.75381	YES	NO	Tbio	-
ENSG00000100557.9	CCDC198	B1003_XLSP	33.9844	4.97041	NO	NO	-	-
ENSG00000100557.9	CCDC198	CRC0322_XL	28.0464	4.70206	NO	NO	-	-
ENSG00000100557.9	CCDC198	CX1	33.4843	4.94964	NO	NO	-	-
ENSG00000100557.9	CCDC198	KM20	13.8577	3.73491	NO	NO	-	-
ENSG00000100557.9	CCDC198	VACO432	21.6524	4.34337	NO	NO	-	-
ENSG00000100557.9	CCDC198	WIDR	27.1279	4.65571	NO	NO	-	-
ENSG00000100593.18	ISM2	COGA5L	18.3402	3.85297	NO	NO	-	-
ENSG00000100593.18	ISM2	COLO94H	10.7954	3.1396	NO	NO	-	-
ENSG00000100593.18	ISM2	LIM1863	17.4549	3.78538	NO	NO	-	-
ENSG00000100593.18	ISM2	OUMS23	14.2964	3.51457	NO	NO	-	-
ENSG00000100604.13	CHGA	CRC0740_XL	68.9697	6.08678	NO	NO	-	-
ENSG00000100604.13	CHGA	CRC0778_XL	50.4561	5.64339	NO	NO	-	-
ENSG00000100604.13	CHGA	JVE367	1108.55	10.0739	NO	NO	-	-
ENSG00000100604.13	CHGA	LM0701_A_XL	39.3165	5.29142	NO	NO	-	-
ENSG00000100604.13	CHGA	NCIH716	327.206	8.31658	NO	NO	-	-
ENSG00000100665.12	SERPINA4	CRC0781_XL	11.711	3.668	NO	NO	-	-
ENSG00000100665.12	SERPINA4	IRCC72_A_XL	11.6041	3.65582	NO	NO	-	-
ENSG00000100665.12	SERPINA4	LS411N	11.088	3.5955	NO	NO	-	-
ENSG00000100739.11	BDKRB1	COGA2	13.5663	3.19811	NO	NO	-	-
ENSG00000100739.11	BDKRB1	IRCC3_HL	20.9922	3.79247	NO	NO	-	-
ENSG00000100842.13	EFS	SNU503	43.0976	5.46263	NO	NO	-	-
ENSG00000100852.13	ARHGAP5	JVE114	876.508	5.19961	NO	NO	-	Gene amplification
ENSG00000100867.14	DHRS2	FET	1017.97	7.63974	YES	NO	Tbio	-
ENSG00000100889.12	PCK2	HROC46	565.093	3.51044	YES	NO	Tbio	-
ENSG00000100906.10	NFKBIA	KP363T	321.248	3.09887	NO	NO	-	-
ENSG00000100918.13	REC8	HROC300_T2M1	45.3112	3.20485	NO	NO	-	-
ENSG00000100918.13	REC8	IRCC3_HL	64.6188	3.7076	NO	NO	-	-
ENSG00000101017.14	CD40	HCT116	18.4128	4.22987	NO	NO	-	-
ENSG00000101017.14	CD40	HROC277_MET2	61.4194	5.91485	NO	NO	-	-
ENSG00000101017.14	CD40	LIM2412	17.1462	4.13252	NO	NO	-	-
ENSG00000101017.14	CD40	SNU1040	15.8746	4.02771	NO	NO	-	-
ENSG00000101017.14	CD40	SNU1684	14.7813	3.93107	NO	NO	-	-
ENSG00000101017.14	CD40	SNU503	15.3001	3.97774	NO	NO	-	-
ENSG00000101096.20	NFATC2	CRC0438_XL	10.3109	3.12625	NO	NO	-	-
ENSG00000101098.12	RIMS4	COLO320	81.1969	6.36101	NO	NO	-	-
ENSG00000101098.12	RIMS4	COLO320DM	23.4396	4.61115	NO	NO	-	-
ENSG00000101098.12	RIMS4	COLO320HSR	11.0344	3.58909	NO	NO	-	-
ENSG00000101098.12	RIMS4	HROC46	12.5964	3.76515	NO	NO	-	-
ENSG00000101115.13	SALL4	HDC8	19.2056	4.09227	NO	NO	-	-
ENSG00000101115.13	SALL4	HUTU80	57.375	5.62286	NO	NO	-	-
ENSG00000101115.13	SALL4	OUMS23	35.2928	4.9372	NO	NO	-	-
ENSG00000101158.15	NELFCD	HT55	677.075	3.12649	NO	NO	-	Gene amplification
ENSG00000101160.14	CTSZ	HT55	1159.95	3.79127	YES	NO	Tchem	Gene amplification
ENSG00000101187.16	SLCO4A1	SNU1235	541.035	3.59718	NO	NO	-	-
ENSG00000101188.5	NTSR1	COLO201	112.177	6.39979	NO	NO	-	-
ENSG00000101188.5	NTSR1	COLO205	46.6266	5.15104	NO	NO	-	-
ENSG00000101188.5	NTSR1	CRC0438_XL	54.5561	5.37322	NO	NO	-	-
ENSG00000101188.5	NTSR1	CX1	39.1794	4.90573	NO	NO	-	-
ENSG00000101188.5	NTSR1	HCT116	144.185	6.7591	NO	NO	-	-
ENSG00000101188.5	NTSR1	HROC278_MET	54.4893	5.37148	NO	NO	-	-
ENSG00000101188.5	NTSR1	HROC278_T0M1	105.416	6.31091	NO	NO	-	-
ENSG00000101188.5	NTSR1	HROC57	64.9375	5.62037	NO	NO	-	-
ENSG00000101188.5	NTSR1	HT29	93.3394	6.13713	NO	NO	-	-
ENSG00000101188.5	NTSR1	KM20	47.6827	5.18268	NO	NO	-	-
ENSG00000101188.5	NTSR1	LIM2412	74.8281	5.82201	NO	NO	-	-
ENSG00000101188.5	NTSR1	SNU1235	60.8793	5.52873	NO	NO	-	-
ENSG00000101188.5	NTSR1	SNUC5	65.693	5.63681	NO	NO	-	-
ENSG00000101188.5	NTSR1	SW1417	64.903	5.61962	NO	NO	-	-
ENSG00000101188.5	NTSR1	SW48	86.7999	6.03349	NO	NO	-	-
ENSG00000101188.5	NTSR1	SW620	45.8311	5.12674	NO	NO	-	-
ENSG00000101188.5	NTSR1	VACO400	38.8118	4.89247	NO	NO	-	-
ENSG00000101188.5	NTSR1	VACO5	64.9738	5.62117	NO	NO	-	-
ENSG00000101188.5	NTSR1	WIDR	83.9581	5.98603	NO	NO	-	-
ENSG00000101197.13	BIRC7	GEO	49.6688	5.57506	YES	NO	Tchem	-
ENSG00000101198.15	NKAIN4	HROC46	25.6028	4.7335	NO	NO	-	-
ENSG00000101204.17	CHRNA4	HROC46	19.4341	4.35291	NO	NO	-	-
ENSG00000101220.17	C20orf27	COLO94H	366.623	3.37128	NO	NO	-	-
ENSG00000101230.6	ISM1	HDC135	10.1005	3.38993	NO	NO	-	-
ENSG00000101230.6	ISM1	SW480	12.922	3.71667	NO	NO	-	-
ENSG00000101230.6	ISM1	V9P	10.3352	3.42011	NO	NO	-	-
ENSG00000101255.11	TRIB3	SW1463	781.393	3.68097	NO	NO	-	-
ENSG00000101276.17	SLC52A3	DIFI	102.927	3.34002	NO	NO	-	-
ENSG00000101346.14	POFUT1	CRC0174_XL	237.711	3.2555	YES	NO	Tbio	-
ENSG00000101347.9	SAMHD1	HROC277_MET2	92.1255	3.07443	YES	NO	Tbio	-
ENSG00000101439.9	CST3	COLO94H	1579.88	3.21545	NO	NO	-	-
ENSG00000101441.4	CST4	CACO2	72.369	6.1971	NO	NO	-	-
ENSG00000101441.4	CST4	CL11	42.9796	5.45876	NO	NO	-	-
ENSG00000101441.4	CST4	COLO678	12.1647	3.7186	NO	NO	-	-
ENSG00000101441.4	CST4	COLO94H	18.4497	4.28168	NO	NO	-	-
ENSG00000101441.4	CST4	CRC0438_XL	38.8456	5.31635	NO	NO	-	-
ENSG00000101441.4	CST4	HROC173	68.7369	6.12385	NO	NO	-	-
ENSG00000101441.4	CST4	OUMS23	90.441	6.51477	NO	NO	-	-
ENSG00000101441.4	CST4	OXCO2	15.1899	4.01702	NO	NO	-	-
ENSG00000101441.4	CST4	SNU503	14.2104	3.92698	NO	NO	-	-
ENSG00000101441.4	CST4	SW403	24.9157	4.69576	NO	NO	-	-
ENSG00000101441.4	CST4	SW948	11.5877	3.65394	NO	NO	-	-
ENSG00000101441.4	CST4	V9P	48.4649	5.62833	NO	NO	-	-
ENSG00000101443.18	WFDC2	HROC277_MET2	599.818	7.99335	NO	NO	-	-
ENSG00000101457.13	DNTTIP1	HDC8	424.713	3.44114	NO	NO	-	-
ENSG00000101470.10	TNNC2	COLO94H	178.092	7.10255	NO	NO	-	-
ENSG00000101470.10	TNNC2	CRC0078_XL	73.7741	5.84246	NO	NO	-	-
ENSG00000101470.10	TNNC2	SW1463	171.521	7.04862	NO	NO	-	-
ENSG00000101470.10	TNNC2	SW403	45.8078	5.16667	NO	NO	-	-
ENSG00000101557.15	USP14	CRC0104_XL	424.142	3.60296	YES	NO	Tchem	Gene amplification
ENSG00000101577.9	LPIN2	C125PM	95.9337	3.35663	YES	NO	Tbio	-
ENSG00000101654.17	RNMT	COLO60H	127.035	3.27519	YES	NO	Tbio	-
ENSG00000101670.12	LIPG	COGA10	179.308	3.46304	YES	NO	Tchem	-
ENSG00000101680.15	LAMA1	CACO2	46.1693	5.45527	NO	NO	-	-
ENSG00000101680.15	LAMA1	OUMS23	16.9375	4.0604	NO	NO	-	-
ENSG00000101680.15	LAMA1	RKO	45.6615	5.43965	NO	NO	-	-
ENSG00000101782.15	RIOK3	COLO60H	162.461	3.0007	YES	YES	Tchem	-
ENSG00000102466.15	FGF14	JVE367	14.2649	3.93214	NO	NO	-	-
ENSG00000102547.19	CAB39L	HROC107_cT0M2	171.919	4.7827	NO	NO	-	-
ENSG00000102547.19	CAB39L	V9P	169.766	4.76463	NO	NO	-	-
ENSG00000102575.13	ACP5	CRC0078_XL	23.4907	4.10363	YES	NO	Tbio	-
ENSG00000102575.13	ACP5	CRC0174_XL	20.1362	3.89111	YES	NO	Tbio	-
ENSG00000102575.13	ACP5	CRC0313_XL	42.1082	4.91936	YES	NO	Tbio	-
ENSG00000102575.13	ACP5	HROC300_T2M1	24.1869	4.14407	YES	NO	Tbio	-
ENSG00000102575.13	ACP5	HROC313_MET1	21.9757	4.01151	YES	NO	Tbio	-
ENSG00000102575.13	ACP5	IRCC10_A_HL	19.0403	3.8143	YES	NO	Tbio	-
ENSG00000102575.13	ACP5	MDST8	49.1618	5.13799	YES	NO	Tbio	-
ENSG00000102678.7	FGF9	HROC107_cT0M2	26.1677	4.39327	NO	NO	-	-
ENSG00000102678.7	FGF9	NCIH716	26.0531	4.38717	NO	NO	-	-
ENSG00000102760.13	RGCC	CL14	371.939	6.20095	NO	NO	-	-
ENSG00000102804.15	TSC22D1	COLO201	644.43	3.03218	NO	NO	-	-
ENSG00000102837.7	OLFM4	C80	1512.8	10.385	NO	NO	-	-
ENSG00000102837.7	OLFM4	C99	2388.1	11.0433	NO	NO	-	-
ENSG00000102837.7	OLFM4	COGA8	428.097	8.56619	NO	NO	-	-
ENSG00000102837.7	OLFM4	COLO60H	228.094	7.66083	NO	NO	-	-
ENSG00000102837.7	OLFM4	COLO94H	1940.81	10.7442	NO	NO	-	-
ENSG00000102837.7	OLFM4	CRC0778_XL	1120.52	9.95227	NO	NO	-	-
ENSG00000102837.7	OLFM4	DIFI	242.503	7.74883	NO	NO	-	-
ENSG00000102837.7	OLFM4	HCA46	890.874	9.62173	NO	NO	-	-
ENSG00000102837.7	OLFM4	HROBMCO1	990.084	9.7739	NO	NO	-	-
ENSG00000102837.7	OLFM4	HROC113	1983.36	10.7755	NO	NO	-	-
ENSG00000102837.7	OLFM4	HROC277_T0M1	382.83	8.40536	NO	NO	-	-
ENSG00000102837.7	OLFM4	HROC32	242.314	7.74771	NO	NO	-	-
ENSG00000102837.7	OLFM4	HROC40	2262.56	10.9654	NO	NO	-	-
ENSG00000102837.7	OLFM4	IRCC10_A_HL	1539.01	10.4098	NO	NO	-	-
ENSG00000102837.7	OLFM4	SNU283	1037.53	9.84136	NO	NO	-	-
ENSG00000102837.7	OLFM4	V411	195.05	7.43611	NO	NO	-	-
ENSG00000102837.7	OLFM4	V703	1035.68	9.83878	NO	NO	-	-
ENSG00000102878.16	HSF4	HROC313_MET1	216.808	3.25287	NO	NO	-	-
ENSG00000102886.15	GDPD3	HROC277_T0M1	95.5728	4.07399	YES	NO	Tbio	-
ENSG00000102891.4	MT4	LIM1899	728.334	9.51044	NO	NO	-	-
ENSG00000102891.4	MT4	SNU407	280.124	8.13506	NO	NO	-	-
ENSG00000102897.10	LYRM1	SNU1544	292.353	3.62699	NO	NO	-	-
ENSG00000102901.13	CENPT	HROC313_MET1	188.937	3.04925	NO	NO	-	-
ENSG00000102924.12	CBLN1	COGA8	48.6872	5.48609	NO	NO	-	-
ENSG00000102924.12	CBLN1	JVE241	13.5543	3.71466	NO	NO	-	-
ENSG00000102924.12	CBLN1	LIM1863	15.9611	3.93544	NO	NO	-	-
ENSG00000102924.12	CBLN1	NCIH716	36.8216	5.09243	NO	NO	-	-
ENSG00000102924.12	CBLN1	SNU1406	20.0631	4.24794	NO	NO	-	-
ENSG00000102924.12	CBLN1	SW403	11.7524	3.52398	NO	NO	-	-
ENSG00000103034.14	NDRG4	HROC277_MET2	34.7818	3.3813	NO	NO	-	-
ENSG00000103044.11	HAS3	JVE109	90.4263	4.38643	YES	NO	Tbio	-
ENSG00000103044.11	HAS3	LIM2412	96.0851	4.47307	YES	NO	Tbio	-
ENSG00000103044.11	HAS3	LIM2537	119.806	4.78845	YES	NO	Tbio	-
ENSG00000103056.12	SMPD3	JVE367	32.9877	3.67903	YES	NO	Tbio	-
ENSG00000103089.9	FA2H	CRC0781_XL	78.294	3.05908	YES	NO	Tbio	-
ENSG00000103154.9	NECAB2	SNU503	26.7049	4.64907	NO	NO	-	-
ENSG00000103196.12	CRISPLD2	LIM2099	24.934	3.73572	NO	NO	-	-
ENSG00000103196.12	CRISPLD2	SW48	23.4943	3.65332	NO	NO	-	-
ENSG00000103202.13	NME4	COLO320	472.897	3.34257	YES	YES	Tbio	-
ENSG00000103241.7	FOXF1	MDST8	18.6513	4.29655	NO	NO	-	-
ENSG00000103241.7	FOXF1	NCIH716	10.2152	3.48738	NO	NO	-	-
ENSG00000103260.9	METRN	COLO94H	260.414	3.40745	NO	NO	-	-
ENSG00000103260.9	METRN	CRC0781_XL	325.114	3.72649	NO	NO	-	-
ENSG00000103269.13	RHBDL1	C106	35.8366	3.12293	YES	NO	Tdark	-
ENSG00000103316.11	CRYM	CRC0781_XL	20.8912	3.56518	YES	NO	Tbio	-
ENSG00000103316.11	CRYM	IRCC3_HL	17.6557	3.33444	YES	NO	Tbio	-
ENSG00000103355.13	PRSS33	C75	26.0009	4.40091	YES	NO	Tbio	-
ENSG00000103355.13	PRSS33	CL11	43.8112	5.13176	YES	NO	Tbio	-
ENSG00000103355.13	PRSS33	CRC0174_XL	107.366	6.40575	YES	NO	Tbio	-
ENSG00000103355.13	PRSS33	CRC0313_XL	83.4302	6.04566	YES	NO	Tbio	-
ENSG00000103355.13	PRSS33	CRC0740_XL	26.0748	4.40485	YES	NO	Tbio	-
ENSG00000103355.13	PRSS33	JVE241	59.3159	5.56044	YES	NO	Tbio	-
ENSG00000103355.13	PRSS33	OXCO1	37.5886	4.91608	YES	NO	Tbio	-
ENSG00000103355.13	PRSS33	VACO5	33.3253	4.74717	YES	NO	Tbio	-
ENSG00000103363.14	ELOB	COLO94H	3938.42	4.22486	NO	NO	-	-
ENSG00000103489.12	XYLT1	COLO678	36.3177	3.94493	YES	NO	Tbio	-
ENSG00000103647.13	CORO2B	HROC46	14.49	3.88475	NO	NO	-	-
ENSG00000103647.13	CORO2B	HROC57	10.6065	3.46835	NO	NO	-	-
ENSG00000103710.11	RASL12	HROC112_MET	14.8412	3.91683	YES	NO	Tbio	-
ENSG00000103723.15	AP3B2	CL11	14.231	3.80369	NO	NO	-	-
ENSG00000103723.15	AP3B2	HROC43	42.324	5.31185	NO	NO	-	-
ENSG00000103723.15	AP3B2	HROC57	38.0712	5.16278	NO	NO	-	-
ENSG00000103723.15	AP3B2	JVE367	29.4653	4.80385	NO	NO	-	-
ENSG00000103723.15	AP3B2	KP363T	19.1855	4.21	NO	NO	-	-
ENSG00000103723.15	AP3B2	LM0701_A_XL	24.6356	4.55482	NO	NO	-	-
ENSG00000103723.15	AP3B2	NCIH716	26.1416	4.63718	NO	NO	-	-
ENSG00000103723.15	AP3B2	SW1417	27.9759	4.73153	NO	NO	-	-
ENSG00000103742.12	IGDCC4	HROC46	10.0344	3.09626	NO	NO	-	-
ENSG00000103742.12	IGDCC4	IRCC22_XL	11.0751	3.22629	NO	NO	-	-
ENSG00000103742.12	IGDCC4	LIM1215	15.952	3.71571	NO	NO	-	-
ENSG00000103942.13	HOMER2	HROC173	54.5538	4.74206	NO	NO	-	-
ENSG00000104059.4	FAM189A1	COLO678	17.7049	4.12284	NO	NO	-	-
ENSG00000104059.4	FAM189A1	HROC173	23.9798	4.54019	NO	NO	-	-
ENSG00000104059.4	FAM189A1	HT55	10.7507	3.45217	NO	NO	-	-
ENSG00000104081.14	BMF	CRC0781_XL	42.2263	3.97151	NO	NO	-	-
ENSG00000104093.13	DMXL2	JVE367	104.616	3.00076	NO	NO	-	-
ENSG00000104112.9	SCG3	HROC57	13.7634	3.88395	NO	NO	-	-
ENSG00000104112.9	SCG3	LM0701_A_XL	34.4109	5.14612	NO	NO	-	-
ENSG00000104112.9	SCG3	NCIH716	76.8999	6.28355	NO	NO	-	-
ENSG00000104112.9	SCG3	SW1417	30.6256	4.98302	NO	NO	-	-
ENSG00000104112.9	SCG3	SW620	11.6373	3.65962	NO	NO	-	-
ENSG00000104140.7	RHOV	HROC278_T0M1	106.759	4.42754	NO	NO	-	-
ENSG00000104140.7	RHOV	JVE109	191.311	5.26317	NO	NO	-	-
ENSG00000104213.13	PDGFRL	HROC313_MET1	19.8231	3.05881	NO	NO	-	-
ENSG00000104219.13	ZDHHC2	HUTU80	151.607	4.80786	YES	NO	Tbio	-
ENSG00000104267.10	CA2	B1003_XLSP	445.407	7.19218	YES	NO	Tclin	-
ENSG00000104267.10	CA2	HROC257_T0M1	280.725	6.52811	YES	NO	Tclin	-
ENSG00000104324.16	CPQ	COLO320	22.0767	4.11592	YES	NO	Tbio	-
ENSG00000104324.16	CPQ	COLO320DM	11.5754	3.24009	YES	NO	Tbio	-
ENSG00000104324.16	CPQ	COLO320HSR	16.92	3.75106	YES	NO	Tbio	-
ENSG00000104324.16	CPQ	V9P	11.6647	3.2503	YES	NO	Tbio	-
ENSG00000104332.12	SFRP1	C10	16.3906	4.12023	NO	NO	-	-
ENSG00000104332.12	SFRP1	MDST8	94.558	6.57831	NO	NO	-	-
ENSG00000104368.18	PLAT	C10	294.43	7.75312	YES	NO	Tclin	-
ENSG00000104368.18	PLAT	CO115	155.408	6.83562	YES	NO	Tclin	-
ENSG00000104368.18	PLAT	COLO678	180.968	7.05399	YES	NO	Tclin	-
ENSG00000104368.18	PLAT	CRC0438_XL	198.431	7.18619	YES	NO	Tclin	-
ENSG00000104368.18	PLAT	HDC8	49.9588	5.21771	YES	NO	Tclin	-
ENSG00000104368.18	PLAT	HROC277_MET2	50.1036	5.2218	YES	NO	Tclin	-
ENSG00000104368.18	PLAT	HROC300_T2M1	67.4467	5.64336	YES	NO	Tclin	-
ENSG00000104368.18	PLAT	LIM2099	68.9753	5.67522	YES	NO	Tclin	-
ENSG00000104368.18	PLAT	LS123	111.74	6.3633	YES	NO	Tclin	-
ENSG00000104368.18	PLAT	OXCO1	73.5492	5.76657	YES	NO	Tclin	-
ENSG00000104371.5	DKK4	COLO60H	32.7816	4.67055	NO	NO	-	-
ENSG00000104371.5	DKK4	HROC107_cT0M2	54.7402	5.39303	NO	NO	-	-
ENSG00000104371.5	DKK4	SNU1047	22.2737	4.13301	NO	NO	-	-
ENSG00000104371.5	DKK4	V703	29.3889	4.51786	NO	NO	-	-
ENSG00000104435.13	STMN2	NCIH716	146.267	7.20229	NO	NO	-	-
ENSG00000104447.12	TRPS1	HUTU80	25.1718	4.41728	NO	NO	-	-
ENSG00000104447.12	TRPS1	SNUC2A	24.9091	4.40273	NO	NO	-	-
ENSG00000104447.12	TRPS1	WIDR	18.1633	3.96761	NO	NO	-	-
ENSG00000104490.18	NCALD	JVE367	11.2545	3.04784	NO	NO	-	-
ENSG00000104490.18	NCALD	NCIH716	16.916	3.59578	NO	NO	-	-
ENSG00000104490.18	NCALD	SNU1406	17.4927	3.64148	NO	NO	-	-
ENSG00000104518.11	GSDMD	COLO94H	381.94	3.50054	NO	NO	-	-
ENSG00000104522.16	TSTA3	COLO94H	901.519	3.45925	YES	NO	Tbio	-
ENSG00000104529.17	EEF1D	COLO94H	5226.03	3.33713	NO	NO	-	-
ENSG00000104529.17	EEF1D	SW1463	4342.03	3.06984	NO	NO	-	-
ENSG00000104537.17	ANXA13	COGA2	264.649	7.00295	NO	NO	-	-
ENSG00000104537.17	ANXA13	SW1463	264.628	7.00283	NO	NO	-	-
ENSG00000104549.12	SQLE	NCIH716	1859.17	4.93548	YES	NO	Tchem	Gene amplification
ENSG00000104722.14	NEFM	MDST8	13.2256	3.83042	NO	NO	-	-
ENSG00000104722.14	NEFM	SNU503	86.2128	6.44647	NO	NO	-	-
ENSG00000104723.21	TUSC3	C10	105.938	6.74064	NO	NO	-	-
ENSG00000104723.21	TUSC3	COGA3	21.1002	4.46599	NO	NO	-	-
ENSG00000104723.21	TUSC3	CRC0781_XL	15.0069	4.00062	NO	NO	-	-
ENSG00000104723.21	TUSC3	CRC1360_XL	11.7404	3.67134	NO	NO	-	-
ENSG00000104723.21	TUSC3	HRA16	20.3195	4.4141	NO	NO	-	-
ENSG00000104723.21	TUSC3	ISRECO1	27.7567	4.84583	NO	NO	-	-
ENSG00000104723.21	TUSC3	JVE059	52.1095	5.7309	NO	NO	-	-
ENSG00000104723.21	TUSC3	MDST8	72.1642	6.19307	NO	NO	-	-
ENSG00000104723.21	TUSC3	SNU503	45.8552	5.55014	NO	NO	-	-
ENSG00000104723.21	TUSC3	SNU977	18.0561	4.25218	NO	NO	-	-
ENSG00000104723.21	TUSC3	SW48	13.4997	3.85795	NO	NO	-	-
ENSG00000104723.21	TUSC3	VACO432	19.0231	4.32359	NO	NO	-	-
ENSG00000104728.16	ARHGEF10	SNU1746	230.763	4.88285	NO	NO	-	-
ENSG00000104755.15	ADAM2	HUTU80	10.0194	3.46198	NO	NO	-	-
ENSG00000104760.17	FGL1	NCIH716	79.5763	6.33228	NO	NO	-	-
ENSG00000104808.8	DHDH	CRC0781_XL	28.6956	3.94488	YES	NO	Tbio	-
ENSG00000104827.12	CGB3	LIM2099	470.959	8.88252	NO	NO	-	-
ENSG00000104833.12	TUBB4A	COLO320	21.6178	4.4179	NO	NO	-	-
ENSG00000104833.12	TUBB4A	HCT116	24.365	4.58328	NO	NO	-	-
ENSG00000104833.12	TUBB4A	SNUC2A	10.8089	3.48031	NO	NO	-	-
ENSG00000104856.14	RELB	CAR1	81.4583	3.25484	NO	NO	-	-
ENSG00000104886.12	PLEKHJ1	COLO94H	583.688	3.19309	NO	NO	-	-
ENSG00000104951.16	IL4I1	HROC277_MET2	11.9829	3.27607	YES	NO	Tbio	-
ENSG00000104951.16	IL4I1	KP363T	12.209	3.30097	YES	NO	Tbio	-
ENSG00000104951.16	IL4I1	LS123	10.1641	3.05832	YES	NO	Tbio	-
ENSG00000104953.20	TLE6	COLO94H	23.9606	3.20538	NO	NO	-	-
ENSG00000105088.8	OLFM2	CRC0174_XL	52.3296	5.45729	NO	NO	-	-
ENSG00000105088.8	OLFM2	HCT116	33.986	4.84913	NO	NO	-	-
ENSG00000105088.8	OLFM2	HROC46	78.3092	6.02984	NO	NO	-	-
ENSG00000105088.8	OLFM2	HUTU80	46.5918	5.29306	NO	NO	-	-
ENSG00000105088.8	OLFM2	IRCC3_HL	68.7431	5.8444	NO	NO	-	-
ENSG00000105088.8	OLFM2	SNU1684	43.4086	5.19319	NO	NO	-	-
ENSG00000105131.8	EPHX3	C10	14.6301	3.88468	YES	NO	Tbio	-
ENSG00000105131.8	EPHX3	VACO400	10.235	3.40836	YES	NO	Tbio	-
ENSG00000105137.13	SYDE1	HUTU80	20.7763	4.33681	NO	NO	-	-
ENSG00000105137.13	SYDE1	JVE253	10.4322	3.40715	NO	NO	-	-
ENSG00000105137.13	SYDE1	LIM2099	25.9658	4.64518	NO	NO	-	-
ENSG00000105137.13	SYDE1	MDST8	33.0392	4.98124	NO	NO	-	-
ENSG00000105146.13	AURKC	OUMS23	11.3294	3.36994	YES	YES	Tchem	-
ENSG00000105173.14	CCNE1	V9P	179.939	4.09422	NO	NO	-	Gene amplification
ENSG00000105204.14	DYRK1B	V9P	78.7608	4.27934	YES	YES	Tchem	Gene amplification
ENSG00000105219.10	CNTD2	SNU1746	43.5651	4.2722	NO	NO	-	-
ENSG00000105221.18	AKT2	V9P	594.542	3.44012	YES	YES	Tchem	Gene amplification
ENSG00000105246.6	EBI3	HROC46	21.7953	4.51067	NO	NO	-	-
ENSG00000105246.6	EBI3	LIM2099	16.77	4.15137	NO	NO	-	-
ENSG00000105251.11	SHD	COGA12	49.8666	4.29642	NO	NO	-	-
ENSG00000105251.11	SHD	COLO94H	72.6856	4.83108	NO	NO	-	-
ENSG00000105255.11	FSD1	COLO320	40.8208	5.12448	NO	NO	-	-
ENSG00000105255.11	FSD1	COLO320DM	20.344	4.15409	NO	NO	-	-
ENSG00000105255.11	FSD1	COLO320HSR	21.3985	4.22366	NO	NO	-	-
ENSG00000105255.11	FSD1	HCT116	15.0342	3.74141	NO	NO	-	-
ENSG00000105255.11	FSD1	HROC46	13.0034	3.54603	NO	NO	-	-
ENSG00000105255.11	FSD1	HUTU80	23.2622	4.33897	NO	NO	-	-
ENSG00000105255.11	FSD1	LIM2550	12.5202	3.49538	NO	NO	-	-
ENSG00000105255.11	FSD1	LS123	16.942	3.9036	NO	NO	-	-
ENSG00000105255.11	FSD1	MDST8	39.3918	5.07432	NO	NO	-	-
ENSG00000105255.11	FSD1	SNU503	18.7321	4.0408	NO	NO	-	-
ENSG00000105281.12	SLC1A5	HROC107_cT0M2	1128.25	3.16014	NO	NO	-	-
ENSG00000105281.12	SLC1A5	HROC173	1048.95	3.05509	NO	NO	-	-
ENSG00000105281.12	SLC1A5	HROC239_T0M1	1063	3.07427	NO	NO	-	-
ENSG00000105290.12	APLP1	HUTU80	46.8413	4.9059	NO	NO	-	-
ENSG00000105290.12	APLP1	MDST8	96.4666	5.93255	NO	NO	-	-
ENSG00000105290.12	APLP1	NCIH716	103.65	6.03515	NO	NO	-	-
ENSG00000105290.12	APLP1	V9P	53.315	5.089	NO	NO	-	-
ENSG00000105321.14	CCDC9	COLO60H	144.601	3.30599	NO	NO	-	-
ENSG00000105369.10	CD79A	CL11	23.6888	4.4606	NO	NO	-	-
ENSG00000105369.10	CD79A	SNU1411	162.202	7.18533	NO	NO	-	-
ENSG00000105371.10	ICAM4	CACO2	17.6115	4.19939	NO	NO	-	-
ENSG00000105371.10	ICAM4	HROC46	53.5379	5.75046	NO	NO	-	-
ENSG00000105371.10	ICAM4	OUMS23	10.0823	3.45145	NO	NO	-	-
ENSG00000105379.9	ETFB	COLO94H	901.535	3.52025	NO	NO	-	-
ENSG00000105383.15	CD33	MDST8	23.5557	4.61798	NO	NO	-	-
ENSG00000105383.15	CD33	V703	29.3347	4.9229	NO	NO	-	-
ENSG00000105393.16	BABAM1	C84	382.948	3.00642	NO	NO	-	-
ENSG00000105398.4	SULT2A1	COGA12	12.5972	3.76524	YES	NO	Tbio	-
ENSG00000105398.4	SULT2A1	HDC54	25.4426	4.72479	YES	NO	Tbio	-
ENSG00000105398.4	SULT2A1	HROC40	11.6147	3.65704	YES	NO	Tbio	-
ENSG00000105409.19	ATP1A3	HCT116	22.0113	3.843	YES	NO	Tclin	-
ENSG00000105409.19	ATP1A3	LIM2550	19.43	3.67135	YES	NO	Tclin	-
ENSG00000105409.19	ATP1A3	NCIH716	25.3161	4.03661	YES	NO	Tclin	-
ENSG00000105409.19	ATP1A3	SW48	23.641	3.94172	YES	NO	Tclin	-
ENSG00000105419.18	MEIS3	HROC46	49.263	5.13524	NO	NO	-	-
ENSG00000105419.18	MEIS3	HUTU80	31.2559	4.49531	NO	NO	-	-
ENSG00000105419.18	MEIS3	LOVO	28.8609	4.38401	NO	NO	-	-
ENSG00000105419.18	MEIS3	MDST8	32.3377	4.5429	NO	NO	-	-
ENSG00000105426.16	PTPRS	SNU407	27.3662	4.52032	YES	NO	Tchem	-
ENSG00000105427.10	CNFN	COLO94H	32.7842	3.1943	NO	NO	-	-
ENSG00000105467.9	SYNGR4	NCIH716	305.52	7.96999	NO	NO	-	-
ENSG00000105472.13	CLEC11A	COLO201	82.9348	5.16049	NO	NO	-	-
ENSG00000105472.13	CLEC11A	COLO205	44.7109	4.28376	NO	NO	-	-
ENSG00000105472.13	CLEC11A	RKO	49.0913	4.41578	NO	NO	-	-
ENSG00000105472.13	CLEC11A	SNU1047	57.3541	4.63606	NO	NO	-	-
ENSG00000105472.13	CLEC11A	SW620	35.8596	3.97327	NO	NO	-	-
ENSG00000105479.15	CCDC114	IRCC3_HL	10.0085	3.18693	NO	NO	-	-
ENSG00000105492.16	SIGLEC6	COLO678	395.618	8.63161	NO	NO	-	-
ENSG00000105492.16	SIGLEC6	HROC43	21.9752	4.522	NO	NO	-	-
ENSG00000105492.16	SIGLEC6	OUMS23	55.3419	5.81614	NO	NO	-	-
ENSG00000105499.14	PLA2G4C	KP363T	15.7037	3.21487	YES	NO	Tchem	-
ENSG00000105499.14	PLA2G4C	LS123	14.5544	3.11202	YES	NO	Tchem	-
ENSG00000105514.8	RAB3D	HROC46	48.1846	3.1157	NO	NO	-	-
ENSG00000105516.11	DBP	COLO320	62.1148	3.13495	NO	NO	-	-
ENSG00000105519.17	CAPS	COCM1	140.922	4.63195	NO	NO	-	-
ENSG00000105519.17	CAPS	CRC0781_XL	239.387	5.39222	NO	NO	-	-
ENSG00000105519.17	CAPS	SW1222	99.4103	4.13277	NO	NO	-	-
ENSG00000105538.10	RASIP1	HCA7	20.3387	3.69851	NO	NO	-	-
ENSG00000105538.10	RASIP1	HROC324	17.2479	3.47277	NO	NO	-	-
ENSG00000105538.10	RASIP1	MDST8	44.8534	4.80207	NO	NO	-	-
ENSG00000105538.10	RASIP1	SW1463	21.0284	3.74441	NO	NO	-	-
ENSG00000105550.10	FGF21	GEO	10.0269	3.38388	NO	NO	-	-
ENSG00000105550.10	FGF21	SNU1047	10.4622	3.43974	NO	NO	-	-
ENSG00000105605.7	CACNG7	MDST8	17.5433	4.21282	NO	NO	-	-
ENSG00000105613.10	MAST1	HDC8	21.5937	3.47972	YES	YES	Tchem	-
ENSG00000105613.10	MAST1	LIM2412	26.4792	3.76214	YES	YES	Tchem	-
ENSG00000105613.10	MAST1	LIM2537	27.3452	3.80691	YES	YES	Tchem	-
ENSG00000105613.10	MAST1	SNUC2A	17.6636	3.20403	YES	YES	Tchem	-
ENSG00000105619.13	TFPT	MDST8	79.8384	3.20082	NO	NO	-	-
ENSG00000105649.10	RAB3A	COLO60H	26.3657	3.34315	NO	NO	-	-
ENSG00000105650.22	PDE4C	IRCC3_HL	15.0147	3.7306	YES	NO	Tclin	-
ENSG00000105650.22	PDE4C	SNU175	12.5865	3.49338	YES	NO	Tclin	-
ENSG00000105664.11	COMP	HDC142	26.5085	4.7818	NO	NO	-	-
ENSG00000105668.7	UPK1A	CRC0781_XL	11.2134	3.4853	NO	NO	-	-
ENSG00000105668.7	UPK1A	HROC277_T0M1	16.8548	4.03315	NO	NO	-	-
ENSG00000105668.7	UPK1A	HROC46	10.3572	3.38044	NO	NO	-	-
ENSG00000105668.7	UPK1A	SW403	12.0665	3.58271	NO	NO	-	-
ENSG00000105668.7	UPK1A	V9P	30.6721	4.86005	NO	NO	-	-
ENSG00000105696.9	TMEM59L	HCT116	16.9574	4.11463	NO	NO	-	-
ENSG00000105696.9	TMEM59L	LIM2099	13.177	3.7736	NO	NO	-	-
ENSG00000105707.14	HPN	CACO2	12.4245	3.72123	YES	NO	Tchem	-
ENSG00000105707.14	HPN	CRC0558_XL	27.8653	4.8257	YES	NO	Tchem	-
ENSG00000105707.14	HPN	HROC46	11.8214	3.65491	YES	NO	Tchem	-
ENSG00000105707.14	HPN	HROC57	36.7156	5.21152	YES	NO	Tchem	-
ENSG00000105707.14	HPN	OUMS23	16.2109	4.07969	YES	NO	Tchem	-
ENSG00000105711.12	SCN1B	MDST8	21.2033	4.29161	NO	NO	-	-
ENSG00000105750.15	ZNF85	C84	22.8861	4.48173	NO	NO	-	-
ENSG00000105750.15	ZNF85	JVE103	10.8	3.46434	NO	NO	-	-
ENSG00000105750.15	ZNF85	KM12	11.8386	3.58604	NO	NO	-	-
ENSG00000105767.3	CADM4	LIM2099	171.381	4.76939	NO	NO	-	-
ENSG00000105808.17	RASA4	CL11	32.4143	3.20829	NO	NO	-	-
ENSG00000105808.17	RASA4	HDC8	29.9877	3.09952	NO	NO	-	-
ENSG00000105825.14	TFPI2	C10	94.4914	6.5773	NO	NO	-	-
ENSG00000105825.14	TFPI2	CAR1	133.425	7.07066	NO	NO	-	-
ENSG00000105855.10	ITGB8	C10	66.0332	4.34785	NO	NO	-	-
ENSG00000105855.10	ITGB8	CAR1	58.376	4.17286	NO	NO	-	-
ENSG00000105880.7	DLX5	C70	13.1035	3.81798	NO	NO	-	-
ENSG00000105880.7	DLX5	C75	21.4473	4.48847	NO	NO	-	-
ENSG00000105880.7	DLX5	HCA46	10.0909	3.47131	NO	NO	-	-
ENSG00000105880.7	DLX5	HDC54	20.733	4.44182	NO	NO	-	-
ENSG00000105880.7	DLX5	HROC69	28.6468	4.8898	NO	NO	-	-
ENSG00000105880.7	DLX5	HT55	10.2654	3.49383	NO	NO	-	-
ENSG00000105880.7	DLX5	JVE103	31.8759	5.03896	NO	NO	-	-
ENSG00000105880.7	DLX5	OUMS23	18.2579	4.26738	NO	NO	-	-
ENSG00000105880.7	DLX5	SNU503	27.4331	4.8295	NO	NO	-	-
ENSG00000105880.7	DLX5	SW1222	14.4847	3.95278	NO	NO	-	-
ENSG00000105889.15	STEAP1B	MDST8	40.633	5.27769	NO	NO	-	-
ENSG00000105894.12	PTN	MDST8	17.0333	4.17259	NO	NO	-	-
ENSG00000105894.12	PTN	OUMS23	16.9253	4.16392	NO	NO	-	-
ENSG00000105928.16	GSDME	C10	16.3201	3.77924	NO	NO	-	-
ENSG00000105928.16	GSDME	CACO2	16.1034	3.76107	NO	NO	-	-
ENSG00000105928.16	GSDME	CAR1	19.3528	4.01201	NO	NO	-	-
ENSG00000105928.16	GSDME	CL14	37.9326	4.94776	NO	NO	-	-
ENSG00000105928.16	GSDME	CRC0322_XL	14.68	3.63572	NO	NO	-	-
ENSG00000105928.16	GSDME	DIFI	23.6235	4.28683	NO	NO	-	-
ENSG00000105928.16	GSDME	LIM1215	26.9293	4.46856	NO	NO	-	-
ENSG00000105928.16	GSDME	MDST8	48.8638	5.30478	NO	NO	-	-
ENSG00000105928.16	GSDME	SNU977	15.2302	3.68546	NO	NO	-	-
ENSG00000105928.16	GSDME	V9P	13.0182	3.47409	NO	NO	-	-
ENSG00000105929.16	ATP6V0A4	COLO201	10.49	3.42339	NO	NO	-	-
ENSG00000105929.16	ATP6V0A4	HROC131_T0M3	13.0884	3.71751	NO	NO	-	-
ENSG00000105929.16	ATP6V0A4	SNU1047	11.7295	3.57119	NO	NO	-	-
ENSG00000105929.16	ATP6V0A4	SNU1235	24.3982	4.56773	NO	NO	-	-
ENSG00000105929.16	ATP6V0A4	SW620	15.2472	3.9232	NO	NO	-	-
ENSG00000105967.16	TFEC	CACO2	12.4129	3.74555	NO	NO	-	-
ENSG00000105976.15	MET	HDC8	746.144	4.23752	YES	YES	Tclin	-
ENSG00000105991.9	HOXA1	OUMS23	19.3197	3.4529	NO	NO	-	-
ENSG00000106034.18	CPED1	COLO320	15.0843	3.88515	NO	NO	-	-
ENSG00000106034.18	CPED1	COLO320DM	24.4253	4.54575	NO	NO	-	-
ENSG00000106034.18	CPED1	COLO320HSR	23.5995	4.49812	NO	NO	-	-
ENSG00000106034.18	CPED1	HROC212	11.5441	3.5265	NO	NO	-	-
ENSG00000106034.18	CPED1	KP363T	11.7666	3.55186	NO	NO	-	-
ENSG00000106034.18	CPED1	SNU254	11.1606	3.4817	NO	NO	-	-
ENSG00000106069.22	CHN2	C70	54.0701	3.70744	NO	NO	-	-
ENSG00000106069.22	CHN2	C75	44.0173	3.41665	NO	NO	-	-
ENSG00000106069.22	CHN2	HRA16	50.0938	3.59932	NO	NO	-	-
ENSG00000106069.22	CHN2	JVE367	37.7415	3.20005	NO	NO	-	-
ENSG00000106069.22	CHN2	NCIH716	46.888	3.50583	NO	NO	-	-
ENSG00000106089.12	STX1A	KP363T	102.414	3.26197	NO	NO	-	-
ENSG00000106089.12	STX1A	NCIH716	206.917	4.26955	NO	NO	-	-
ENSG00000106123.12	EPHB6	CL11	232.957	7.12025	NO	NO	-	-
ENSG00000106123.12	EPHB6	COLO201	247.031	7.20453	NO	NO	-	-
ENSG00000106123.12	EPHB6	HDC135	181.541	6.76223	NO	NO	-	-
ENSG00000106123.12	EPHB6	HROC239_T0M1	297.336	7.47095	NO	NO	-	-
ENSG00000106123.12	EPHB6	HROC59	210.806	6.97675	NO	NO	-	-
ENSG00000106123.12	EPHB6	LIM2412	210.388	6.9739	NO	NO	-	-
ENSG00000106123.12	EPHB6	NCIH498	309.795	7.52997	NO	NO	-	-
ENSG00000106123.12	EPHB6	OXCO1	210.865	6.97715	NO	NO	-	-
ENSG00000106123.12	EPHB6	SNU1411	512.061	8.25314	NO	NO	-	-
ENSG00000106236.4	NPTX2	CRC0080_XL	34.7634	5.16041	NO	NO	-	-
ENSG00000106236.4	NPTX2	CRC0174_XL	167.502	7.39662	NO	NO	-	-
ENSG00000106236.4	NPTX2	CRC0740_XL	42.9736	5.45857	NO	NO	-	-
ENSG00000106236.4	NPTX2	CRC0778_XL	47.1822	5.59043	NO	NO	-	-
ENSG00000106236.4	NPTX2	HROC112_MET	24.1769	4.65403	NO	NO	-	-
ENSG00000106236.4	NPTX2	HROC39	66.2326	6.07109	NO	NO	-	-
ENSG00000106236.4	NPTX2	HROC46	29.9657	4.9526	NO	NO	-	-
ENSG00000106236.4	NPTX2	IRCC10_A_HL	35.5014	5.18988	NO	NO	-	-
ENSG00000106236.4	NPTX2	IRCC5_A_XL	20.3422	4.41563	NO	NO	-	-
ENSG00000106236.4	NPTX2	KP7038T	61.7779	5.97219	NO	NO	-	-
ENSG00000106236.4	NPTX2	SNU283	29.8098	4.94532	NO	NO	-	-
ENSG00000106258.15	CYP3A5	GEO	388.926	4.57419	YES	NO	Tclin	-
ENSG00000106268.15	NUDT1	COLO94H	379.149	3.41456	YES	NO	Tchem	-
ENSG00000106278.12	PTPRZ1	HUTU80	69.5422	6.14041	YES	NO	Tbio	-
ENSG00000106278.12	PTPRZ1	KP283T	16.5372	4.13235	YES	NO	Tbio	-
ENSG00000106278.12	PTPRZ1	SNU503	18.5459	4.2888	YES	NO	Tbio	-
ENSG00000106278.12	PTPRZ1	SW1417	32.9183	5.08399	YES	NO	Tbio	-
ENSG00000106327.13	TFR2	LIM2405	37.9501	3.23615	NO	NO	-	-
ENSG00000106327.13	TFR2	OXCO1	37.2383	3.20955	NO	NO	-	-
ENSG00000106366.9	SERPINE1	CRC1360_XL	284.732	7.86217	NO	NO	-	-
ENSG00000106366.9	SERPINE1	HROC277_MET2	352.594	8.16959	NO	NO	-	-
ENSG00000106366.9	SERPINE1	LIM2099	130.367	6.74111	NO	NO	-	-
ENSG00000106366.9	SERPINE1	LS123	137.172	6.81397	NO	NO	-	-
ENSG00000106366.9	SERPINE1	MDST8	1125.59	9.8414	NO	NO	-	-
ENSG00000106366.9	SERPINE1	RKO	253.269	7.69386	NO	NO	-	-
ENSG00000106366.9	SERPINE1	SNU977	557.987	8.83032	NO	NO	-	-
ENSG00000106404.13	CLDN15	COGA12	174.633	4.30494	NO	NO	-	-
ENSG00000106404.13	CLDN15	COLO94H	221.956	4.64914	NO	NO	-	-
ENSG00000106404.13	CLDN15	HROC80	140.046	3.98855	NO	NO	-	-
ENSG00000106404.13	CLDN15	SNU175	102.523	3.54233	NO	NO	-	-
ENSG00000106460.19	TMEM106B	CRC0322_XL	349.526	3.37585	NO	NO	-	-
ENSG00000106511.6	MEOX2	HUTU80	29.0142	4.90757	NO	NO	-	-
ENSG00000106526.10	ACTR3C	HROC60	43.9641	3.14823	NO	NO	-	-
ENSG00000106538.10	RARRES2	HDC135	83.9939	5.74363	NO	NO	-	-
ENSG00000106538.10	RARRES2	HROC107_cT0M2	100.996	6.00671	NO	NO	-	-
ENSG00000106538.10	RARRES2	HROC300_T2M1	55.9476	5.16591	NO	NO	-	-
ENSG00000106538.10	RARRES2	SW1417	55.1901	5.14659	NO	NO	-	-
ENSG00000106538.10	RARRES2	SW837	52.7795	5.08333	NO	NO	-	-
ENSG00000106546.14	AHR	VACO5	139.464	3.16093	NO	NO	-	-
ENSG00000106571.14	GLI3	HROC173	18.2129	4.264	NO	NO	-	-
ENSG00000106571.14	GLI3	HROC284_MET	12.7162	3.77781	NO	NO	-	-
ENSG00000106571.14	GLI3	MDST8	13.0343	3.81089	NO	NO	-	-
ENSG00000106571.14	GLI3	SW480	52.5968	5.74407	NO	NO	-	-
ENSG00000106605.11	BLVRA	LIM2099	234.47	4.0594	YES	NO	Tbio	-
ENSG00000106631.8	MYL7	OUMS23	92.9579	6.55394	NO	NO	-	-
ENSG00000106689.11	LHX2	HUTU80	103.643	6.6611	NO	NO	-	-
ENSG00000106772.18	PRUNE2	HROC147_MET	32.0845	4.38955	NO	NO	-	-
ENSG00000106772.18	PRUNE2	JVE059	31.836	4.37868	NO	NO	-	-
ENSG00000106772.18	PRUNE2	JVE367	29.6457	4.27908	NO	NO	-	-
ENSG00000106804.8	C5	IRCC3_XL	20.2857	3.15613	NO	NO	-	-
ENSG00000106804.8	C5	V457	24.8044	3.43386	NO	NO	-	-
ENSG00000106809.11	OGN	COLO320DM	47.6171	5.60339	NO	NO	-	-
ENSG00000106809.11	OGN	COLO320HSR	48.1527	5.6192	NO	NO	-	-
ENSG00000106829.19	TLE4	HROC257_T0M1	56.4021	3.77342	NO	NO	-	-
ENSG00000106852.15	LHX6	COGA5L	27.1508	4.31322	NO	NO	-	-
ENSG00000106852.15	LHX6	OXCO1	14.9771	3.49606	NO	NO	-	-
ENSG00000106852.15	LHX6	SW480	16.4429	3.62269	NO	NO	-	-
ENSG00000106853.20	PTGR1	SNU503	179.035	3.13497	YES	NO	Tbio	-
ENSG00000106927.12	AMBP	NCIH716	165.035	7.19455	NO	NO	-	-
ENSG00000106991.13	ENG	LIM2099	35.3868	3.9312	NO	NO	-	-
ENSG00000106991.13	ENG	MDST8	44.1722	4.24322	NO	NO	-	-
ENSG00000107105.15	ELAVL2	COLO320DM	13.1813	3.7815	NO	NO	-	-
ENSG00000107105.15	ELAVL2	COLO320HSR	15.5259	4.00224	NO	NO	-	-
ENSG00000107105.15	ELAVL2	VACO400	11.0094	3.54167	NO	NO	-	-
ENSG00000107159.13	CA9	COLO94H	484.619	7.25954	YES	NO	Tclin	-
ENSG00000107201.10	DDX58	HROC277_MET2	49.1269	3.63962	YES	NO	Tbio	-
ENSG00000107201.10	DDX58	LS123	45.383	3.52763	YES	NO	Tbio	-
ENSG00000107201.10	DDX58	WIDR	62.8227	3.98811	YES	NO	Tbio	-
ENSG00000107249.23	GLIS3	CAR1	18.763	3.89138	NO	NO	-	-
ENSG00000107249.23	GLIS3	COGA1	12.4338	3.33444	NO	NO	-	-
ENSG00000107249.23	GLIS3	COGA5	14.3573	3.5275	NO	NO	-	-
ENSG00000107249.23	GLIS3	COGA8	13.7062	3.465	NO	NO	-	-
ENSG00000107249.23	GLIS3	CRC1360_XL	13.9515	3.48886	NO	NO	-	-
ENSG00000107249.23	GLIS3	HROC257_T0M1	16.4878	3.71492	NO	NO	-	-
ENSG00000107249.23	GLIS3	HROC277_MET2	13.4887	3.4435	NO	NO	-	-
ENSG00000107249.23	GLIS3	HROC60	16.2429	3.69458	NO	NO	-	-
ENSG00000107249.23	GLIS3	LIM2099	14.4718	3.53821	NO	NO	-	-
ENSG00000107249.23	GLIS3	MDST8	10.1398	3.06429	NO	NO	-	-
ENSG00000107249.23	GLIS3	SNU977	11.9435	3.28081	NO	NO	-	-
ENSG00000107295.10	SH3GL2	DLD1	10.6833	3.51577	NO	NO	-	-
ENSG00000107295.10	SH3GL2	JVE059	15.8997	4.04831	NO	NO	-	-
ENSG00000107295.10	SH3GL2	LIM1215	10.4766	3.49	NO	NO	-	-
ENSG00000107295.10	SH3GL2	MIP101	17.439	4.17408	NO	NO	-	-
ENSG00000107295.10	SH3GL2	V411	14.4262	3.9167	NO	NO	-	-
ENSG00000107295.10	SH3GL2	V457	13.7721	3.85419	NO	NO	-	-
ENSG00000107317.13	PTGDS	CL11	181.973	7.01945	YES	NO	Tchem	-
ENSG00000107317.13	PTGDS	HROC173	40.0211	4.86225	YES	NO	Tchem	-
ENSG00000107317.13	PTGDS	OXCO1	86.7034	5.95852	YES	NO	Tchem	-
ENSG00000107485.18	GATA3	JVE253	24.2376	4.37676	NO	NO	-	-
ENSG00000107485.18	GATA3	JVE528	12.7442	3.50001	NO	NO	-	-
ENSG00000107485.18	GATA3	MDST8	11.7794	3.39501	NO	NO	-	-
ENSG00000107485.18	GATA3	OUMS23	28.9798	4.62518	NO	NO	-	-
ENSG00000107551.21	RASSF4	CAR1	57.573	5.08897	NO	NO	-	-
ENSG00000107562.16	CXCL12	HROC46	13.711	3.87882	NO	NO	-	-
ENSG00000107562.16	CXCL12	LM0201_A_XL	34.6014	5.15386	NO	NO	-	-
ENSG00000107731.12	UNC5B	HROC46	83.6591	5.168	NO	NO	-	-
ENSG00000107731.12	UNC5B	SNU1047	39.6908	4.11104	NO	NO	-	-
ENSG00000107731.12	UNC5B	SW48	42.9068	4.22078	NO	NO	-	-
ENSG00000107742.13	SPOCK2	CAR1	420.092	8.46142	NO	NO	-	-
ENSG00000107742.13	SPOCK2	CRC0438_XL	64.7941	5.78332	NO	NO	-	-
ENSG00000107742.13	SPOCK2	CRC0781_XL	84.8095	6.1665	NO	NO	-	-
ENSG00000107742.13	SPOCK2	HROC278_MET	45.7228	5.28949	NO	NO	-	-
ENSG00000107742.13	SPOCK2	HROC46	32.6295	4.81509	NO	NO	-	-
ENSG00000107742.13	SPOCK2	JVE367	114.041	6.58944	NO	NO	-	-
ENSG00000107742.13	SPOCK2	LS123	189.453	7.31672	NO	NO	-	-
ENSG00000107742.13	SPOCK2	NCIH716	102.275	6.43378	NO	NO	-	-
ENSG00000107742.13	SPOCK2	SNU254	219.221	7.52624	NO	NO	-	-
ENSG00000107796.13	ACTA2	COLO678	46.3229	4.2705	NO	NO	-	-
ENSG00000107796.13	ACTA2	MDST8	51.3658	4.41658	NO	NO	-	-
ENSG00000107831.13	FGF8	HUTU80	36.0386	5.03751	NO	NO	-	-
ENSG00000107954.10	NEURL1	HDC9	60.6815	5.7127	YES	NO	Tbio	-
ENSG00000107954.10	NEURL1	JVE367	67.3531	5.86087	YES	NO	Tbio	-
ENSG00000107954.10	NEURL1	OUMS23	20.3902	4.18482	YES	NO	Tbio	-
ENSG00000107954.10	NEURL1	SNU1746	19.9749	4.15653	YES	NO	Tbio	-
ENSG00000107954.10	NEURL1	SNU175	12.5556	3.52676	YES	NO	Tbio	-
ENSG00000107954.10	NEURL1	SNU769B	36.2828	4.98637	YES	NO	Tbio	-
ENSG00000107954.10	NEURL1	SNUC2B	20.4615	4.18962	YES	NO	Tbio	-
ENSG00000108175.17	ZMIZ1	IRCC22_XL	96.8606	3.29207	NO	NO	-	Gene amplification
ENSG00000108176.15	DNAJC12	JVE367	104.756	6.17372	NO	NO	-	-
ENSG00000108176.15	DNAJC12	NCIH716	53.7365	5.22355	NO	NO	-	-
ENSG00000108176.15	DNAJC12	SNU1411	80.376	5.79565	NO	NO	-	-
ENSG00000108231.13	LGI1	HUTU80	48.6675	5.63423	NO	NO	-	-
ENSG00000108242.13	CYP2C18	B1003_XL5	46.7727	5.3336	YES	NO	Tchem	-
ENSG00000108242.13	CYP2C18	B1003_XLSP	68.1912	5.868	YES	NO	Tchem	-
ENSG00000108242.13	CYP2C18	IRCC3_HL	78.6836	6.07169	YES	NO	Tchem	-
ENSG00000108242.13	CYP2C18	IRCC3_XL	50.8035	5.45046	YES	NO	Tchem	-
ENSG00000108298.11	RPL19	CRC0080_XL	15390	3.11554	NO	NO	-	Gene amplification
ENSG00000108298.11	RPL19	IRCC72_A_XL	21949	3.62767	NO	NO	-	Gene amplification
ENSG00000108306.13	FBXL20	IRCC72_A_XL	34.8023	3.26562	NO	NO	-	Gene amplification
ENSG00000108309.14	RUNDC3A	CL11	21.7394	4.13086	NO	NO	-	-
ENSG00000108309.14	RUNDC3A	HROC43	68.096	5.73427	NO	NO	-	-
ENSG00000108309.14	RUNDC3A	HROC57	48.7451	5.26022	NO	NO	-	-
ENSG00000108309.14	RUNDC3A	JVE367	27.7396	4.46871	NO	NO	-	-
ENSG00000108309.14	RUNDC3A	KP363T	60.53	5.56696	NO	NO	-	-
ENSG00000108309.14	RUNDC3A	LM0701_A_XL	18.2202	3.88829	NO	NO	-	-
ENSG00000108309.14	RUNDC3A	NCIH716	28.9451	4.52799	NO	NO	-	-
ENSG00000108309.14	RUNDC3A	SNU1406	21.7979	4.13457	NO	NO	-	-
ENSG00000108309.14	RUNDC3A	SW1417	17.7894	3.85558	NO	NO	-	-
ENSG00000108309.14	RUNDC3A	SW620	16.9191	3.78717	NO	NO	-	-
ENSG00000108344.15	PSMD3	IRCC72_A_XL	1273.93	3.90029	NO	NO	-	Gene amplification
ENSG00000108349.17	CASC3	IRCC72_A_XL	676.229	4.54791	NO	NO	-	Gene amplification
ENSG00000108352.12	RAPGEFL1	IRCC72_A_XL	316.144	4.6313	NO	NO	-	Gene amplification
ENSG00000108387.15	SEPTIN4	HCT8	11.9608	3.19565	NO	NO	-	-
ENSG00000108387.15	SEPTIN4	SNU1047	10.4068	3.01139	NO	NO	-	-
ENSG00000108387.15	SEPTIN4	SNU503	12.5625	3.26112	NO	NO	-	-
ENSG00000108387.15	SEPTIN4	SW480	25.6006	4.23296	NO	NO	-	-
ENSG00000108405.4	P2RX1	HROC46	21.9392	4.45012	NO	NO	-	-
ENSG00000108417.4	KRT37	HROC173	14.6137	3.96474	NO	NO	-	-
ENSG00000108417.4	KRT37	JVE371	11.3569	3.62724	NO	NO	-	-
ENSG00000108448.21	TRIM16L	CAR1	117.798	3.94085	NO	NO	-	-
ENSG00000108448.21	TRIM16L	SNU503	150.284	4.28959	NO	NO	-	-
ENSG00000108479.12	GALK1	COLO94H	145.738	3.31415	YES	NO	Tbio	-
ENSG00000108509.21	CAMTA2	SW48	181.99	3.40411	NO	NO	-	-
ENSG00000108515.17	ENO3	OUMS23	99.4837	3.28297	YES	NO	Tbio	-
ENSG00000108551.5	RASD1	HDC9	23.7424	3.85558	NO	NO	-	-
ENSG00000108551.5	RASD1	SNU1746	20.1265	3.62765	NO	NO	-	-
ENSG00000108551.5	RASD1	SNU254	30.0774	4.18447	NO	NO	-	-
ENSG00000108576.10	SLC6A4	COGA3	17.4261	3.98781	NO	NO	-	-
ENSG00000108576.10	SLC6A4	CRC0078_XL	18.7615	4.08875	NO	NO	-	-
ENSG00000108576.10	SLC6A4	HCA46	14.8805	3.77331	NO	NO	-	-
ENSG00000108576.10	SLC6A4	HROC46	10.2942	3.28164	NO	NO	-	-
ENSG00000108576.10	SLC6A4	OUMS23	11.7636	3.45809	NO	NO	-	-
ENSG00000108602.18	ALDH3A1	CRC0781_XL	2388.65	7.22733	YES	NO	Tchem	-
ENSG00000108602.18	ALDH3A1	SNU503	1720.77	6.75442	YES	NO	Tchem	-
ENSG00000108691.9	CCL2	CAR1	528.838	9.04941	NO	NO	-	-
ENSG00000108691.9	CCL2	HROC277_MET2	56.0021	5.83294	NO	NO	-	-
ENSG00000108691.9	CCL2	HROC300_T2M1	108.441	6.77401	NO	NO	-	-
ENSG00000108691.9	CCL2	MDST8	877.477	9.77886	NO	NO	-	-
ENSG00000108702.4	CCL1	CL11	11.6958	3.66627	NO	NO	-	-
ENSG00000108786.10	HSD17B1	COLO678	33.0709	4.18067	YES	NO	Tchem	-
ENSG00000108786.10	HSD17B1	LIM2550	60.7432	5.03841	YES	NO	Tchem	-
ENSG00000108786.10	HSD17B1	OUMS23	110.513	5.89127	YES	NO	Tchem	-
ENSG00000108786.10	HSD17B1	VACO6	37.5751	4.3598	YES	NO	Tchem	-
ENSG00000108798.9	ABI3	LIM2099	15.7119	4.0628	NO	NO	-	-
ENSG00000108813.11	DLX4	CACO2	18.0223	3.31897	NO	NO	-	-
ENSG00000108813.11	DLX4	CL11	15.7985	3.13961	NO	NO	-	-
ENSG00000108813.11	DLX4	HROC173	14.6773	3.03996	NO	NO	-	-
ENSG00000108821.13	COL1A1	LIM2099	196.388	6.48854	NO	NO	-	-
ENSG00000108830.10	RND2	COLO320	14.5974	3.9139	NO	NO	-	-
ENSG00000108839.12	ALOX12	HROC46	22.9768	4.36542	YES	NO	Tchem	-
ENSG00000108840.15	HDAC5	CRC0781_XL	97.6355	3.04827	YES	NO	Tclin	-
ENSG00000108846.16	ABCC3	IRCC3_HL	769.925	3.83433	YES	NO	Tbio	-
ENSG00000108852.14	MPP2	COLO320	28.5843	4.43469	NO	NO	-	-
ENSG00000108854.16	SMURF2	HDC8	90.9253	3.29765	YES	NO	Tbio	-
ENSG00000108854.16	SMURF2	LIM2405	147.732	3.99183	YES	NO	Tbio	-
ENSG00000108854.16	SMURF2	RKO	97.632	3.39924	YES	NO	Tbio	-
ENSG00000108932.12	SLC16A6	CL11	17.715	3.94966	NO	NO	-	-
ENSG00000108932.12	SLC16A6	COGA5	53.2052	5.4839	NO	NO	-	-
ENSG00000108932.12	SLC16A6	HDC135	22.7318	4.29229	NO	NO	-	-
ENSG00000108932.12	SLC16A6	HROC173	32.0847	4.77164	NO	NO	-	-
ENSG00000108932.12	SLC16A6	ISRECO1	37.0254	4.97243	NO	NO	-	-
ENSG00000108932.12	SLC16A6	MDST8	56.9179	5.57948	NO	NO	-	-
ENSG00000108932.12	SLC16A6	OXCO1	29.0943	4.63496	NO	NO	-	-
ENSG00000108961.14	RANGRF	COLO94H	159.237	3.14555	NO	NO	-	-
ENSG00000109072.14	VTN	CACO2	112.342	6.77288	NO	NO	-	-
ENSG00000109072.14	VTN	HDC143	28.2563	4.81902	NO	NO	-	-
ENSG00000109072.14	VTN	OUMS23	19.6385	4.31561	NO	NO	-	-
ENSG00000109089.7	CDR2L	CRC0781_XL	55.2997	3.06652	NO	NO	-	-
ENSG00000109099.15	PMP22	HROC257_T0M1	85.3094	4.84979	NO	NO	-	-
ENSG00000109099.15	PMP22	OUMS23	139.066	5.54831	NO	NO	-	-
ENSG00000109101.7	FOXN1	HROC173	17.9627	4.20081	NO	NO	-	-
ENSG00000109107.14	ALDOC	CRC0781_XL	315.515	4.23425	YES	NO	Tbio	-
ENSG00000109113.20	RAB34	C10	118.581	6.63675	NO	NO	-	-
ENSG00000109113.20	RAB34	COLO60H	45.3413	5.26913	NO	NO	-	-
ENSG00000109113.20	RAB34	HROC57	20.2529	4.14449	NO	NO	-	-
ENSG00000109113.20	RAB34	HUTU80	102.542	6.42897	NO	NO	-	-
ENSG00000109113.20	RAB34	JVE367	33.2478	4.83284	NO	NO	-	-
ENSG00000109113.20	RAB34	LIM2099	217.22	7.50454	NO	NO	-	-
ENSG00000109113.20	RAB34	LIM2551	22.7677	4.30583	NO	NO	-	-
ENSG00000109113.20	RAB34	MDST8	162.873	7.09133	NO	NO	-	-
ENSG00000109113.20	RAB34	OUMS23	227.718	7.57233	NO	NO	-	-
ENSG00000109113.20	RAB34	SNU1411	61.0918	5.69123	NO	NO	-	-
ENSG00000109113.20	RAB34	SNU503	40.6321	5.11453	NO	NO	-	-
ENSG00000109182.12	CWH43	LM0201_A_XL	10.0852	3.47057	NO	NO	-	-
ENSG00000109182.12	CWH43	NCIH684	15.1071	4.00962	NO	NO	-	-
ENSG00000109193.12	SULT1E1	CRC0322_XL	10.2993	3.49816	YES	NO	Tchem	-
ENSG00000109193.12	SULT1E1	HDC143	26.7568	4.79477	YES	NO	Tchem	-
ENSG00000109193.12	SULT1E1	IRCC3_HL	22.5457	4.55739	YES	NO	Tchem	-
ENSG00000109193.12	SULT1E1	IRCC3_XL	19.5876	4.3637	YES	NO	Tchem	-
ENSG00000109193.12	SULT1E1	NCIH716	21.7371	4.50698	YES	NO	Tchem	-
ENSG00000109193.12	SULT1E1	V457	15.5412	4.04799	YES	NO	Tchem	-
ENSG00000109205.16	ODAM	CL11	313.559	8.11392	NO	NO	-	-
ENSG00000109205.16	ODAM	HDC143	75.6535	6.07701	NO	NO	-	-
ENSG00000109205.16	ODAM	IRCC3_XL	113.111	6.65102	NO	NO	-	-
ENSG00000109205.16	ODAM	OXCO1	205.491	7.50666	NO	NO	-	-
ENSG00000109472.14	CPE	NCIH716	211.18	6.96585	YES	NO	Tbio	-
ENSG00000109511.12	ANXA10	B1003_XL5	33.7479	5.11886	NO	NO	-	-
ENSG00000109511.12	ANXA10	CO115	15.7435	4.06553	NO	NO	-	-
ENSG00000109511.12	ANXA10	CRC0438_XL	85.2693	6.43078	NO	NO	-	-
ENSG00000109511.12	ANXA10	CRC0558_XL	22.4309	4.55034	NO	NO	-	-
ENSG00000109511.12	ANXA10	CRC0781_XL	34.8284	5.16303	NO	NO	-	-
ENSG00000109511.12	ANXA10	CX1	134.579	7.08299	NO	NO	-	-
ENSG00000109511.12	ANXA10	HROC50_T1M5	20.4324	4.42172	NO	NO	-	-
ENSG00000109511.12	ANXA10	HT29	54.6121	5.79733	NO	NO	-	-
ENSG00000109511.12	ANXA10	IRCC22_XL	18.0126	4.24888	NO	NO	-	-
ENSG00000109511.12	ANXA10	IRCC3_XL	21.3415	4.48165	NO	NO	-	-
ENSG00000109511.12	ANXA10	JVE367	22.0606	4.52736	NO	NO	-	-
ENSG00000109511.12	ANXA10	KM20	55.1718	5.81178	NO	NO	-	-
ENSG00000109511.12	ANXA10	LIM2551	24.28	4.65992	NO	NO	-	-
ENSG00000109511.12	ANXA10	NCIH716	149.853	7.237	NO	NO	-	-
ENSG00000109511.12	ANXA10	SNU1181	25.949	4.75216	NO	NO	-	-
ENSG00000109511.12	ANXA10	WIDR	88.4278	6.48265	NO	NO	-	-
ENSG00000109610.6	SOD3	B1003_XL5	736.628	8.08051	YES	NO	Tbio	-
ENSG00000109610.6	SOD3	B1003_XLSP	640.19	7.87837	YES	NO	Tbio	-
ENSG00000109625.19	CPZ	LIM2099	25.6801	4.56747	YES	NO	Tbio	-
ENSG00000109625.19	CPZ	OUMS23	19.7491	4.20476	YES	NO	Tbio	-
ENSG00000109625.19	CPZ	SNU977	13.0096	3.63813	YES	NO	Tbio	-
ENSG00000109680.11	TBC1D19	MDST8	25.8392	3.475	NO	NO	-	-
ENSG00000109743.11	BST1	COGA12	26.1981	4.43607	YES	NO	Tbio	-
ENSG00000109743.11	BST1	LIM2099	10.3609	3.17664	YES	NO	Tbio	-
ENSG00000109743.11	BST1	SW403	11.5846	3.32423	YES	NO	Tbio	-
ENSG00000109794.13	FAM149A	CRC0781_XL	40.5879	4.81323	NO	NO	-	-
ENSG00000109819.9	PPARGC1A	HROC257_T0M1	27.6993	4.11568	NO	NO	-	-
ENSG00000109846.9	CRYAB	C106	15.7677	3.72021	NO	NO	-	-
ENSG00000109846.9	CRYAB	CL11	31.3283	4.66732	NO	NO	-	-
ENSG00000109846.9	CRYAB	CRC0078_XL	15.2479	3.67477	NO	NO	-	-
ENSG00000109846.9	CRYAB	HROC112_MET	17.3574	3.85088	NO	NO	-	-
ENSG00000109846.9	CRYAB	HROC80	17.4814	3.8606	NO	NO	-	-
ENSG00000109846.9	CRYAB	LS123	15.6588	3.71081	NO	NO	-	-
ENSG00000109846.9	CRYAB	OUMS23	29.3945	4.57833	NO	NO	-	-
ENSG00000109846.9	CRYAB	SNU503	27.414	4.48112	NO	NO	-	-
ENSG00000109943.9	CRTAM	MIP101	13.215	3.82934	NO	NO	-	-
ENSG00000109956.13	B3GAT1	HROC57	10.4746	3.32773	YES	NO	Tbio	-
ENSG00000110002.16	VWA5A	C10	71.1465	5.62324	NO	NO	-	-
ENSG00000110002.16	VWA5A	SNU769B	94.891	6.03371	NO	NO	-	-
ENSG00000110031.12	LPXN	COLO201	66.1463	4.2248	NO	NO	-	-
ENSG00000110031.12	LPXN	COLO205	115.569	5.0206	NO	NO	-	-
ENSG00000110031.12	LPXN	HROC239_T0M1	141.483	5.31021	NO	NO	-	-
ENSG00000110031.12	LPXN	HROC59	91.9952	4.69465	NO	NO	-	-
ENSG00000110031.12	LPXN	JVE187	102.018	4.84231	NO	NO	-	-
ENSG00000110031.12	LPXN	LIM2099	62.8031	4.15112	NO	NO	-	-
ENSG00000110031.12	LPXN	NCIH498	49.8268	3.82308	NO	NO	-	-
ENSG00000110076.19	NRXN2	HROC46	10.7954	3.46629	NO	NO	-	-
ENSG00000110076.19	NRXN2	HROC57	14.1358	3.82604	NO	NO	-	-
ENSG00000110092.4	CCND1	C10	971.421	3.3308	NO	NO	-	-
ENSG00000110148.10	CCKBR	OUMS23	19.2428	4.33933	NO	NO	-	-
ENSG00000110169.11	HPX	HT55	29.2357	4.34289	NO	NO	-	-
ENSG00000110195.13	FOLR1	OUMS23	428.073	7.35407	NO	NO	-	-
ENSG00000110245.12	APOC3	CACO2	42.2327	5.43405	NO	NO	-	-
ENSG00000110375.3	UPK2	COGA5	178.994	7.05985	NO	NO	-	-
ENSG00000110375.3	UPK2	HROC284_MET	206.212	7.26301	NO	NO	-	-
ENSG00000110375.3	UPK2	JVE528	250.679	7.54349	NO	NO	-	-
ENSG00000110400.11	NECTIN1	COLO678	111.862	3.1665	NO	NO	-	-
ENSG00000110435.12	PDHX	SNUC1	350.79	4.23819	NO	NO	-	Gene amplification
ENSG00000110436.13	SLC1A2	SNUC1	62.4124	5.96893	NO	NO	-	Gene amplification
ENSG00000110446.11	SLC15A3	HROC277_MET2	36.9528	4.67213	NO	NO	-	-
ENSG00000110446.11	SLC15A3	HROC284_MET	30.5453	4.40535	NO	NO	-	-
ENSG00000110446.11	SLC15A3	HROC300_T2M1	35.7365	4.62513	NO	NO	-	-
ENSG00000110446.11	SLC15A3	LS123	55.6501	5.25	NO	NO	-	-
ENSG00000110446.11	SLC15A3	OXCO3	25.5697	4.1577	NO	NO	-	-
ENSG00000110448.11	CD5	HCA24	10.6041	3.47742	NO	NO	-	-
ENSG00000110448.11	CD5	SNU1047	22.4938	4.49507	NO	NO	-	-
ENSG00000110455.14	ACCS	HROC313_MET1	49.6766	3.19126	NO	NO	-	-
ENSG00000110665.11	C11orf21	COLO205	19.712	4.35165	NO	NO	-	-
ENSG00000110665.11	C11orf21	RCM1	17.8419	4.21512	NO	NO	-	-
ENSG00000110680.12	CALCA	CRC0078_XL	67.1611	6.09088	NO	NO	-	-
ENSG00000110680.12	CALCA	CRC0080_XL	15.7572	4.06671	NO	NO	-	-
ENSG00000110680.12	CALCA	CRC0174_XL	36.4736	5.2278	NO	NO	-	-
ENSG00000110680.12	CALCA	FET	96.7482	6.611	NO	NO	-	-
ENSG00000110680.12	CALCA	HDC54	36.6313	5.23386	NO	NO	-	-
ENSG00000110680.12	CALCA	HRA16	26.1327	4.76196	NO	NO	-	-
ENSG00000110680.12	CALCA	HROC183	26.706	4.79213	NO	NO	-	-
ENSG00000110680.12	CALCA	HT55	21.9951	4.52326	NO	NO	-	-
ENSG00000110680.12	CALCA	JVE114	51.3238	5.7094	NO	NO	-	-
ENSG00000110680.12	CALCA	MIP101	18.5862	4.29177	NO	NO	-	-
ENSG00000110680.12	CALCA	RW7213	19.8433	4.38151	NO	NO	-	-
ENSG00000110680.12	CALCA	SNU1040	33.2511	5.09808	NO	NO	-	-
ENSG00000110693.18	SOX6	COLO320HSR	19.2397	4.18048	NO	NO	-	-
ENSG00000110719.10	TCIRG1	HROC313_MET1	422.93	3.23904	NO	NO	-	-
ENSG00000110721.12	CHKA	HROC313_MET1	361.118	3.84089	YES	NO	Tchem	-
ENSG00000110777.12	POU2AF1	HROC43	14.0887	3.72636	NO	NO	-	-
ENSG00000110777.12	POU2AF1	HROC60	32.0339	4.85684	NO	NO	-	-
ENSG00000110777.12	POU2AF1	LIM2550	13.2486	3.64371	NO	NO	-	-
ENSG00000110777.12	POU2AF1	LS123	13.3494	3.65388	NO	NO	-	-
ENSG00000110777.12	POU2AF1	SNU1746	11.2281	3.42309	NO	NO	-	-
ENSG00000110841.14	PPFIBP1	ISRECO1	233.635	3.63323	NO	NO	-	-
ENSG00000110841.14	PPFIBP1	SW480	224.579	3.57644	NO	NO	-	-
ENSG00000110852.4	CLEC2B	C10	18.9509	4.31838	NO	NO	-	-
ENSG00000110852.4	CLEC2B	MDST8	12.5885	3.76432	NO	NO	-	-
ENSG00000110888.17	CAPRIN2	B1003_XLSP	162.435	3.85891	NO	NO	-	-
ENSG00000110888.17	CAPRIN2	LIM2405	150	3.74474	NO	NO	-	-
ENSG00000110944.9	IL23A	COLO201	43.1475	4.14825	NO	NO	-	-
ENSG00000110944.9	IL23A	SW1417	44.4367	4.18977	NO	NO	-	-
ENSG00000110944.9	IL23A	SW620	45.6464	4.22768	NO	NO	-	-
ENSG00000111052.7	LIN7A	HDC54	13.9737	3.87748	NO	NO	-	-
ENSG00000111052.7	LIN7A	HUTU80	29.4292	4.90051	NO	NO	-	-
ENSG00000111058.8	ACSS3	HUTU80	14.8749	3.98868	YES	NO	Tbio	-
ENSG00000111077.17	TNS2	C146	32.3656	3.04852	YES	NO	Tbio	-
ENSG00000111077.17	TNS2	GEO	40.4527	3.36162	YES	NO	Tbio	-
ENSG00000111077.17	TNS2	HT29	31.4517	3.00845	YES	NO	Tbio	-
ENSG00000111077.17	TNS2	KM20	36.9786	3.23534	YES	NO	Tbio	-
ENSG00000111087.10	GLI1	B1003_XL5	11.9814	3.33266	NO	NO	-	-
ENSG00000111087.10	GLI1	HROC46	12.2944	3.36704	NO	NO	-	-
ENSG00000111087.10	GLI1	SNUC2A	10.5511	3.16424	NO	NO	-	-
ENSG00000111087.10	GLI1	WIDR	11.2382	3.2476	NO	NO	-	-
ENSG00000111145.8	ELK3	C10	41.9462	3.22637	NO	NO	-	-
ENSG00000111145.8	ELK3	HDC8	48.5157	3.43173	NO	NO	-	-
ENSG00000111145.8	ELK3	HROC277_MET2	41.5471	3.2129	NO	NO	-	-
ENSG00000111181.12	SLC6A12	HROC212	19.0666	4.14595	NO	NO	-	-
ENSG00000111186.13	WNT5B	COLO320	19.0586	4.01468	NO	NO	-	-
ENSG00000111186.13	WNT5B	MDST8	19.2396	4.02764	NO	NO	-	-
ENSG00000111186.13	WNT5B	SNU175	60.742	5.63671	NO	NO	-	-
ENSG00000111199.11	TRPV4	CAR1	21.5574	4.46553	NO	NO	-	-
ENSG00000111199.11	TRPV4	HROC173	10.8473	3.53649	NO	NO	-	-
ENSG00000111199.11	TRPV4	HROC57	19.6511	4.33814	NO	NO	-	-
ENSG00000111199.11	TRPV4	SNUC2A	17.4208	4.17326	NO	NO	-	-
ENSG00000111203.13	ITFG2	COLO94H	230.927	3.46033	NO	NO	-	-
ENSG00000111206.12	FOXM1	JVE367	420.276	3.15852	NO	NO	-	Gene amplification
ENSG00000111215.12	PRR4	HROC257_T0M1	146.649	5.69475	NO	NO	-	-
ENSG00000111245.16	MYL2	SNU977	11.7904	3.67699	NO	NO	-	-
ENSG00000111247.14	RAD51AP1	JVE367	202.429	3.28175	NO	NO	-	Gene amplification
ENSG00000111252.11	SH2B3	MDST8	56.112	3.80504	NO	NO	-	-
ENSG00000111269.3	CREBL2	NCIH630	288.728	4.80785	NO	NO	-	Gene amplification
ENSG00000111291.8	GPRC5D	HROC173	20.5205	3.17395	NO	NO	-	-
ENSG00000111291.8	GPRC5D	SNU1544	21.4765	3.23665	NO	NO	-	-
ENSG00000111331.13	OAS3	HROC300_T2M1	172.908	3.42852	YES	NO	Tbio	-
ENSG00000111331.13	OAS3	OXCO3	174.216	3.43933	YES	NO	Tbio	-
ENSG00000111331.13	OAS3	WIDR	219.677	3.77213	YES	NO	Tbio	-
ENSG00000111335.12	OAS2	CL40	164.829	6.43442	YES	NO	Tbio	-
ENSG00000111335.12	OAS2	HROC87	126.73	6.05782	YES	NO	Tbio	-
ENSG00000111335.12	OAS2	OXCO3	142.954	6.23033	YES	NO	Tbio	-
ENSG00000111335.12	OAS2	WIDR	184.243	6.59414	YES	NO	Tbio	-
ENSG00000111341.10	MGP	HROC257_T0M1	17.1637	4.18299	NO	NO	-	-
ENSG00000111341.10	MGP	NCIH716	26.5303	4.78295	NO	NO	-	-
ENSG00000111341.10	MGP	SNU1040	18.4615	4.28255	NO	NO	-	-
ENSG00000111405.9	ENDOU	HROC173	22.1237	4.47603	YES	NO	Tbio	-
ENSG00000111432.4	FZD10	HCA24	17.733	4.22751	NO	NO	-	-
ENSG00000111432.4	FZD10	HROC46	204.957	7.6862	NO	NO	-	-
ENSG00000111432.4	FZD10	HT55	29.1468	4.91393	NO	NO	-	-
ENSG00000111664.10	GNB3	NCIH630	17.8204	3.11442	NO	NO	-	-
ENSG00000111678.11	C12orf57	COLO94H	755.16	3.03599	NO	NO	-	-
ENSG00000111678.11	C12orf57	SW1463	779.33	3.08138	NO	NO	-	-
ENSG00000111696.12	NT5DC3	HDC135	71.3446	3.71509	YES	NO	Tdark	-
ENSG00000111701.7	APOBEC1	HROC40	37.3851	4.45045	YES	NO	Tbio	-
ENSG00000111701.7	APOBEC1	LS1034	38.5469	4.49347	YES	NO	Tbio	-
ENSG00000111711.10	GOLT1B	COLO60H	172.989	3.18514	NO	NO	-	-
ENSG00000111728.10	ST8SIA1	COLO320HSR	10.1914	3.26093	YES	NO	Tbio	-
ENSG00000111728.10	ST8SIA1	HCA24	21.6656	4.27905	YES	NO	Tbio	-
ENSG00000111728.10	ST8SIA1	HDC114	11.4629	3.41618	YES	NO	Tbio	-
ENSG00000111728.10	ST8SIA1	V703	21.4192	4.26328	YES	NO	Tbio	-
ENSG00000111729.14	CLEC4A	COLO60H	11.1133	3.22869	NO	NO	-	-
ENSG00000111799.21	COL12A1	HCT116	15.742	4.03196	NO	NO	-	-
ENSG00000111799.21	COL12A1	LIM2099	26.8023	4.76369	NO	NO	-	-
ENSG00000111799.21	COL12A1	MDST8	35.6041	5.16049	NO	NO	-	-
ENSG00000111817.18	DSE	HUTU80	85.6196	4.55215	YES	NO	Tbio	-
ENSG00000111846.17	GCNT2	CACO2	10.1148	3.27548	YES	NO	Tbio	-
ENSG00000111846.17	GCNT2	CAR1	11.8606	3.48596	YES	NO	Tbio	-
ENSG00000111846.17	GCNT2	IRCC3_HL	10.0057	3.26125	YES	NO	Tbio	-
ENSG00000111859.17	NEDD9	LS123	127.82	4.10609	NO	NO	-	-
ENSG00000111863.12	ADTRP	COGA12	12.4455	3.53005	YES	NO	Tbio	-
ENSG00000111863.12	ADTRP	HDC54	17.8504	4.01753	YES	NO	Tbio	-
ENSG00000111863.12	ADTRP	JVE103	11.2531	3.39608	YES	NO	Tbio	-
ENSG00000111879.20	FAM184A	COLO320DM	11.1544	3.48076	NO	NO	-	-
ENSG00000111879.20	FAM184A	COLO320HSR	16.1979	3.98152	NO	NO	-	-
ENSG00000111907.21	TPD52L1	HROC173	544.036	3.15334	NO	NO	-	-
ENSG00000111907.21	TPD52L1	SNUC2A	489.079	3	NO	NO	-	-
ENSG00000111912.20	NCOA7	HROC278_T0M1	360.807	4.82762	NO	NO	-	-
ENSG00000111962.8	UST	CRC0558_XL	36.2748	4.44807	YES	NO	Tbio	-
ENSG00000111981.5	ULBP1	HROC46	16.384	3.1358	NO	NO	-	-
ENSG00000112033.14	PPARD	HROC277_MET2	104.095	3.06458	NO	NO	-	-
ENSG00000112137.17	PHACTR1	HROC107_cT0M2	11.0688	3.38288	NO	NO	-	-
ENSG00000112137.17	PHACTR1	SNU1047	21.0216	4.25052	NO	NO	-	-
ENSG00000112183.15	RBM24	HROC57	14.2876	3.65333	NO	NO	-	-
ENSG00000112195.9	TREML2	HROC46	17.2246	4.13539	NO	NO	-	-
ENSG00000112299.8	VNN1	HROC300_T2M1	17.6333	4.09399	YES	NO	Tchem	-
ENSG00000112299.8	VNN1	IRCC3_HL	57.0606	5.73367	YES	NO	Tchem	-
ENSG00000112299.8	VNN1	KP363T	15.0281	3.8767	YES	NO	Tchem	-
ENSG00000112299.8	VNN1	SNU1181	16.7074	4.02046	YES	NO	Tchem	-
ENSG00000112306.8	RPS12	SW1463	13646	3.02874	NO	NO	-	-
ENSG00000112379.9	ARFGEF3	JVE367	36.187	3.21007	NO	NO	-	-
ENSG00000112486.16	CCR6	SW403	10.3018	3.49847	NO	NO	-	-
ENSG00000112494.10	UNC93A	HROC46	159.458	6.77137	NO	NO	-	-
ENSG00000112511.17	PHF1	CRC0781_XL	218.442	3.64331	NO	NO	-	-
ENSG00000112514.16	CUTA	COLO94H	987.774	3.04312	NO	NO	-	-
ENSG00000112541.15	PDE10A	HROC46	11.1553	3.53573	YES	NO	Tclin	-
ENSG00000112541.15	PDE10A	JVE109	15.4047	3.96826	YES	NO	Tclin	-
ENSG00000112541.15	PDE10A	WIDR	13.1223	3.75212	YES	NO	Tclin	-
ENSG00000112561.18	TFEB	HDC54	54.0892	3.17119	NO	NO	-	Gene amplification
ENSG00000112562.18	SMOC2	HCA24	608.378	8.85666	NO	NO	-	-
ENSG00000112562.18	SMOC2	HDC135	266.427	7.66847	NO	NO	-	-
ENSG00000112562.18	SMOC2	HROC131_T0M3	288.776	7.78427	NO	NO	-	-
ENSG00000112576.12	CCND3	HDC54	517.782	4.36784	NO	NO	-	Gene amplification
ENSG00000112578.10	BYSL	HDC54	247.228	3.41929	NO	NO	-	Gene amplification
ENSG00000112599.9	GUCA1B	COLO201	13.4678	3.1924	NO	NO	-	Gene amplification
ENSG00000112599.9	GUCA1B	COLO205	13.7391	3.21921	NO	NO	-	Gene amplification
ENSG00000112640.15	PPP2R5D	HDC54	222.054	3.37229	NO	NO	-	Gene amplification
ENSG00000112651.12	MRPL2	HDC54	829.225	4.33967	NO	NO	-	Gene amplification
ENSG00000112667.12	DNPH1	HDC54	1495.13	4.52972	YES	NO	Tchem	Gene amplification
ENSG00000112679.14	DUSP22	COLO320	125.219	3.6765	YES	NO	Tbio	Gene amplification
ENSG00000112679.14	DUSP22	COLO320DM	161.816	4.04382	YES	NO	Tbio	Gene amplification
ENSG00000112761.20	CCN6	SNU1411	10.4967	3.41334	NO	NO	-	-
ENSG00000112769.20	LAMA4	HDC8	28.7288	4.45896	NO	NO	-	-
ENSG00000112769.20	LAMA4	HROC80	28.7537	4.46017	NO	NO	-	-
ENSG00000112773.16	TENT5A	JVE109	35.0908	3.04935	YES	NO	Tbio	-
ENSG00000112818.10	MEP1A	CRC0778_XL	138.657	6.71875	YES	NO	Tbio	-
ENSG00000112818.10	MEP1A	JVE367	119.398	6.50468	YES	NO	Tbio	-
ENSG00000112837.17	TBX18	GEO	19.1708	4.3342	NO	NO	-	-
ENSG00000112852.7	PCDHB2	MDST8	10.3943	3.44256	NO	NO	-	-
ENSG00000112852.7	PCDHB2	SNU254	17.819	4.16645	NO	NO	-	-
ENSG00000113083.14	LOX	CAR1	17.9704	4.03824	YES	NO	Tbio	-
ENSG00000113083.14	LOX	MDST8	36.6088	5.02555	YES	NO	Tbio	-
ENSG00000113140.11	SPARC	MDST8	286.373	8.01526	NO	NO	-	-
ENSG00000113140.11	SPARC	OUMS23	1175.16	10.0483	NO	NO	-	-
ENSG00000113196.3	HAND1	LOVO	26.5717	4.78512	NO	NO	-	-
ENSG00000113196.3	HAND1	OUMS23	54.48	5.7939	NO	NO	-	-
ENSG00000113196.3	HAND1	SNU1040	11.0686	3.59318	NO	NO	-	-
ENSG00000113196.3	HAND1	SNU1544	33.051	5.08962	NO	NO	-	-
ENSG00000113209.9	PCDHB5	MDST8	13.0394	3.81141	NO	NO	-	-
ENSG00000113249.13	HAVCR1	CACO2	30.9063	4.99577	NO	NO	-	-
ENSG00000113249.13	HAVCR1	HDC142	22.8423	4.57545	NO	NO	-	-
ENSG00000113296.14	THBS4	COLO320	201.992	7.53396	NO	NO	-	-
ENSG00000113296.14	THBS4	COLO320DM	140.763	7.01601	NO	NO	-	-
ENSG00000113296.14	THBS4	COLO320HSR	151.768	7.12388	NO	NO	-	-
ENSG00000113303.12	BTNL8	COGA12	41.6784	5.06765	NO	NO	-	-
ENSG00000113303.12	BTNL8	GEO	17.1762	3.83619	NO	NO	-	-
ENSG00000113303.12	BTNL8	NCIH684	18.9498	3.97051	NO	NO	-	-
ENSG00000113361.13	CDH6	HUTU80	20.8827	4.45172	NO	NO	-	-
ENSG00000113361.13	CDH6	NCIH716	12.8891	3.79588	NO	NO	-	-
ENSG00000113448.19	PDE4D	HROC173	69.827	4.40097	YES	NO	Tclin	-
ENSG00000113448.19	PDE4D	LIM2550	49.1465	3.90282	YES	NO	Tclin	-
ENSG00000113448.19	PDE4D	OXCO1	57.9875	4.13708	YES	NO	Tclin	-
ENSG00000113448.19	PDE4D	SW480	77.67	4.55249	YES	NO	Tclin	-
ENSG00000113494.17	PRLR	IRCC10_A_HL	17.9326	3.5212	NO	NO	-	-
ENSG00000113494.17	PRLR	JVE207	16.8701	3.43788	NO	NO	-	-
ENSG00000113580.15	NR3C1	C10	15.4028	3.91964	NO	NO	-	-
ENSG00000113580.15	NR3C1	COLO320HSR	14.0763	3.79798	NO	NO	-	-
ENSG00000113580.15	NR3C1	LIM2099	11.9318	3.57662	NO	NO	-	-
ENSG00000113594.10	LIFR	SNU1544	21.6786	4.50326	NO	NO	-	-
ENSG00000113615.13	SEC24A	COLO60H	62.2537	3.04915	NO	NO	-	-
ENSG00000113657.13	DPYSL3	MDST8	146.077	6.74411	NO	NO	-	-
ENSG00000113763.12	UNC5A	CAR1	28.0663	4.67374	NO	NO	-	-
ENSG00000113763.12	UNC5A	HROC112_MET	10.4281	3.32698	NO	NO	-	-
ENSG00000113763.12	UNC5A	HROC43	18.1516	4.07186	NO	NO	-	-
ENSG00000113763.12	UNC5A	KP363T	12.3561	3.55189	NO	NO	-	-
ENSG00000113889.14	KNG1	CRC0322_XL	12.2971	3.71346	NO	NO	-	-
ENSG00000114019.14	AMOTL2	SNU977	203.755	3.48683	NO	NO	-	-
ENSG00000114113.6	RBP2	COGA12	198.433	7.4202	NO	NO	-	-
ENSG00000114113.6	RBP2	COLO94H	81.0165	6.13828	NO	NO	-	-
ENSG00000114113.6	RBP2	DIFI	86.2746	6.22792	NO	NO	-	-
ENSG00000114113.6	RBP2	HCA46	79.4134	6.1098	NO	NO	-	-
ENSG00000114115.10	RBP1	CR4	1024.97	9.69722	NO	NO	-	-
ENSG00000114115.10	RBP1	HROC277_MET2	1294.85	10.0341	NO	NO	-	-
ENSG00000114115.10	RBP1	SW1417	921.705	9.54417	NO	NO	-	-
ENSG00000114115.10	RBP1	SW480	1525.65	10.2706	NO	NO	-	-
ENSG00000114200.10	BCHE	HROC239_T0M1	11.8539	3.68414	YES	NO	Tclin	-
ENSG00000114200.10	BCHE	MDST8	11.0326	3.58888	YES	NO	Tclin	-
ENSG00000114251.14	WNT5A	COGA8	66.8773	6.07167	NO	NO	-	-
ENSG00000114251.14	WNT5A	COLO320HSR	22.2738	4.52746	NO	NO	-	-
ENSG00000114251.14	WNT5A	HROC173	27.1448	4.80161	NO	NO	-	-
ENSG00000114251.14	WNT5A	HROC60	180.113	7.48757	NO	NO	-	-
ENSG00000114251.14	WNT5A	KP283T	15.5527	4.03581	NO	NO	-	-
ENSG00000114251.14	WNT5A	MDST8	39.5542	5.3286	NO	NO	-	-
ENSG00000114251.14	WNT5A	SNU1544	165.406	7.36538	NO	NO	-	-
ENSG00000114251.14	WNT5A	SNU503	76.8785	6.26997	NO	NO	-	-
ENSG00000114251.14	WNT5A	SW480	27.0431	4.79639	NO	NO	-	-
ENSG00000114270.17	COL7A1	HROC277_MET2	62.351	4.26788	NO	NO	-	-
ENSG00000114270.17	COL7A1	LIM2099	67.8074	4.38708	NO	NO	-	-
ENSG00000114279.13	FGF12	SNU503	17.6087	4.19175	NO	NO	-	-
ENSG00000114378.17	HYAL1	B1003_XLSP	30.0045	4.27274	YES	NO	Tbio	-
ENSG00000114378.17	HYAL1	HROC24	26.3655	4.09262	YES	NO	Tbio	-
ENSG00000114378.17	HYAL1	SNU1746	34.1097	4.45213	YES	NO	Tbio	-
ENSG00000114378.17	HYAL1	SNU81	40.3369	4.6877	YES	NO	Tbio	-
ENSG00000114378.17	HYAL1	V411	66.6413	5.39817	YES	NO	Tbio	-
ENSG00000114416.18	FXR1	IRCC72_A_XL	449.316	3.05631	NO	NO	-	Gene amplification
ENSG00000114446.5	IFT57	SNU1544	167.96	3.01206	NO	NO	-	-
ENSG00000114541.15	FRMD4B	COLO678	29.5056	3.32489	NO	NO	-	-
ENSG00000114541.15	FRMD4B	HUTU80	46.9554	3.9775	NO	NO	-	-
ENSG00000114631.11	PODXL2	COLO320	366.178	3.80914	NO	NO	-	-
ENSG00000114638.8	UPK1B	B1003_XLSP	190.427	7.58065	NO	NO	-	-
ENSG00000114656.12	KIAA1257	SW48	27.5522	3.33989	NO	NO	-	-
ENSG00000114770.17	ABCC5	SNU503	111.059	3.28023	YES	NO	Tchem	-
ENSG00000114771.14	AADAC	HDC143	25.6767	4.6286	YES	NO	Tbio	-
ENSG00000114771.14	AADAC	HROC212	10.5086	3.41573	YES	NO	Tbio	-
ENSG00000114771.14	AADAC	LIM2412	24.6626	4.57269	YES	NO	Tbio	-
ENSG00000114771.14	AADAC	SNU1406	11.2405	3.50467	YES	NO	Tbio	-
ENSG00000114841.17	DNAH1	IRCC3_HL	68.8776	4.31329	NO	NO	-	-
ENSG00000114948.13	ADAM23	CACO2	10.1969	3.4703	NO	NO	-	-
ENSG00000114948.13	ADAM23	COLO320HSR	18.6782	4.28379	NO	NO	-	-
ENSG00000114948.13	ADAM23	HROC40	19.7225	4.3584	NO	NO	-	-
[truncated: 7,135 more rows]

## Sheet: Extreme negative outliers
Gene ID	Gene name	Sample	Absolute expression (FPKM)	Differential expression (log2 fold change)	Enzyme gene	Genetic feature
ENSG00000001036.14	FUCA2	SNU503	0.818394	-4.67442	YES	-
ENSG00000001630.17	CYP51A1	HROC257_T0M1	0.0803698	-5.60804	YES	-
ENSG00000003147.19	ICA1	HUTU80	0	-4.81737	NO	-
ENSG00000003249.14	DBNDD1	SW403	0.830899	-3.2911	NO	-
ENSG00000005001.10	PRSS22	COLO320HSR	0.0774491	-4.73185	YES	-
ENSG00000005001.10	PRSS22	HUTU80	0.13624	-4.6552	YES	-
ENSG00000005001.10	PRSS22	LIM2099	0.18908	-4.58962	YES	-
ENSG00000005001.10	PRSS22	NCIH716	0	-4.83947	YES	-
ENSG00000005001.10	PRSS22	SNU769B	0	-4.83947	YES	-
ENSG00000005020.13	SKAP2	COGA3	0.334467	-3.03056	NO	-
ENSG00000005882.12	PDK2	MIP101	0	-4.14147	YES	-
ENSG00000005882.12	PDK2	SNU175	0.0912467	-4.01549	YES	-
ENSG00000005884.18	ITGA3	COLO320	0.79731	-4.28677	NO	-
ENSG00000006118.14	TMEM132A	COLO205	0.964764	-3.3983	NO	-
ENSG00000006118.14	TMEM132A	SNU175	0.350213	-3.93947	NO	-
ENSG00000006453.14	BAIAP2L1	COLO320HSR	0.593295	-4.24105	NO	-
ENSG00000006453.14	BAIAP2L1	NCIH716	0.31315	-4.52003	NO	-
ENSG00000006530.18	AGK	HROC50_T1M5	0.616393	-3.33288	YES	-
ENSG00000006611.16	USH1C	C10	0.0896003	-5.74185	NO	-
ENSG00000006611.16	USH1C	CAR1	0	-5.86565	NO	-
ENSG00000006611.16	USH1C	CO115	0.0422949	-5.80589	NO	-
ENSG00000006611.16	USH1C	COLO320DM	0	-5.86565	NO	-
ENSG00000006611.16	USH1C	COLO678	0.0485495	-5.79725	NO	-
ENSG00000006611.16	USH1C	CRC1360_XL	0.209941	-5.59071	NO	-
ENSG00000006611.16	USH1C	DLD1	0.252633	-5.54069	NO	-
ENSG00000006611.16	USH1C	HDC8	0.268396	-5.52264	NO	-
ENSG00000006611.16	USH1C	HROC60	0.229653	-5.5674	NO	-
ENSG00000006611.16	USH1C	HUTU80	0	-5.86565	NO	-
ENSG00000006611.16	USH1C	JVE253	0.196079	-5.60734	NO	-
ENSG00000006611.16	USH1C	MDST8	0.195893	-5.60756	NO	-
ENSG00000006611.16	USH1C	MIP101	0	-5.86565	NO	-
ENSG00000006611.16	USH1C	RKO	0	-5.86565	NO	-
ENSG00000006611.16	USH1C	SNU1235	0.18619	-5.61931	NO	-
ENSG00000006611.16	USH1C	SNU175	0.0561892	-5.78678	NO	-
ENSG00000006611.16	USH1C	SNU977	0	-5.86565	NO	-
ENSG00000006611.16	USH1C	SNUC2A	0.201033	-5.60137	NO	-
ENSG00000006611.16	USH1C	VACO400	0.0595342	-5.78222	NO	-
ENSG00000006611.16	USH1C	VACO5	0.107072	-5.7189	NO	-
ENSG00000007255.10	TRAPPC6A	KM12SM	0.542899	-4.20545	NO	-
ENSG00000008323.15	PLEKHG6	COLO320	0.0543973	-4.62566	NO	-
ENSG00000008323.15	PLEKHG6	COLO320DM	0.0749165	-4.59785	NO	-
ENSG00000008323.15	PLEKHG6	COLO320HSR	0.054027	-4.62616	NO	-
ENSG00000008323.15	PLEKHG6	HUTU80	0	-4.70208	NO	-
ENSG00000008323.15	PLEKHG6	NCIH716	0.122467	-4.5354	NO	-
ENSG00000008323.15	PLEKHG6	RKO	0.0271442	-4.66344	NO	-
ENSG00000008394.13	MGST1	COLO320	0.325063	-6.71661	YES	-
ENSG00000008394.13	MGST1	COLO320HSR	0.940515	-6.16623	YES	-
ENSG00000008394.13	MGST1	HUTU80	0.287288	-6.75833	YES	-
ENSG00000008405.12	CRY1	HROC257_T0M1	0	-3.27888	NO	-
ENSG00000008441.16	NFIX	CACO2	0.0975291	-3.74392	NO	-
ENSG00000008441.16	NFIX	OUMS23	0.357611	-3.43711	NO	-
ENSG00000010219.13	DYRK4	CO115	0.216806	-4.27431	YES	-
ENSG00000010219.13	DYRK4	HROC69	0.548514	-3.92652	YES	-
ENSG00000010270.13	STARD3NL	VACO6	0	-4.48793	NO	-
ENSG00000010278.14	CD9	COLO320	0.101006	-8.39075	NO	-
ENSG00000010278.14	CD9	COLO320HSR	0.402073	-8.04201	NO	-
ENSG00000010438.16	PRSS3	C10	0.150028	-5.8961	YES	-
ENSG00000010438.16	PRSS3	COLO320	0	-6.09777	YES	-
ENSG00000010438.16	PRSS3	COLO320DM	0	-6.09777	YES	-
ENSG00000010438.16	PRSS3	COLO320HSR	0	-6.09777	YES	-
ENSG00000010438.16	PRSS3	COLO678	0.158663	-5.88531	YES	-
ENSG00000010438.16	PRSS3	GP5D	0.749992	-5.29042	YES	-
ENSG00000010438.16	PRSS3	HCT8	0.65182	-5.37372	YES	-
ENSG00000010438.16	PRSS3	HDC135	0.0759454	-5.99217	YES	-
ENSG00000010438.16	PRSS3	HUTU80	0	-6.09777	YES	-
ENSG00000010438.16	PRSS3	IRCC3_HL	0	-6.09777	YES	-
ENSG00000010438.16	PRSS3	IRCC3_XL	0.0964584	-5.96492	YES	-
ENSG00000010438.16	PRSS3	ISRECO1	0.548321	-5.46707	YES	-
ENSG00000010438.16	PRSS3	OUMS23	0.141624	-5.90668	YES	-
ENSG00000010438.16	PRSS3	SNU1235	0.0602584	-6.01336	YES	-
ENSG00000010438.16	PRSS3	SNU503	0.105771	-5.95272	YES	-
ENSG00000010438.16	PRSS3	SNUC2A	0.20961	-5.82323	YES	-
ENSG00000011422.12	PLAUR	HUTU80	0.711263	-3.8809	NO	-
ENSG00000011422.12	PLAUR	MIP101	0.904931	-3.72622	NO	-
ENSG00000011426.11	ANLN	HROC147_T0M1	0.87286	-4.09113	NO	-
ENSG00000011454.17	RABGAP1	HROC147_T0M1	0	-3.95358	NO	-
ENSG00000011638.10	TMEM159	HROC107_cT0M2	0.832572	-3.07146	NO	-
ENSG00000012660.14	ELOVL5	B1003_XL5	0	-4.98871	YES	-
ENSG00000012660.14	ELOVL5	B1003_XLSP	0	-4.98871	YES	-
ENSG00000012660.14	ELOVL5	C146	0.0262392	-4.95134	YES	-
ENSG00000012660.14	ELOVL5	C170	0.048954	-4.91976	YES	-
ENSG00000012660.14	ELOVL5	CL34	0	-4.98871	YES	-
ENSG00000012660.14	ELOVL5	CO115	0	-4.98871	YES	-
ENSG00000012660.14	ELOVL5	CRC0781_XL	0.0466172	-4.92297	YES	-
ENSG00000012660.14	ELOVL5	CX1	0.0183545	-4.96247	YES	-
ENSG00000012660.14	ELOVL5	DLD1	0	-4.98871	YES	-
ENSG00000012660.14	ELOVL5	HCT8	0	-4.98871	YES	-
ENSG00000012660.14	ELOVL5	HDC135	0.0373403	-4.93582	YES	-
ENSG00000012660.14	ELOVL5	HDC8	0	-4.98871	YES	-
ENSG00000012660.14	ELOVL5	HROC107_cT0M2	0	-4.98871	YES	-
ENSG00000012660.14	ELOVL5	HROC131_T0M3	0.100531	-4.85051	YES	-
ENSG00000012660.14	ELOVL5	HROC183	0.188165	-4.73997	YES	-
ENSG00000012660.14	ELOVL5	HROC257_T0M1	0.082919	-4.87378	YES	-
ENSG00000012660.14	ELOVL5	HROC300_T2M1	0.017646	-4.96347	YES	-
ENSG00000012660.14	ELOVL5	HT29	0.0965162	-4.85578	YES	-
ENSG00000012660.14	ELOVL5	JVE367	0.252143	-4.66431	YES	-
ENSG00000012660.14	ELOVL5	KM20	0.0450351	-4.92516	YES	-
ENSG00000012660.14	ELOVL5	KP363T	0.0380381	-4.93485	YES	-
ENSG00000012660.14	ELOVL5	LIM2412	0.0942443	-4.85877	YES	-
ENSG00000012660.14	ELOVL5	LIM2537	0.0193089	-4.96112	YES	-
ENSG00000012660.14	ELOVL5	LIM2550	0.0175833	-4.96356	YES	-
ENSG00000012660.14	ELOVL5	MIP101	0.0789027	-4.87914	YES	-
ENSG00000012660.14	ELOVL5	RKO	0.0132648	-4.9697	YES	-
ENSG00000012660.14	ELOVL5	SNU1406	0.0402087	-4.93184	YES	-
ENSG00000012660.14	ELOVL5	SNU1411	0.0798418	-4.87789	YES	-
ENSG00000012660.14	ELOVL5	SNU61	0	-4.98871	YES	-
ENSG00000012660.14	ELOVL5	SNUC5	0	-4.98871	YES	-
ENSG00000012660.14	ELOVL5	SW48	0.0156721	-4.96627	YES	-
ENSG00000012660.14	ELOVL5	SW837	0.0551946	-4.9112	YES	-
ENSG00000012660.14	ELOVL5	VACO432	0.0375717	-4.9355	YES	-
ENSG00000012660.14	ELOVL5	VACO5	0.219748	-4.70213	YES	-
ENSG00000012660.14	ELOVL5	VACO6	0	-4.98871	YES	-
ENSG00000012660.14	ELOVL5	WIDR	0.0652003	-4.89758	YES	-
ENSG00000013364.19	MVP	LIM2537	0.742977	-5.48224	NO	-
ENSG00000013588.8	GPRC5A	COLO320	0.110622	-6.43914	NO	-
ENSG00000013588.8	GPRC5A	COLO320DM	0.416584	-6.08809	NO	-
ENSG00000013588.8	GPRC5A	COLO320HSR	0.398918	-6.1062	NO	-
ENSG00000013588.8	GPRC5A	HUTU80	0.134112	-6.40894	NO	-
ENSG00000013588.8	GPRC5A	NCIH716	0.272534	-6.2428	NO	-
ENSG00000013588.8	GPRC5A	SNU503	0.0635885	-6.50157	NO	-
ENSG00000015479.19	MATR3	JVE207	0.229822	-6.63961	NO	Gene deletion
ENSG00000016391.11	CHDH	NCIH716	0.00693483	-3.05293	YES	-
ENSG00000016402.13	IL20RA	CACO2	0.189303	-3.4034	NO	-
ENSG00000016402.13	IL20RA	CAR1	0	-3.65351	NO	-
ENSG00000016402.13	IL20RA	COLO320DM	0.306891	-3.26738	NO	-
ENSG00000016402.13	IL20RA	HROC324	0.357896	-3.21214	NO	-
ENSG00000016402.13	IL20RA	HUTU80	0.0423962	-3.59361	NO	-
ENSG00000016402.13	IL20RA	LIM2099	0.0210612	-3.62344	NO	-
ENSG00000016402.13	IL20RA	MDST8	0.0502039	-3.58284	NO	-
ENSG00000016402.13	IL20RA	NCIH716	0	-3.65351	NO	-
ENSG00000016402.13	IL20RA	OUMS23	0.201685	-3.38845	NO	-
ENSG00000016402.13	IL20RA	SNU503	0.251853	-3.32945	NO	-
ENSG00000016402.13	IL20RA	SNU977	0.306451	-3.26786	NO	-
ENSG00000021355.13	SERPINB1	COLO320	0.035948	-6.56831	NO	-
ENSG00000021355.13	SERPINB1	COLO320DM	0.18137	-6.3788	NO	-
ENSG00000021355.13	SERPINB1	COLO320HSR	0.876944	-5.71087	NO	-
ENSG00000021355.13	SERPINB1	HUTU80	0	-6.61926	NO	-
ENSG00000021355.13	SERPINB1	MDST8	0.447854	-6.08534	NO	-
ENSG00000021355.13	SERPINB1	SNUC2A	0.577207	-5.96188	NO	-
ENSG00000021762.20	OSBPL5	CACO2	0	-3.81636	NO	-
ENSG00000023892.11	DEF6	HDC143	0.0374204	-3.044	NO	-
ENSG00000023892.11	DEF6	HROC69	0	-3.097	NO	-
ENSG00000024526.17	DEPDC1	HROC87	0.063934	-3.07411	NO	-
ENSG00000026508.19	CD44	HUTU80	0.163191	-6.74027	NO	-
ENSG00000033178.13	UBA6	OUMS23	0.886366	-3.04959	YES	-
ENSG00000034152.19	MAP2K3	CRC0394_XL	0	-5.21408	YES	Gene deletion
ENSG00000034152.19	MAP2K3	HROC126	0.0478251	-5.14668	YES	-
ENSG00000034152.19	MAP2K3	SNU283	0	-5.21408	YES	Gene deletion
ENSG00000035499.13	DEPDC1B	HROC87	0.126311	-3.41613	NO	-
ENSG00000035499.13	DEPDC1B	JVE207	0.0981165	-3.4527	NO	Gene deletion
ENSG00000037042.9	TUBG2	V9P	0	-3.24413	NO	-
ENSG00000037757.14	MRI1	C170	0.159906	-3.34018	YES	-
ENSG00000037757.14	MRI1	DLD1	0.0493624	-3.48467	YES	-
ENSG00000037757.14	MRI1	MIP101	0	-3.55419	YES	-
ENSG00000039068.19	CDH1	COGA2	0.197152	-6.48916	NO	-
ENSG00000039068.19	CDH1	COLO320	0.026547	-6.71096	NO	-
ENSG00000039068.19	CDH1	COLO320DM	0.825122	-5.88077	NO	-
ENSG00000039068.19	CDH1	COLO320HSR	0.0974653	-6.61459	NO	-
ENSG00000039068.19	CDH1	HDC54	0.217513	-6.46483	NO	-
ENSG00000039068.19	CDH1	HUTU80	0.0868855	-6.62856	NO	-
ENSG00000039068.19	CDH1	NCIH716	0.101129	-6.60978	NO	-
ENSG00000039068.19	CDH1	RKO	0.0440134	-6.68662	NO	-
ENSG00000042286.15	AIFM2	NCIH716	0.297501	-3.88826	YES	-
ENSG00000042493.16	CAPG	COLO320DM	0.332488	-5.33897	NO	-
ENSG00000042493.16	CAPG	COLO320HSR	0.796919	-4.90757	NO	-
ENSG00000042493.16	CAPG	HUTU80	0.132479	-5.57361	NO	-
ENSG00000042493.16	CAPG	SNUC2A	0.138063	-5.56652	NO	-
ENSG00000044115.21	CTNNA1	JVE207	0.622384	-6.44126	NO	Gene deletion
ENSG00000048991.16	R3HDM1	V411	0.917443	-3.16442	NO	-
ENSG00000049283.18	EPN3	COLO320	0	-3.54286	NO	-
ENSG00000049449.9	RCN1	COGA2	0.897593	-5.24798	NO	-
ENSG00000049449.9	RCN1	HROC112_MET	0.422631	-5.66359	NO	-
ENSG00000049449.9	RCN1	HROC324	0.487277	-5.59948	NO	-
ENSG00000049449.9	RCN1	KP283T	0.299354	-5.79435	NO	-
ENSG00000050327.15	ARHGEF5	COLO320	0.173006	-3.77292	NO	-
ENSG00000050327.15	ARHGEF5	COLO320DM	0.134974	-3.82047	NO	-
ENSG00000050327.15	ARHGEF5	COLO320HSR	0.0489696	-3.93416	NO	-
ENSG00000050327.15	ARHGEF5	HUTU80	0	-4.00313	NO	-
ENSG00000050327.15	ARHGEF5	NCIH716	0.0304336	-3.95988	NO	-
ENSG00000051180.17	RAD51	HROC147_T0M1	0.914417	-3.20429	NO	-
ENSG00000051180.17	RAD51	HROC87	0.823661	-3.27436	NO	-
ENSG00000051523.11	CYBA	C125PM	0	-7.45776	NO	-
ENSG00000051523.11	CYBA	C75	0.267995	-7.11521	NO	-
ENSG00000051523.11	CYBA	COLO320HSR	0.266203	-7.11725	NO	-
ENSG00000051523.11	CYBA	HROC222_T1M2	0.604254	-6.77585	NO	-
ENSG00000051523.11	CYBA	HROC43	0.521807	-6.85197	NO	-
ENSG00000051523.11	CYBA	HROC69	0.679864	-6.70941	NO	-
ENSG00000051523.11	CYBA	JVE367	0.720758	-6.67471	NO	-
ENSG00000051523.11	CYBA	LS123	0.273828	-7.10859	NO	-
ENSG00000051523.11	CYBA	SNU283	0.214952	-7.17686	NO	-
ENSG00000051523.11	CYBA	SNUC2A	0.0352986	-7.40771	NO	-
ENSG00000052344.16	PRSS8	COLO320	0.395736	-5.66753	YES	-
ENSG00000052344.16	PRSS8	COLO320HSR	0.25842	-5.81695	YES	-
ENSG00000052344.16	PRSS8	HROC257_T0M1	0.520016	-5.54447	YES	-
ENSG00000052344.16	PRSS8	HUTU80	0.0540609	-6.0726	YES	-
ENSG00000052344.16	PRSS8	LIM2099	0.373181	-5.69104	YES	-
ENSG00000052344.16	PRSS8	LIM2537	0.349382	-5.71626	YES	-
ENSG00000052344.16	PRSS8	LOVO	0.456007	-5.60654	YES	-
ENSG00000052344.16	PRSS8	NCIH716	0.139124	-5.96063	YES	-
ENSG00000052344.16	PRSS8	RKO	0.155174	-5.94045	YES	-
ENSG00000052344.16	PRSS8	SNU175	0.416935	-5.64579	YES	-
ENSG00000052344.16	PRSS8	SNU407	0.0892301	-6.02525	YES	-
ENSG00000052344.16	PRSS8	SNUC2A	0.236209	-5.84264	YES	-
ENSG00000052344.16	PRSS8	SW480	0.1478	-5.94969	YES	-
ENSG00000052344.16	PRSS8	SW620	0.281589	-5.79063	YES	-
ENSG00000053747.16	LAMA3	C75	0	-4.07001	NO	Gene deletion
ENSG00000053747.16	LAMA3	RKO	0	-4.07001	NO	-
ENSG00000054690.14	PLEKHH1	NCIH716	0.226609	-3.81424	NO	-
ENSG00000056586.16	RC3H2	HROC147_T0M1	0.0232055	-3.36511	YES	Gene deletion
ENSG00000056736.10	IL17RB	MDST8	0.260384	-3.30597	NO	-
ENSG00000056972.20	TRAF3IP2	COLO320	0	-4.15094	YES	-
ENSG00000056972.20	TRAF3IP2	HUTU80	0.130273	-3.97427	YES	-
ENSG00000056972.20	TRAF3IP2	NCIH716	0.433147	-3.63176	YES	-
ENSG00000056972.20	TRAF3IP2	SW480	0.377119	-3.68929	YES	-
ENSG00000057294.14	PKP2	HUTU80	0.48703	-4.52135	NO	-
ENSG00000057294.14	PKP2	NCIH716	0.0811503	-4.98122	NO	-
ENSG00000060237.17	WNK1	HROC300_T2M1	0.0857222	-4.51624	YES	Gene deletion
ENSG00000062038.14	CDH3	COGA1	0.599105	-4.07837	NO	-
ENSG00000062038.14	CDH3	COGA2	0.122271	-4.58922	NO	Gene deletion
ENSG00000062038.14	CDH3	COLO320DM	0.488899	-4.18139	NO	-
ENSG00000062038.14	CDH3	COLO320HSR	0.650088	-4.0331	NO	-
ENSG00000062038.14	CDH3	DIFI	0.289735	-4.38856	NO	-
ENSG00000062038.14	CDH3	HDC54	0.0317845	-4.7105	NO	Gene deletion
ENSG00000062038.14	CDH3	HROC278_MET	0.601592	-4.07613	NO	-
ENSG00000062038.14	CDH3	HUTU80	0.0659928	-4.66344	NO	-
ENSG00000062038.14	CDH3	NCIH716	0.121802	-4.58982	NO	-
ENSG00000062038.14	CDH3	RKO	0.0464085	-4.69019	NO	-
ENSG00000062038.14	CDH3	SW620	0.474318	-4.19559	NO	-
ENSG00000064012.22	CASP8	HUTU80	0.166299	-4.08615	YES	-
ENSG00000064199.6	SPA17	MIP101	0.0658954	-3.12101	NO	-
ENSG00000064547.14	LPAR2	NCIH716	0.436284	-3.58264	NO	-
ENSG00000064651.14	SLC12A2	COLO320	0.187165	-5.33355	NO	-
ENSG00000064763.11	FAR2	CACO2	0.193856	-3.63692	YES	-
ENSG00000064763.11	FAR2	CAR1	0.182822	-3.65031	YES	-
ENSG00000064763.11	FAR2	CO115	0.117894	-3.73176	YES	-
ENSG00000064763.11	FAR2	COLO201	0.618051	-3.19829	YES	-
ENSG00000064763.11	FAR2	COLO205	0.157681	-3.68131	YES	-
ENSG00000064763.11	FAR2	CRC1360_XL	0.380768	-3.42708	YES	-
ENSG00000064763.11	FAR2	HROC173	0.256223	-3.56345	YES	-
ENSG00000064763.11	FAR2	HROC60	0.195235	-3.63525	YES	-
ENSG00000064763.11	FAR2	HUTU80	0.106232	-3.74689	YES	-
ENSG00000064763.11	FAR2	MIP101	0.19555	-3.63487	YES	-
ENSG00000064763.11	FAR2	NCIH716	0.248971	-3.57181	YES	-
ENSG00000064763.11	FAR2	SNU254	0.159428	-3.67913	YES	-
ENSG00000064763.11	FAR2	SNU503	0.139809	-3.70376	YES	-
ENSG00000064763.11	FAR2	SNU977	0.373919	-3.43425	YES	-
ENSG00000064763.11	FAR2	SW1417	0.432503	-3.37401	YES	-
ENSG00000064763.11	FAR2	SW480	0.250987	-3.56948	YES	-
ENSG00000064763.11	FAR2	SW620	0.635832	-3.18252	YES	-
ENSG00000065154.12	OAT	LIM2551	0.123449	-5.40408	YES	-
ENSG00000065154.12	OAT	OXCO2	0.140288	-5.38262	YES	-
ENSG00000065357.20	DGKA	SNU1406	0.278957	-4.4487	YES	-
ENSG00000065357.20	DGKA	V9P	0.725858	-4.01635	YES	-
ENSG00000065548.18	ZC3H15	CRC0438_XL	0	-5.91434	NO	Gene deletion
ENSG00000065548.18	ZC3H15	JVE241	0.783831	-5.07936	NO	Gene deletion
ENSG00000065559.15	MAP2K4	CRC0394_XL	0.0419754	-3.17179	YES	Gene deletion
ENSG00000065559.15	MAP2K4	CRC0740_XL	0.0272866	-3.19228	YES	Gene deletion
ENSG00000065559.15	MAP2K4	HROC300_T2M1	0	-3.23111	YES	Gene deletion
ENSG00000065559.15	MAP2K4	SNU254	0.0148903	-3.20979	YES	-
ENSG00000065559.15	MAP2K4	SNU283	0	-3.23111	YES	-
ENSG00000065621.15	GSTO2	CACO2	0.167463	-4.26739	YES	-
ENSG00000065621.15	GSTO2	CAR1	0.838574	-3.61218	YES	-
ENSG00000065621.15	GSTO2	COLO320DM	0.251544	-4.16706	YES	-
ENSG00000065621.15	GSTO2	COLO320HSR	0.419871	-3.98501	YES	-
ENSG00000065621.15	GSTO2	HROC112_MET	0.47208	-3.93291	YES	-
ENSG00000065621.15	GSTO2	HROC277_T0M1	0	-4.49077	YES	-
ENSG00000065621.15	GSTO2	IRCC5_A_XL	0	-4.49077	YES	-
ENSG00000065621.15	GSTO2	RW2982	0.403536	-4.0017	YES	-
ENSG00000065621.15	GSTO2	SNU977	0.934738	-3.53863	YES	-
ENSG00000065621.15	GSTO2	V481	0.44681	-3.95789	YES	-
ENSG00000065833.9	ME1	COLO320	0.0525298	-4.37393	YES	-
ENSG00000065833.9	ME1	COLO320DM	0.252458	-4.12302	YES	-
ENSG00000065833.9	ME1	COLO320HSR	0.0865926	-4.32798	YES	-
ENSG00000065833.9	ME1	HUTU80	0	-4.44779	YES	-
ENSG00000065833.9	ME1	RKO	0	-4.44779	YES	-
ENSG00000066248.15	NGEF	CACO2	0.0240528	-3.142	NO	-
ENSG00000066248.15	NGEF	MIP101	0.105699	-3.03133	NO	-
ENSG00000066279.18	ASPM	HROC147_T0M1	0.295653	-3.29514	NO	-
ENSG00000066279.18	ASPM	HROC87	0.111019	-3.51694	NO	-
ENSG00000067057.17	PFKP	COLO320	0.516866	-5.00098	YES	-
ENSG00000067057.17	PFKP	COLO320DM	0.863071	-4.70439	YES	-
ENSG00000067057.17	PFKP	GP2D	0.693323	-4.84222	YES	-
ENSG00000067066.17	SP100	COLO320	0	-4.30569	NO	-
ENSG00000067066.17	SP100	COLO320DM	0.453728	-3.76593	NO	-
ENSG00000067066.17	SP100	COLO320HSR	0.768818	-3.4829	NO	-
ENSG00000067066.17	SP100	HUTU80	0	-4.30569	NO	-
ENSG00000067141.17	NEO1	DIFI	0.151699	-3.68063	NO	-
ENSG00000067141.17	NEO1	HCA24	0.0142355	-3.864	NO	-
ENSG00000067606.17	PRKCZ	NCIH716	0.496902	-3.64239	YES	-
ENSG00000067900.8	ROCK1	C75	0.0123706	-3.49213	YES	Gene deletion
ENSG00000068079.7	IFI35	HROC46	0.191928	-3.86543	NO	-
ENSG00000068079.7	IFI35	LIM1899	0.311224	-3.72781	NO	-
ENSG00000068079.7	IFI35	LIM2412	0.196049	-3.86045	NO	-
ENSG00000068489.12	PRR11	HROC147_T0M1	0.423263	-3.3103	NO	-
ENSG00000068489.12	PRR11	HROC87	0.363212	-3.37249	NO	-
ENSG00000069011.16	PITX1	HROC126	0.750724	-3.52542	NO	-
ENSG00000069399.15	BCL3	COLO320HSR	0.241556	-3.32282	NO	-
ENSG00000070087.14	PFN2	COGA12	0.0996941	-5.10374	NO	-
ENSG00000070087.14	PFN2	COGA2	0.0378342	-5.18726	NO	-
ENSG00000070087.14	PFN2	COLO205	0.182055	-4.99954	NO	-
ENSG00000070087.14	PFN2	IRCC3_XL	0.163379	-5.02252	NO	-
ENSG00000070087.14	PFN2	LIM2551	0.202825	-4.97441	NO	-
ENSG00000070087.14	PFN2	SW403	0.18228	-4.99927	NO	-
ENSG00000070087.14	PFN2	VACO6	0.0174468	-5.21589	NO	-
ENSG00000070159.14	PTPN3	COLO320	0.168034	-3.6911	YES	-
ENSG00000070159.14	PTPN3	COLO320DM	0.0702097	-3.81729	YES	-
ENSG00000070159.14	PTPN3	COLO320HSR	0.0632384	-3.82672	YES	-
ENSG00000070159.14	PTPN3	MDST8	0.793479	-3.07242	YES	-
ENSG00000070540.13	WIPI1	KM12SM	0.113113	-3.13561	NO	-
ENSG00000071054.16	MAP4K4	COCM1	0.232042	-3.80111	YES	-
ENSG00000071054.16	MAP4K4	HDC82	0.130725	-3.92491	YES	-
ENSG00000071054.16	MAP4K4	HROC112_MET	0.165324	-3.88143	YES	-
ENSG00000071054.16	MAP4K4	HROC313_MET1	0.206768	-3.83101	YES	-
ENSG00000071054.16	MAP4K4	IRCC5_A_XL	0	-4.10216	YES	-
ENSG00000071054.16	MAP4K4	JVE241	0.239574	-3.79232	YES	-
ENSG00000071054.16	MAP4K4	NCIH630	0	-4.10216	YES	-
ENSG00000072071.16	ADGRL1	HROC60	0.566411	-3.02062	NO	-
ENSG00000072210.19	ALDH3A2	HROC300_T2M1	0	-5.45823	YES	Gene deletion
ENSG00000072571.20	HMMR	HROC147_T0M1	0.364202	-4.01458	NO	-
ENSG00000072571.20	HMMR	HROC87	0.536572	-3.84293	NO	-
ENSG00000073605.18	GSDMB	NCIH716	0.282447	-3.75652	NO	-
ENSG00000073614.13	KDM5A	HROC300_T2M1	0.014128	-3.33149	YES	Gene deletion
ENSG00000073792.15	IGF2BP2	NCIH716	0.15725	-4.16862	NO	-
ENSG00000073792.15	IGF2BP2	SNU479	0.703553	-3.61077	NO	-
ENSG00000073792.15	IGF2BP2	SW1222	0.172152	-4.15016	NO	-
ENSG00000074695.6	LMAN1	C75	0.0145726	-4.47584	NO	Gene deletion
ENSG00000074695.6	LMAN1	COGA12	0.577612	-3.83897	NO	-
ENSG00000074755.15	ZZEF1	C32	0	-3.17832	NO	Gene deletion
ENSG00000075218.19	GTSE1	HROC147_T0M1	0.284478	-3.61124	NO	-
ENSG00000075218.19	GTSE1	HROC87	0.408019	-3.47876	NO	-
ENSG00000075218.19	GTSE1	SW1463	0.433161	-3.45322	NO	-
ENSG00000075240.17	GRAMD4	CRC0558_XL	0	-3.32809	NO	Gene deletion
ENSG00000076242.15	MLH1	B1003_XL5	0.0572398	-4.13704	NO	-
ENSG00000076242.15	MLH1	B1003_XLSP	0.0659753	-4.12517	NO	-
ENSG00000076242.15	MLH1	CL34	0.0853593	-4.09917	NO	-
ENSG00000076242.15	MLH1	CO115	0.0846148	-4.10016	NO	-
ENSG00000076242.15	MLH1	COGA12	0	-4.21735	NO	-
ENSG00000076242.15	MLH1	COGA3	0	-4.21735	NO	-
ENSG00000076242.15	MLH1	HCA7	0.073443	-4.1151	NO	-
ENSG00000076242.15	MLH1	HDC135	0	-4.21735	NO	-
ENSG00000076242.15	MLH1	HDC9	0	-4.21735	NO	-
ENSG00000076242.15	MLH1	HROC131_T0M3	0.155956	-4.00826	NO	-
ENSG00000076242.15	MLH1	HROC212	0.117695	-4.05682	NO	-
ENSG00000076242.15	MLH1	HROC24	0	-4.21735	NO	-
ENSG00000076242.15	MLH1	HROC257_T0M1	0.12056	-4.05313	NO	-
ENSG00000076242.15	MLH1	HROC50_T1M5	0	-4.21735	NO	-
ENSG00000076242.15	MLH1	IRCC1_XL	0.0529675	-4.14289	NO	-
ENSG00000076242.15	MLH1	JVE109	0	-4.21735	NO	-
ENSG00000076242.15	MLH1	KM12	0.0494066	-4.14777	NO	-
ENSG00000076242.15	MLH1	KM12C	0.0776295	-4.10949	NO	-
ENSG00000076242.15	MLH1	KM12L4	0.119363	-4.05467	NO	-
ENSG00000076242.15	MLH1	KM12SM	0.0268613	-4.17911	NO	-
ENSG00000076242.15	MLH1	LIM2405	0	-4.21735	NO	-
ENSG00000076242.15	MLH1	LIM2412	0.0951314	-4.08624	NO	-
ENSG00000076242.15	MLH1	LIM2537	0.0493595	-4.14784	NO	-
ENSG00000076242.15	MLH1	LIM2550	0.0171776	-4.19278	NO	-
ENSG00000076242.15	MLH1	RKO	0.0771581	-4.11012	NO	-
ENSG00000076242.15	MLH1	SNU1047	0	-4.21735	NO	-
ENSG00000076242.15	MLH1	SNUC5	0.0602977	-4.13288	NO	-
ENSG00000076242.15	MLH1	SW48	0	-4.21735	NO	-
ENSG00000076242.15	MLH1	VACO432	0.0569211	-4.13748	NO	-
ENSG00000076242.15	MLH1	VACO5	0.046895	-4.15123	NO	-
ENSG00000076242.15	MLH1	VACO6	0.025218	-4.18142	NO	-
ENSG00000076826.9	CAMSAP3	COLO320	0.473689	-3.50986	NO	-
ENSG00000076826.9	CAMSAP3	COLO320DM	0	-4.06929	NO	-
ENSG00000076826.9	CAMSAP3	COLO320HSR	0.0968119	-3.93598	NO	-
ENSG00000077238.14	IL4R	SNU1235	0.90151	-3.35464	NO	-
ENSG00000078114.18	NEBL	IRCC3_HL	0.0378946	-3.91695	NO	-
ENSG00000078114.18	NEBL	IRCC3_XL	0.00684466	-3.96077	NO	-
ENSG00000078114.18	NEBL	RKO	0.0111756	-3.95458	NO	-
ENSG00000078399.19	HOXA9	C10	0.074152	-4.93332	NO	-
ENSG00000078399.19	HOXA9	C75	0	-5.03652	NO	-
ENSG00000078399.19	HOXA9	COGA10	0.115256	-4.87914	NO	-
ENSG00000078399.19	HOXA9	COGA12	0.0615041	-4.95041	NO	-
ENSG00000078399.19	HOXA9	COGA3	0	-5.03652	NO	-
ENSG00000078399.19	HOXA9	GP2D	0.0793902	-4.9263	NO	-
ENSG00000078399.19	HOXA9	GP5D	0	-5.03652	NO	-
ENSG00000078399.19	HOXA9	HCC2998	0	-5.03652	NO	-
ENSG00000078399.19	HOXA9	HDC143	0	-5.03652	NO	-
ENSG00000078399.19	HOXA9	HUTU80	0.180019	-4.79771	NO	-
ENSG00000078399.19	HOXA9	IRCC10_A_HL	0	-5.03652	NO	-
ENSG00000078399.19	HOXA9	IRCC22_XL	0	-5.03652	NO	-
ENSG00000078399.19	HOXA9	JVE059	0.039233	-4.981	NO	-
ENSG00000078399.19	HOXA9	JVE103	0	-5.03652	NO	-
ENSG00000078399.19	HOXA9	JVE114	0	-5.03652	NO	-
ENSG00000078399.19	HOXA9	KP7038T	0.283388	-4.67656	NO	-
ENSG00000078399.19	HOXA9	RW7213	0.0824077	-4.92227	NO	-
ENSG00000078399.19	HOXA9	SNU1040	0.273718	-4.68747	NO	-
ENSG00000078399.19	HOXA9	SNU1544	0.233614	-4.73363	NO	-
ENSG00000078399.19	HOXA9	SNU1746	0.246025	-4.71918	NO	-
ENSG00000078399.19	HOXA9	SNU283	0	-5.03652	NO	-
ENSG00000078399.19	HOXA9	SNU479	0.0425638	-4.97638	NO	-
ENSG00000078399.19	HOXA9	SNUC1	0	-5.03652	NO	-
ENSG00000078399.19	HOXA9	SW1463	0.340935	-4.61328	NO	-
ENSG00000079739.17	PGM1	C32	0.553442	-3.508	YES	-
ENSG00000079739.17	PGM1	COGA2	0.178351	-3.9067	YES	-
ENSG00000079739.17	PGM1	CRC0080_XL	0.56279	-3.49935	YES	-
ENSG00000079739.17	PGM1	LIM2551	0.123449	-3.97554	YES	-
ENSG00000079739.17	PGM1	NCIH684	0.261279	-3.80858	YES	-
ENSG00000079739.17	PGM1	SNU503	0.20907	-3.86957	YES	-
ENSG00000079819.19	EPB41L2	COLO205	0.335941	-5.24853	NO	-
ENSG00000080503.24	SMARCA2	CACO2	0.812412	-3.51311	YES	-
ENSG00000080503.24	SMARCA2	CO115	0.787392	-3.53316	YES	-
ENSG00000080503.24	SMARCA2	HDC142	0.679905	-3.62264	YES	-
ENSG00000080503.24	SMARCA2	HROC46	0.982541	-3.38367	YES	-
ENSG00000080503.24	SMARCA2	HUTU80	0.345618	-3.94275	YES	-
ENSG00000080503.24	SMARCA2	SKCO1	0.544018	-3.74433	YES	-
ENSG00000080503.24	SMARCA2	V457	0.0329618	-4.32423	YES	-
ENSG00000080986.13	NDC80	HROC147_T0M1	0.203929	-3.90223	NO	-
ENSG00000080986.13	NDC80	HROC87	0.150473	-3.96775	NO	-
ENSG00000081059.20	TCF7	COLO60H	0.812453	-3.12931	NO	-
ENSG00000081059.20	TCF7	NCIH716	0.514346	-3.38856	NO	-
ENSG00000081923.14	ATP8B1	COLO320	0.0726945	-3.95739	YES	-
ENSG00000081923.14	ATP8B1	HCT8	0.333178	-3.64376	YES	-
ENSG00000081923.14	ATP8B1	HUTU80	0.114503	-3.90223	YES	-
ENSG00000081923.14	ATP8B1	LIM2550	0.299136	-3.68108	YES	-
ENSG00000081923.14	ATP8B1	RKO	0.0837752	-3.94257	YES	-
ENSG00000081923.14	ATP8B1	SW480	0.237511	-3.75119	YES	-
ENSG00000082212.13	ME2	CRC0691_XL	0.00800112	-4.50982	YES	Gene deletion
ENSG00000082212.13	ME2	HROC300_T2M1	0.0406658	-4.46381	YES	Gene deletion
ENSG00000082212.13	ME2	IRCC10_A_HL	0	-4.52132	YES	Gene deletion
ENSG00000082212.13	ME2	KP363T	0	-4.52132	YES	Gene deletion
ENSG00000082212.13	ME2	SNU1181	0.0982519	-4.38611	YES	Gene deletion
ENSG00000082212.13	ME2	SNU1411	0	-4.52132	YES	Gene deletion
ENSG00000082269.16	FAM135A	RKO	0	-3.15368	NO	-
ENSG00000082512.15	TRAF5	HROC69	0.105434	-3.42771	NO	-
ENSG00000083307.12	GRHL2	COLO320	0	-3.72414	NO	-
ENSG00000083307.12	GRHL2	COLO320DM	0.0678994	-3.62936	NO	-
ENSG00000083307.12	GRHL2	COLO320HSR	0	-3.72414	NO	-
ENSG00000083307.12	GRHL2	HCT8	0.0247829	-3.68882	NO	-
ENSG00000083307.12	GRHL2	HUTU80	0	-3.72414	NO	-
ENSG00000083307.12	GRHL2	LIM2099	0	-3.72414	NO	-
ENSG00000083307.12	GRHL2	NCIH716	0.0255853	-3.68769	NO	-
ENSG00000083307.12	GRHL2	RKO	0	-3.72414	NO	-
ENSG00000083307.12	GRHL2	SW480	0.054982	-3.64692	NO	-
ENSG00000083307.12	GRHL2	SW620	0	-3.72414	NO	-
ENSG00000084207.18	GSTP1	KP7038T	0.625717	-8.83737	YES	-
ENSG00000084207.18	GSTP1	SNUC2A	0.43349	-9.01891	YES	-
ENSG00000084207.18	GSTP1	T84	0.0973506	-9.40442	YES	-
ENSG00000085871.9	MGST2	HUTU80	0	-5.58339	YES	-
ENSG00000085982.13	USP40	COLO320HSR	0.105221	-3.7357	YES	-
ENSG00000087077.14	TRIP6	COGA12	0.977278	-4.60125	NO	-
ENSG00000087077.14	TRIP6	COGA5L	0.880916	-4.67333	NO	-
ENSG00000087077.14	TRIP6	CRC0740_XL	0.769897	-4.7611	NO	-
ENSG00000087077.14	TRIP6	HROC112_MET	0.892884	-4.66418	NO	-
ENSG00000087077.14	TRIP6	HT55	0.594331	-4.91181	NO	-
ENSG00000087077.14	TRIP6	HUTU80	0.662663	-4.85127	NO	-
ENSG00000087077.14	TRIP6	JVE044	0.742894	-4.78328	NO	-
ENSG00000087253.13	LPCAT2	CO115	0.0086494	-3.56568	YES	-
ENSG00000087253.13	LPCAT2	CRC0438_XL	0	-3.57811	YES	-
ENSG00000087253.13	LPCAT2	IRCC3_XL	0.156773	-3.368	YES	-
ENSG00000087253.13	LPCAT2	KM12	0.00986819	-3.56394	YES	-
ENSG00000087253.13	LPCAT2	KM12C	0	-3.57811	YES	-
ENSG00000087253.13	LPCAT2	KM12L4	0.0104783	-3.56307	YES	-
ENSG00000087253.13	LPCAT2	KM12SM	0.00958693	-3.56434	YES	-
ENSG00000087253.13	LPCAT2	KP363T	0	-3.57811	YES	-
ENSG00000088387.19	DOCK9	NCIH716	0.171553	-4.32824	NO	-
ENSG00000088826.18	SMOX	NCIH716	0.200272	-3.05008	YES	-
ENSG00000089127.13	OAS1	HUTU80	0	-5.15505	YES	-
ENSG00000089127.13	OAS1	RKO	0	-5.15505	YES	-
ENSG00000089327.15	FXYD5	COLO320DM	0.373486	-6.27943	NO	-
ENSG00000089327.15	FXYD5	SNU175	0.137084	-6.55194	NO	-
ENSG00000089327.15	FXYD5	SNU769B	0.277296	-6.38418	NO	-
ENSG00000089335.21	ZNF302	C146	0	-3.04681	NO	-
ENSG00000089335.21	ZNF302	C170	0	-3.04681	NO	-
ENSG00000089335.21	ZNF302	DLD1	0	-3.04681	NO	-
ENSG00000089335.21	ZNF302	HCA24	0	-3.04681	NO	-
ENSG00000089335.21	ZNF302	HCT8	0.0171721	-3.02224	NO	-
ENSG00000089335.21	ZNF302	HDC135	0	-3.04681	NO	-
ENSG00000089335.21	ZNF302	HROC212	0	-3.04681	NO	-
ENSG00000089335.21	ZNF302	JVE207	0	-3.04681	NO	-
ENSG00000089335.21	ZNF302	LIM2405	0	-3.04681	NO	-
ENSG00000089335.21	ZNF302	MIP101	0	-3.04681	NO	-
ENSG00000089351.14	GRAMD1A	LIM1899	0.557586	-3.91327	NO	-
ENSG00000089351.14	GRAMD1A	SNU283	0.0768206	-4.4458	NO	-
ENSG00000089356.18	FXYD3	COLO320	0	-7.36739	NO	-
ENSG00000089356.18	FXYD3	COLO320DM	0.573565	-6.71335	NO	-
ENSG00000089356.18	FXYD3	COLO320HSR	0	-7.36739	NO	-
ENSG00000089356.18	FXYD3	HCT8	0.739017	-6.56911	NO	-
ENSG00000089356.18	FXYD3	HUTU80	0.113323	-7.21251	NO	-
ENSG00000089356.18	FXYD3	LIM2099	0.163801	-7.14854	NO	-
ENSG00000089356.18	FXYD3	NCIH716	0.257324	-7.03703	NO	-
ENSG00000089356.18	FXYD3	RKO	0	-7.36739	NO	-
ENSG00000089356.18	FXYD3	SW480	0.145134	-7.17187	NO	-
ENSG00000089685.15	BIRC5	HROC87	0.800968	-4.51647	NO	-
ENSG00000090238.12	YPEL3	HROC212	0.343296	-3.53447	NO	-
ENSG00000090238.12	YPEL3	HUTU80	0.346351	-3.53119	NO	-
ENSG00000091136.14	LAMB1	HROC131_T0M3	0.608448	-4.80917	NO	-
ENSG00000091409.15	ITGA6	NCIH716	0.994181	-5.34646	NO	-
ENSG00000091490.11	SEL1L3	COLO320	0.0645318	-5.20945	NO	-
ENSG00000091490.11	SEL1L3	COLO320DM	0.377665	-4.83744	NO	-
ENSG00000091490.11	SEL1L3	COLO320HSR	0.232519	-4.99805	NO	-
ENSG00000092621.12	PHGDH	CO115	0.104985	-6.42682	YES	-
ENSG00000092621.12	PHGDH	CRC0781_XL	0.64125	-5.85605	YES	-
ENSG00000092621.12	PHGDH	HDC135	0.578889	-5.91194	YES	-
ENSG00000092621.12	PHGDH	LIM2099	0.535055	-5.95256	YES	-
ENSG00000092621.12	PHGDH	SNU1411	0.267675	-6.22866	YES	-
ENSG00000092621.12	PHGDH	VACO400	0	-6.57085	YES	-
ENSG00000093009.10	CDC45	HROC147_T0M1	0.488394	-4.11368	NO	-
ENSG00000093144.19	ECHDC1	COLO320	0.884466	-3.96554	YES	-
ENSG00000093144.19	ECHDC1	HCA7	0.734614	-4.08508	YES	-
ENSG00000093144.19	ECHDC1	SNU769B	0.447449	-4.34618	YES	-
ENSG00000093167.18	LRRFIP2	LIM1863	0.401259	-3.71414	NO	-
ENSG00000095203.14	EPB41L4B	MDST8	0.631453	-3.48173	NO	-
ENSG00000095261.14	PSMD5	COGA5	0.286992	-3.91773	NO	-
ENSG00000095261.14	PSMD5	COGA5L	0.0290131	-4.24047	NO	-
ENSG00000095321.17	CRAT	CO115	0.338815	-3.59881	YES	-
ENSG00000095321.17	CRAT	HCT8	0.214679	-3.73919	YES	-
ENSG00000095321.17	CRAT	HDC8	0.706641	-3.2486	YES	-
ENSG00000095321.17	CRAT	HROC46	0.475934	-3.45814	YES	-
ENSG00000095539.15	SEMA4G	CO115	0.913829	-3.69165	NO	-
ENSG00000095539.15	SEMA4G	DLD1	0.636404	-3.91759	NO	-
ENSG00000096060.14	FKBP5	COLO678	0.0140653	-3.04818	YES	Gene deletion
ENSG00000096060.14	FKBP5	SNUC5	0.014942	-3.04694	YES	-
ENSG00000096872.16	IFT74	CRC0781_XL	0	-3.08174	NO	Gene deletion
ENSG00000099256.19	PRTFDC1	CO115	0	-3.29653	NO	-
ENSG00000099256.19	PRTFDC1	COGA1	0	-3.29653	NO	-
ENSG00000099256.19	PRTFDC1	COGA10	0	-3.29653	NO	-
ENSG00000099256.19	PRTFDC1	COLO320	0.186663	-3.04962	NO	-
ENSG00000099256.19	PRTFDC1	COLO320DM	0	-3.29653	NO	-
ENSG00000099256.19	PRTFDC1	COLO60H	0.0445038	-3.23372	NO	-
ENSG00000099256.19	PRTFDC1	HCT116	0.0320637	-3.251	NO	-
ENSG00000099256.19	PRTFDC1	HROC212	0	-3.29653	NO	-
ENSG00000099256.19	PRTFDC1	SNU175	0.112366	-3.1429	NO	-
ENSG00000099256.19	PRTFDC1	SNU769B	0.0567717	-3.21687	NO	-
ENSG00000099256.19	PRTFDC1	SNUC2A	0.0794521	-3.18623	NO	-
ENSG00000099256.19	PRTFDC1	SNUC2B	0.071964	-3.19628	NO	-
ENSG00000099256.19	PRTFDC1	V9P	0.158952	-3.08371	NO	-
ENSG00000099810.21	MTAP	C10	0	-4.72477	YES	Gene deletion
ENSG00000099810.21	MTAP	CAR1	0.0598956	-4.64085	YES	Gene deletion
ENSG00000099810.21	MTAP	COLO678	0	-4.72477	YES	Gene deletion
ENSG00000099810.21	MTAP	CRC0558_XL	0	-4.72477	YES	Gene deletion
ENSG00000099810.21	MTAP	CRC0781_XL	0.0207249	-4.69518	YES	Gene deletion
ENSG00000099810.21	MTAP	HROC284_MET	0	-4.72477	YES	Gene deletion
ENSG00000099810.21	MTAP	RW2982	0.0219863	-4.6934	YES	Gene deletion
ENSG00000099812.9	MISP	COLO320	0.214172	-5.89789	NO	-
ENSG00000099812.9	MISP	COLO320DM	0.168127	-5.95366	NO	-
ENSG00000099812.9	MISP	COLO320HSR	0.151358	-5.97452	NO	-
ENSG00000099812.9	MISP	HUTU80	0.0667789	-6.0846	NO	-
ENSG00000099812.9	MISP	LIM2537	0.941701	-5.22054	NO	-
ENSG00000099812.9	MISP	NCIH716	0.725344	-5.39098	NO	-
ENSG00000099812.9	MISP	RKO	0.0761062	-6.07204	NO	-
ENSG00000099904.15	ZDHHC8	COLO94H	0.131383	-4.26717	YES	-
ENSG00000099904.15	ZDHHC8	GEO	0.0282582	-4.40505	YES	-
ENSG00000099904.15	ZDHHC8	HDC54	0.0168884	-4.4211	YES	-
ENSG00000099904.15	ZDHHC8	SNU175	0.747347	-3.64009	YES	-
ENSG00000099904.15	ZDHHC8	SNU81	0.287777	-4.08037	YES	-
ENSG00000099904.15	ZDHHC8	SW403	0.186328	-4.19875	YES	-
ENSG00000099904.15	ZDHHC8	VACO400	0.0487501	-4.37659	YES	-
ENSG00000100038.19	TOP3B	HROC173	0	-3.79133	YES	Gene deletion
ENSG00000100065.15	CARD10	COLO320DM	0.248646	-3.59233	NO	-
ENSG00000100065.15	CARD10	COLO320HSR	0.164953	-3.69243	NO	-
ENSG00000100290.3	BIK	COLO320DM	0.286191	-4.01894	NO	-
ENSG00000100290.3	BIK	COLO320HSR	0.257118	-4.05193	NO	-
ENSG00000100290.3	BIK	NCIH716	0.129315	-4.2066	NO	-
ENSG00000100360.15	IFT27	CACO2	0	-3.38105	NO	-
ENSG00000100360.15	IFT27	COLO320HSR	0.010921	-3.36538	NO	-
ENSG00000100360.15	IFT27	CRC0322_XL	0.0799538	-3.27008	NO	-
ENSG00000100360.15	IFT27	HROC313_MET1	0	-3.38105	NO	-
ENSG00000100360.15	IFT27	HROC69	0.267113	-3.0395	NO	-
ENSG00000100379.17	KCTD17	COLO60H	0	-3.31529	NO	-
ENSG00000100379.17	KCTD17	COLO678	0.126518	-3.14342	NO	-
ENSG00000100379.17	KCTD17	RW2982	0	-3.31529	NO	-
ENSG00000100379.17	KCTD17	VACO400	0.149633	-3.11412	NO	-
ENSG00000100422.14	CERK	C80	0.148673	-3.08444	YES	-
ENSG00000100422.14	CERK	CL34	0.14368	-3.09072	YES	-
ENSG00000100422.14	CERK	CO115	0.051726	-3.21165	YES	-
ENSG00000100422.14	CERK	CRC0558_XL	0.0361772	-3.23314	YES	Gene deletion
ENSG00000100422.14	CERK	HDC135	0.030259	-3.2414	YES	-
ENSG00000100422.14	CERK	HDC82	0.0450377	-3.22085	YES	-
ENSG00000100422.14	CERK	HROC212	0.0693377	-3.18769	YES	-
ENSG00000100422.14	CERK	JVE109	0.0624807	-3.19697	YES	-
ENSG00000100422.14	CERK	KP363T	0.0348011	-3.23505	YES	-
ENSG00000100422.14	CERK	LIM2405	0.041782	-3.22535	YES	-
ENSG00000100422.14	CERK	LIM2550	0.10488	-3.14052	YES	-
ENSG00000100422.14	CERK	LS174T	0.0703844	-3.18628	YES	-
ENSG00000100422.14	CERK	SNU407	0.0576523	-3.20354	YES	-
ENSG00000100422.14	CERK	SNU769B	0.106753	-3.13807	YES	-
ENSG00000100479.13	POLE2	HROC147_T0M1	0.377764	-3.04008	NO	-
ENSG00000100503.24	NIN	HDC142	0.179118	-3.01864	NO	-
ENSG00000100526.20	CDKN3	HROC87	0.40703	-5.25361	YES	-
ENSG00000100558.9	PLEK2	COLO320	0	-5.51457	NO	-
ENSG00000100558.9	PLEK2	COLO320DM	0.507551	-4.92237	NO	-
ENSG00000100558.9	PLEK2	COLO320HSR	0.529351	-4.90165	NO	-
ENSG00000100558.9	PLEK2	HUTU80	0.0830771	-5.39944	NO	-
ENSG00000100558.9	PLEK2	MIP101	0	-5.51457	NO	-
ENSG00000101076.16	HNF4A	C10	0.0329756	-5.07758	NO	-
ENSG00000101076.16	HNF4A	CAR1	0.0358933	-5.07351	NO	-
ENSG00000101076.16	HNF4A	COLO320	0.151515	-4.92085	NO	-
ENSG00000101076.16	HNF4A	COLO320DM	0	-5.12439	NO	-
ENSG00000101076.16	HNF4A	COLO320HSR	0.0865384	-5.00465	NO	-
ENSG00000101076.16	HNF4A	COLO678	0.0909829	-4.99876	NO	-
ENSG00000101076.16	HNF4A	CRC1360_XL	0.415622	-4.62295	NO	-
ENSG00000101076.16	HNF4A	HDC135	0.0466106	-5.05866	NO	-
ENSG00000101076.16	HNF4A	HDC8	0.0125484	-5.10639	NO	-
ENSG00000101076.16	HNF4A	HUTU80	0.00990661	-5.11016	NO	-
ENSG00000101076.16	HNF4A	JVE253	0.176276	-4.89016	NO	-
ENSG00000101076.16	HNF4A	LIM2537	0.0548173	-5.04739	NO	-
ENSG00000101076.16	HNF4A	LS123	0.163873	-4.90545	NO	-
ENSG00000101076.16	HNF4A	MDST8	0.0117337	-5.10756	NO	-
ENSG00000101076.16	HNF4A	RKO	0.0108795	-5.10877	NO	-
ENSG00000101076.16	HNF4A	SNU1235	0.0380926	-5.07045	NO	-
ENSG00000101076.16	HNF4A	SNU254	0.418019	-4.62051	NO	-
ENSG00000101076.16	HNF4A	SNU503	0	-5.12439	NO	-
ENSG00000101076.16	HNF4A	SNU977	0.406726	-4.63204	NO	-
ENSG00000101076.16	HNF4A	SNUC2A	0.0194286	-5.09662	NO	-
ENSG00000101160.14	CTSZ	HUTU80	0.283118	-6.03017	YES	-
ENSG00000101187.16	SLCO4A1	COLO320	0	-5.48506	NO	-
ENSG00000101187.16	SLCO4A1	COLO320HSR	0.292512	-5.11488	NO	-
ENSG00000101187.16	SLCO4A1	HROC69	0.814086	-4.62582	NO	-
ENSG00000101213.7	PTK6	CACO2	0.0648389	-3.5534	YES	-
ENSG00000101213.7	PTK6	COLO320	0	-3.64403	YES	-
ENSG00000101213.7	PTK6	COLO320DM	0	-3.64403	YES	-
ENSG00000101213.7	PTK6	COLO320HSR	0.18382	-3.40058	YES	-
ENSG00000101213.7	PTK6	HUTU80	0.228068	-3.34764	YES	-
ENSG00000101276.17	SLC52A3	CACO2	0.0889592	-3.23645	NO	-
ENSG00000101276.17	SLC52A3	COGA8	0.203687	-3.09194	NO	-
ENSG00000101276.17	SLC52A3	COLO320	0	-3.3594	NO	-
ENSG00000101276.17	SLC52A3	COLO320DM	0	-3.3594	NO	-
ENSG00000101276.17	SLC52A3	COLO320HSR	0.0850732	-3.24161	NO	-
ENSG00000101276.17	SLC52A3	JVE367	0.203376	-3.09232	NO	-
ENSG00000101276.17	SLC52A3	LIM2537	0.156996	-3.14902	NO	-
ENSG00000101276.17	SLC52A3	NCIH716	0	-3.3594	NO	-
ENSG00000101276.17	SLC52A3	RKO	0.0227107	-3.32701	NO	-
ENSG00000101311.15	FERMT1	HUTU80	0.336719	-4.7108	NO	-
ENSG00000101311.15	FERMT1	NCIH716	0.0998099	-4.99224	NO	-
ENSG00000101311.15	FERMT1	SNUC2A	0.21904	-4.84375	NO	-
ENSG00000101384.12	JAG1	HROC60	0.825533	-3.47738	NO	-
ENSG00000101384.12	JAG1	JVE253	0.648424	-3.62461	NO	-
ENSG00000101412.13	E2F1	COLO60H	0.627705	-3.69823	NO	-
ENSG00000101447.15	FAM83D	HROC147_T0M1	0.762363	-3.94064	NO	-
ENSG00000101447.15	FAM83D	HROC87	0.892899	-3.83755	NO	-
ENSG00000101670.12	LIPG	COLO320HSR	0.0354298	-3.98105	YES	-
ENSG00000101670.12	LIPG	HROC57	0.0459834	-3.96642	YES	-
ENSG00000101670.12	LIPG	HUTU80	0.140273	-3.8419	YES	-
ENSG00000101670.12	LIPG	RKO	0	-4.03128	YES	-
ENSG00000101670.12	LIPG	SW620	0	-4.03128	YES	-
ENSG00000102710.20	SUPT20H	SW1222	0.0226612	-4.63804	NO	-
ENSG00000102858.13	MGRN1	COLO678	0	-4.30392	YES	Gene deletion
ENSG00000102890.16	ELMO3	COLO320	0.83088	-3.5593	NO	-
ENSG00000102890.16	ELMO3	COLO320HSR	0.679504	-3.6838	NO	-
ENSG00000102890.16	ELMO3	SNUC2A	0.842328	-3.5503	NO	-
ENSG00000102996.5	MMP15	COLO320HSR	0.42354	-3.89833	YES	-
ENSG00000103067.14	ESRP2	COLO320	0.154634	-4.62562	NO	-
ENSG00000103067.14	ESRP2	COLO320DM	0.517393	-4.23146	NO	-
ENSG00000103067.14	ESRP2	HUTU80	0.0474708	-4.76614	NO	-
ENSG00000103067.14	ESRP2	NCIH716	0.206321	-4.56244	NO	-
ENSG00000103089.9	FA2H	COLO320HSR	0	-3.25006	YES	-
ENSG00000103089.9	FA2H	HUTU80	0.0328528	-3.20342	YES	-
ENSG00000103089.9	FA2H	NCIH716	0.054164	-3.17396	YES	-
ENSG00000103187.8	COTL1	NCIH716	0.674573	-5.59862	NO	-
ENSG00000103187.8	COTL1	SNU769B	0.496764	-5.76057	NO	-
ENSG00000103202.13	NME4	CO115	0.85353	-4.65558	YES	-
ENSG00000103202.13	NME4	CRC0438_XL	0.827145	-4.67626	YES	-
ENSG00000103260.9	METRN	KM12	0.606466	-3.93885	NO	-
ENSG00000103260.9	METRN	KM12SM	0.32563	-4.21606	NO	-
ENSG00000103381.12	CPPED1	COLO60H	0.0455431	-3.04971	YES	-
ENSG00000103381.12	CPPED1	CX1	0.0807358	-3.00195	YES	-
ENSG00000103381.12	CPPED1	HROC50_T1M5	0	-3.11396	YES	-
ENSG00000103381.12	CPPED1	HT29	0.0610268	-3.0285	YES	-
ENSG00000103381.12	CPPED1	KM20	0.0098424	-3.09983	YES	-
ENSG00000103381.12	CPPED1	LIM2412	0.0734995	-3.01164	YES	-
ENSG00000103381.12	CPPED1	LIM2550	0.0262535	-3.07657	YES	-
ENSG00000103381.12	CPPED1	SKCO1	0.00585035	-3.10554	YES	-
ENSG00000103381.12	CPPED1	VACO400	0.0271164	-3.07536	YES	-
ENSG00000103534.17	TMC5	COLO320HSR	0.0195155	-3.97997	NO	-
ENSG00000103534.17	TMC5	MDST8	0	-4.00786	NO	-
ENSG00000103534.17	TMC5	SNU503	0	-4.00786	NO	-
ENSG00000103855.18	CD276	KM12	0.411408	-4.55703	NO	-
ENSG00000103855.18	CD276	KM12SM	0.18937	-4.80396	NO	-
ENSG00000103876.12	FAH	HROC257_T0M1	0.265233	-3.5849	YES	-
ENSG00000103876.12	FAH	HROC69	0.736424	-3.12818	YES	-
ENSG00000103876.12	FAH	LIM2551	0.713591	-3.14728	YES	-
ENSG00000103876.12	FAH	SNU1406	0.568722	-3.27471	YES	-
ENSG00000104093.13	DMXL2	LS174T	0.0351283	-3.67211	NO	-
ENSG00000104093.13	DMXL2	LS180	0.11724	-3.56198	NO	-
ENSG00000104093.13	DMXL2	OUMS23	0.359052	-3.27932	NO	-
ENSG00000104147.9	OIP5	HROC147_T0M1	0.460091	-3.40805	NO	-
ENSG00000104147.9	OIP5	HROC87	0.848722	-3.06758	NO	-
ENSG00000104147.9	OIP5	V481	0.730249	-3.16313	NO	-
ENSG00000104341.17	LAPTM4B	B1003_XL5	0.906046	-4.75179	NO	-
ENSG00000104341.17	LAPTM4B	B1003_XLSP	0.853005	-4.7925	NO	-
ENSG00000104341.17	LAPTM4B	CL34	0.561596	-5.03935	NO	-
ENSG00000104341.17	LAPTM4B	CO115	0.425529	-5.17087	NO	-
ENSG00000104341.17	LAPTM4B	IRCC3_HL	0.227755	-5.38635	NO	-
ENSG00000104341.17	LAPTM4B	IRCC3_XL	0.234105	-5.3789	NO	-
ENSG00000104341.17	LAPTM4B	JVE207	0.658917	-4.95213	NO	-
ENSG00000104341.17	LAPTM4B	RKO	0.332814	-5.26789	NO	-
ENSG00000104341.17	LAPTM4B	SW48	0.947377	-4.72084	NO	-
ENSG00000104341.17	LAPTM4B	VACO5	0.689218	-4.92601	NO	-
ENSG00000104361.10	NIPAL2	COLO320	0.0591337	-3.03505	NO	-
ENSG00000104361.10	NIPAL2	COLO320DM	0.0270477	-3.07943	NO	-
ENSG00000104413.18	ESRP1	COLO320	0.184412	-5.50234	NO	-
ENSG00000104413.18	ESRP1	COLO320DM	0.0883125	-5.62442	NO	-
ENSG00000104413.18	ESRP1	COLO320HSR	0.817834	-4.88429	NO	-
ENSG00000104413.18	ESRP1	HCT8	0.158571	-5.53416	NO	-
ENSG00000104413.18	ESRP1	HUTU80	0	-5.74651	NO	-
ENSG00000104413.18	ESRP1	LIM2099	0.149108	-5.546	NO	-
ENSG00000104413.18	ESRP1	NCIH716	0.0289781	-5.7053	NO	-
ENSG00000104413.18	ESRP1	RKO	0.0348474	-5.69709	NO	-
ENSG00000104518.11	GSDMD	COLO320	0.6184	-4.38587	NO	-
ENSG00000104518.11	GSDMD	COLO320DM	0.449436	-4.54495	NO	-
ENSG00000104518.11	GSDMD	HUTU80	0.154013	-4.87378	NO	-
ENSG00000104518.11	GSDMD	NCIH716	0.160792	-4.86533	NO	-
ENSG00000104611.12	SH2D4A	COLO320	0	-3.80563	NO	-
ENSG00000104611.12	SH2D4A	COLO320DM	0.652976	-3.08056	NO	-
ENSG00000104611.12	SH2D4A	COLO320HSR	0.468099	-3.25168	NO	-
ENSG00000104611.12	SH2D4A	HUTU80	0	-3.80563	NO	-
ENSG00000104611.12	SH2D4A	MDST8	0.346012	-3.37694	NO	-
ENSG00000104714.14	ERICH1	CL14	0	-3.35731	NO	Gene deletion
ENSG00000104714.14	ERICH1	JVE103	0.131986	-3.17845	NO	Gene deletion
ENSG00000104774.13	MAN2B1	V9P	0.4542	-3.71261	YES	-
ENSG00000104870.13	FCGRT	C170	0.15905	-5.33385	NO	-
ENSG00000104870.13	FCGRT	CO115	0	-5.5468	NO	-
ENSG00000104870.13	FCGRT	DLD1	0.0916775	-5.42025	NO	-
ENSG00000104881.16	PPP1R13L	NCIH716	0.560158	-4.03384	NO	-
ENSG00000105185.12	PDCD5	HCA7	0	-6.99616	NO	-
ENSG00000105289.15	TJP3	COLO320DM	0.763472	-4.09661	NO	-
ENSG00000105289.15	TJP3	COLO320HSR	0.486718	-4.3429	NO	-
ENSG00000105289.15	TJP3	HROC257_T0M1	0.825996	-4.04634	NO	-
ENSG00000105289.15	TJP3	MDST8	0.771751	-4.08985	NO	-
ENSG00000105289.15	TJP3	NCIH716	0.0732469	-4.81304	NO	-
ENSG00000105289.15	TJP3	RKO	0.33265	-4.50073	NO	-
ENSG00000105357.18	MYH14	COLO320	0.0226545	-5.80059	NO	-
ENSG00000105357.18	MYH14	COLO320DM	0.643889	-5.1158	NO	-
ENSG00000105357.18	MYH14	COLO320HSR	0.151308	-5.62964	NO	-
ENSG00000105357.18	MYH14	LIM2099	0	-5.83291	NO	-
ENSG00000105357.18	MYH14	NCIH716	0.0598928	-5.74899	NO	-
ENSG00000105357.18	MYH14	SNU1235	0.891327	-4.91351	NO	-
ENSG00000105518.14	TMEM205	HROC257_T0M1	0.881722	-4.67257	NO	-
ENSG00000105612.9	DNASE2	CACO2	0.126475	-4.67721	YES	-
ENSG00000105612.9	DNASE2	SNU769B	0.256472	-4.51965	YES	-
ENSG00000105699.16	LSR	COLO320	0.762357	-6.16994	NO	-
ENSG00000105699.16	LSR	COLO320DM	0.571404	-6.3354	NO	-
ENSG00000105699.16	LSR	COLO320HSR	0.505773	-6.39695	NO	-
ENSG00000105939.13	ZC3HAV1	COLO320	0.520235	-3.02142	NO	-
ENSG00000105963.15	ADAP1	COLO320HSR	0.404396	-5.71002	NO	-
ENSG00000105963.15	ADAP1	NCIH716	0.404974	-5.70943	NO	-
ENSG00000105976.15	MET	HUTU80	0.520475	-4.7032	YES	-
ENSG00000106003.13	LFNG	COLO320HSR	0.0379086	-4.57724	YES	-
ENSG00000106078.19	COBL	COLO320	0.0185866	-3.64719	NO	-
ENSG00000106078.19	COBL	COLO320DM	0	-3.67376	NO	-
ENSG00000106078.19	COBL	COLO320HSR	0.061242	-3.588	NO	-
ENSG00000106078.19	COBL	HROC69	0.0324912	-3.62763	NO	-
ENSG00000106078.19	COBL	LIM2099	0.0155906	-3.65144	NO	-
ENSG00000106078.19	COBL	LIM2550	0.397946	-3.19045	NO	-
ENSG00000106211.9	HSPB1	LS411N	0.540697	-6.70396	NO	-
ENSG00000106484.16	MEST	CAR1	0.11754	-4.88438	YES	-
ENSG00000106484.16	MEST	COLO320	0.134237	-4.86299	YES	-
ENSG00000106484.16	MEST	COLO320DM	0.148427	-4.84505	YES	-
ENSG00000106484.16	MEST	COLO320HSR	0.289859	-4.67749	YES	-
ENSG00000106541.12	AGR2	COLO320	0	-7.80077	NO	-
ENSG00000106541.12	AGR2	COLO320HSR	0.242001	-7.48811	NO	-
ENSG00000106541.12	AGR2	HUTU80	0.0772755	-7.69338	NO	-
ENSG00000106541.12	AGR2	ISRECO1	0.056521	-7.72145	NO	-
ENSG00000106541.12	AGR2	RKO	0	-7.80077	NO	-
ENSG00000106541.12	AGR2	SW48	0.0814145	-7.68785	NO	-
ENSG00000106541.12	AGR2	SW480	0	-7.80077	NO	-
ENSG00000106546.14	AHR	COLO320	0.547792	-3.34291	NO	-
ENSG00000106546.14	AHR	HUTU80	0.124517	-3.80382	NO	-
ENSG00000106546.14	AHR	RKO	0.0148744	-3.95182	NO	-
ENSG00000106617.14	PRKAG2	CO115	0.144513	-3.39293	NO	-
ENSG00000106617.14	PRKAG2	COLO320HSR	0.319039	-3.18817	NO	-
ENSG00000106665.16	CLIP2	COLO320DM	0.825484	-3.15017	NO	-
ENSG00000106665.16	CLIP2	COLO320HSR	0.243977	-3.70349	NO	-
ENSG00000106665.16	CLIP2	SNU1235	0.571856	-3.36598	NO	-
ENSG00000106853.20	PTGR1	HROC57	0.413624	-3.85777	YES	-
ENSG00000106853.20	PTGR1	LOVO	0.309287	-3.96839	YES	-
ENSG00000106853.20	PTGR1	SW620	0.30327	-3.97503	YES	-
ENSG00000106853.20	PTGR1	V411	0	-4.35717	YES	-
ENSG00000107130.10	NCS1	COGA12	0.0830579	-3.2678	NO	-
ENSG00000107130.10	NCS1	COLO205	0.231132	-3.08293	NO	-
ENSG00000107130.10	NCS1	GEO	0.29102	-3.0144	NO	-
ENSG00000107242.19	PIP5K1B	HCT116	0.610765	-3.25133	YES	-
ENSG00000107281.10	NPDC1	COLO205	0.644045	-5.35146	NO	-
ENSG00000107438.9	PDLIM1	RKO	0	-6.46204	NO	-
ENSG00000107719.9	PALD1	CAR1	0.104263	-3.25713	NO	-
ENSG00000107719.9	PALD1	CRC1360_XL	0.0619053	-3.31356	NO	-
ENSG00000107719.9	PALD1	HROC50_T1M5	0.0626969	-3.31248	NO	-
ENSG00000107719.9	PALD1	HROC69	0.0164278	-3.3767	NO	-
ENSG00000107719.9	PALD1	IRCC3_HL	0	-3.40021	NO	-
ENSG00000107719.9	PALD1	IRCC3_XL	0.0139009	-3.3803	NO	-
ENSG00000107719.9	PALD1	NCIH716	0.0234407	-3.36678	NO	-
ENSG00000107719.9	PALD1	SNU1544	0.0476359	-3.33307	NO	-
ENSG00000107719.9	PALD1	SNU1746	0.0136848	-3.3806	NO	-
ENSG00000107719.9	PALD1	SNU175	0.033904	-3.35211	NO	-
ENSG00000107719.9	PALD1	SNU977	0.0917272	-3.2736	NO	-
ENSG00000107789.16	MINPP1	SNU479	0.0898083	-3.29999	YES	Gene deletion
ENSG00000107789.16	MINPP1	SW1222	0	-3.42406	YES	Gene deletion
ENSG00000107798.18	LIPA	VACO6	0.109321	-4.09818	YES	-
ENSG00000107968.10	MAP3K8	COLO320HSR	0.10945	-3.1103	YES	-
ENSG00000108375.12	RNF43	CAR1	0.420762	-5.15124	YES	-
ENSG00000108375.12	RNF43	HROC257_T0M1	0.369907	-5.20383	YES	-
ENSG00000108375.12	RNF43	LIM2405	0.175445	-5.4247	YES	-
ENSG00000108375.12	RNF43	RKO	0.0630324	-5.56972	YES	-
ENSG00000108375.12	RNF43	SNUC2A	0.438437	-5.1334	YES	-
ENSG00000108384.15	RAD51C	HROC278_MET	0	-4.33447	NO	-
ENSG00000108384.15	RAD51C	HROC278_T0M1	0	-4.33447	NO	-
ENSG00000108384.15	RAD51C	HROC334	0.352481	-3.89886	NO	-
ENSG00000108384.15	RAD51C	KP363T	0	-4.33447	NO	-
ENSG00000108474.17	PIGL	SNU283	0.133151	-3.63485	YES	Gene deletion
ENSG00000108511.10	HOXB6	HROC57	0.221618	-4.92532	NO	-
ENSG00000108511.10	HOXB6	IRCC3_HL	0	-5.21412	NO	-
ENSG00000108511.10	HOXB6	KP7038T	0	-5.21412	NO	-
ENSG00000108511.10	HOXB6	SNU503	0.0280435	-5.17421	NO	-
ENSG00000108511.10	HOXB6	SNUC2A	0.149865	-5.01265	NO	-
ENSG00000108578.15	BLMH	GEO	0	-4.03827	YES	-
ENSG00000108599.15	AKAP10	CRC0394_XL	0	-3.0347	NO	Gene deletion
ENSG00000108599.15	AKAP10	SNU283	0	-3.0347	NO	Gene deletion
ENSG00000108679.13	LGALS3BP	HUTU80	0.343219	-7.29698	NO	-
ENSG00000108819.11	PPP1R9B	SNU175	0.358497	-3.5441	NO	-
ENSG00000108846.16	ABCC3	COLO320	0	-5.75611	YES	-
ENSG00000108846.16	ABCC3	COLO320DM	0.108055	-5.60808	YES	-
ENSG00000108846.16	ABCC3	COLO320HSR	0.241615	-5.4439	YES	-
ENSG00000108846.16	ABCC3	HUTU80	0.083378	-5.64058	YES	-
ENSG00000108846.16	ABCC3	RKO	0.080764	-5.64406	YES	-
ENSG00000109016.17	DHRS7B	CRC0394_XL	0	-4.17723	YES	Gene deletion
ENSG00000109016.17	DHRS7B	HROC126	0	-4.17723	YES	Gene deletion
ENSG00000109016.17	DHRS7B	SNU283	0	-4.17723	YES	Gene deletion
ENSG00000109107.14	ALDOC	HUTU80	0.376206	-3.61119	YES	-
ENSG00000109321.11	AREG	COLO320	0.153359	-6.51149	NO	-
ENSG00000109321.11	AREG	COLO320DM	0.423408	-6.20798	NO	-
ENSG00000109321.11	AREG	COLO320HSR	0.634473	-6.00851	NO	-
ENSG00000109321.11	AREG	GP5D	0.482476	-6.14933	NO	-
ENSG00000109321.11	AREG	NCIH716	0.191672	-6.46435	NO	-
ENSG00000109321.11	AREG	OUMS23	0.438899	-6.19237	NO	-
ENSG00000109321.11	AREG	RKO	0.382425	-6.25013	NO	-
ENSG00000109586.12	GALNT7	CRC0558_XL	0.179298	-3.8178	YES	-
ENSG00000109586.12	GALNT7	HUTU80	0.778985	-3.22468	YES	-
ENSG00000109654.15	TRIM2	HUTU80	0.343123	-3.89793	YES	-
ENSG00000109805.10	NCAPG	HROC147_T0M1	0.553482	-3.37339	NO	-
ENSG00000109805.10	NCAPG	HROC87	0.199055	-3.747	NO	-
ENSG00000109861.16	CTSC	C125PM	0.0336935	-5.75609	YES	-
ENSG00000110013.13	SIAE	COLO201	0.16518	-3.84025	YES	-
ENSG00000110013.13	SIAE	MIP101	0.0785262	-3.95174	YES	-
ENSG00000110042.8	DTX4	COLO678	0.0174217	-3.90756	YES	Gene deletion
ENSG00000110042.8	DTX4	MDST8	0.638339	-3.22024	YES	-
ENSG00000110042.8	DTX4	NCIH716	0.0357411	-3.88181	YES	-
ENSG00000110042.8	DTX4	SW620	0.516258	-3.33196	YES	-
ENSG00000110108.10	TMEM109	MIP101	0.137165	-5.33012	NO	-
ENSG00000110660.15	SLC35F2	NCIH716	0.617864	-3.69637	NO	-
ENSG00000110719.10	TCIRG1	CACO2	0.618403	-4.79408	NO	-
ENSG00000110719.10	TCIRG1	COLO320	0.190206	-5.23744	NO	-
ENSG00000110719.10	TCIRG1	SNU503	0.428305	-4.97434	NO	-
ENSG00000111261.14	MANSC1	HCT116	0.137506	-4.48272	NO	-
ENSG00000111261.14	MANSC1	SNU977	0.291338	-4.29973	NO	-
ENSG00000111261.14	MANSC1	SW48	0.496058	-4.08743	NO	-
ENSG00000111275.13	ALDH2	C10	0.973531	-5.81067	YES	-
ENSG00000111275.13	ALDH2	HROC257_T0M1	0.18531	-6.54618	YES	-
ENSG00000111319.13	SCNN1A	COLO320DM	0.171407	-5.69436	NO	-
ENSG00000111319.13	SCNN1A	COLO320HSR	0.776106	-5.09388	NO	-
ENSG00000111319.13	SCNN1A	HUTU80	0.137077	-5.73727	NO	-
ENSG00000111319.13	SCNN1A	MDST8	0.477781	-5.35917	NO	-
ENSG00000111319.13	SCNN1A	NCIH716	0.361349	-5.47756	NO	-
ENSG00000111321.11	LTBR	COLO320	0.954526	-5.47529	NO	-
ENSG00000111321.11	LTBR	COLO320DM	0.634209	-5.73351	NO	-
ENSG00000111321.11	LTBR	HUTU80	0.192262	-6.1884	NO	-
ENSG00000111331.13	OAS3	COLO320	0.779091	-3.18252	YES	-
ENSG00000111331.13	OAS3	COLO320DM	0.771986	-3.18829	YES	-
ENSG00000111331.13	OAS3	VACO400	0.706739	-3.24242	YES	-
ENSG00000111666.11	CHPT1	HDC8	0.896272	-3.96607	YES	-
ENSG00000111679.17	PTPN6	HUTU80	0.122093	-4.27523	YES	-
ENSG00000111679.17	PTPN6	RKO	0.241597	-4.12923	YES	-
ENSG00000111875.8	ASF1A	KP363T	0	-3.49634	NO	-
ENSG00000111907.21	TPD52L1	CO115	0.124133	-5.76806	NO	-
ENSG00000111907.21	TPD52L1	HROC300_T2M1	0.079446	-5.82658	NO	-
ENSG00000111907.21	TPD52L1	IRCC3_HL	0.745887	-5.13291	NO	-
ENSG00000111907.21	TPD52L1	IRCC3_XL	0.168575	-5.71212	NO	-
ENSG00000111907.21	TPD52L1	NCIH716	0.356773	-5.49669	NO	-
ENSG00000111907.21	TPD52L1	SNU283	0.618192	-5.24249	NO	-
ENSG00000112297.16	CRYBG1	HUTU80	0.0247039	-3.41415	NO	-
ENSG00000112297.16	CRYBG1	RKO	0.0422495	-3.38965	NO	-
ENSG00000112297.16	CRYBG1	SW480	0.321418	-3.04727	NO	-
ENSG00000112297.16	CRYBG1	SW620	0.234234	-3.14574	NO	-
ENSG00000112305.15	SMAP1	KM12L4	0.662697	-3.00483	NO	-
ENSG00000112559.14	MDFI	CACO2	0.0495762	-3.46994	NO	-
ENSG00000112559.14	MDFI	COLO320DM	0.0651614	-3.44868	NO	-
ENSG00000112559.14	MDFI	COLO320HSR	0	-3.53975	NO	-
ENSG00000112559.14	MDFI	MIP101	0.116324	-3.38099	NO	-
ENSG00000112559.14	MDFI	SNU283	0.0369246	-3.48744	NO	-
ENSG00000112559.14	MDFI	SNU769B	0.0344671	-3.49086	NO	-
ENSG00000112559.14	MDFI	V9P	0.0685747	-3.44406	NO	-
ENSG00000112742.10	TTK	HROC147_T0M1	0.754163	-3.11468	YES	-
ENSG00000112742.10	TTK	HROC87	0.286359	-3.56217	YES	-
ENSG00000112742.10	TTK	V481	0.726791	-3.13737	YES	-
ENSG00000112759.19	SLC29A1	COLO60H	0.76091	-4.52999	NO	-
ENSG00000112763.17	BTN2A1	HDC114	0.10663	-3.26191	NO	-
ENSG00000112763.17	BTN2A1	HROC324	0	-3.40808	NO	-
ENSG00000112763.17	BTN2A1	KP7038T	0.170007	-3.18156	NO	-
ENSG00000112851.14	ERBIN	CO115	0.0105114	-4.17453	NO	-
ENSG00000112851.14	ERBIN	HROC257_T0M1	0.0532218	-4.1148	NO	-
ENSG00000112984.12	KIF20A	HROC147_T0M1	0.202567	-4.13041	NO	-
ENSG00000112984.12	KIF20A	HROC87	0.399582	-3.91153	NO	-
ENSG00000112992.18	NNT	CO115	0.147914	-4.11019	YES	-
ENSG00000112992.18	NNT	HCT116	0.122385	-4.14264	YES	-
ENSG00000112992.18	NNT	HDC114	0.212782	-4.03088	YES	-
ENSG00000112992.18	NNT	LIM2551	0	-4.3092	YES	-
ENSG00000112992.18	NNT	RKO	0	-4.3092	YES	-
ENSG00000112992.18	NNT	SNU81	0	-4.3092	YES	-
ENSG00000112992.18	NNT	SNUC2A	0.220459	-4.02178	YES	-
ENSG00000112992.18	NNT	SNUC2B	0.759117	-3.49435	YES	-
ENSG00000112992.18	NNT	V457	0.0229031	-4.27653	YES	-
ENSG00000113269.14	RNF130	CO115	0	-4.45526	YES	-
ENSG00000113269.14	RNF130	NCIH716	0.246702	-4.13714	YES	-
ENSG00000113269.14	RNF130	SKCO1	0	-4.45526	YES	-
ENSG00000114019.14	AMOTL2	JVE367	0.894966	-3.26875	NO	-
ENSG00000114019.14	AMOTL2	SNU769B	0.781755	-3.35762	NO	-
ENSG00000114107.9	CEP70	SW403	0	-3.31	NO	-
ENSG00000114126.17	TFDP2	NCIH716	0.559024	-3.48639	NO	-
ENSG00000114315.4	HES1	COLO320HSR	0.0483248	-5.91034	NO	-
ENSG00000114446.5	IFT57	HDC143	0.132734	-4.20867	NO	-
ENSG00000114446.5	IFT57	HUTU80	0.843468	-3.50606	NO	-
ENSG00000114480.13	GBE1	HROC57	0	-3.04061	YES	Gene deletion
ENSG00000114631.11	PODXL2	CO115	0	-4.7112	NO	-
ENSG00000114631.11	PODXL2	CRC0080_XL	0.0434153	-4.64989	NO	-
ENSG00000114631.11	PODXL2	CRC0438_XL	0.0829423	-4.59624	NO	-
ENSG00000114631.11	PODXL2	GEO	0.0654022	-4.6198	NO	-
ENSG00000114631.11	PODXL2	HDC8	0.342296	-4.2865	NO	-
ENSG00000114631.11	PODXL2	HROC57	0.0955445	-4.57955	NO	-
ENSG00000114631.11	PODXL2	JVE528	0.692751	-3.95183	NO	-
ENSG00000114631.11	PODXL2	MIP101	0.0466568	-4.64541	NO	-
ENSG00000114631.11	PODXL2	SNU1411	0.0515522	-4.63868	NO	-
ENSG00000115107.20	STEAP3	HROC278_MET	0.594306	-3.07643	YES	-
ENSG00000115107.20	STEAP3	HROC69	0.357859	-3.30803	YES	-
ENSG00000115163.15	CENPA	HROC147_T0M1	0.149523	-3.95132	NO	-
ENSG00000115163.15	CENPA	HROC87	0.187357	-3.9046	NO	-
ENSG00000115163.15	CENPA	V481	0.550617	-3.51951	NO	-
ENSG00000115255.11	REEP6	COLO320DM	0.235209	-3.20158	NO	-
ENSG00000115271.11	GCA	HCT8	0.415021	-3.74419	NO	-
ENSG00000115271.11	GCA	HROC46	0.687759	-3.4899	NO	-
ENSG00000115271.11	GCA	HROC69	0.515807	-3.64493	NO	-
ENSG00000115339.14	GALNT3	COLO320	0.132268	-4.4416	YES	-
ENSG00000115339.14	GALNT3	HCT8	0	-4.62082	YES	-
ENSG00000115339.14	GALNT3	HUTU80	0.025283	-4.5848	YES	-
ENSG00000115339.14	GALNT3	NCIH716	0.555538	-3.98341	YES	-
ENSG00000115339.14	GALNT3	RKO	0.0845397	-4.50374	YES	-
ENSG00000115365.12	LANCL1	OUMS23	0.540017	-3.00021	YES	-
ENSG00000115641.19	FHL2	V9P	0.625173	-5.19298	NO	-
ENSG00000115657.14	ABCB6	CO115	0.64369	-3.0721	YES	-
ENSG00000115840.14	SLC25A12	COGA12	0.101792	-3.01365	NO	-
ENSG00000115884.11	SDC1	COLO320HSR	0.892631	-4.74219	NO	-
ENSG00000115902.11	SLC1A4	CRC0438_XL	0.492379	-3.01228	NO	-
ENSG00000115902.11	SLC1A4	HDC8	0.451645	-3.0522	NO	-
ENSG00000115963.13	RND3	HDC54	0.890912	-3.52316	NO	-
ENSG00000116285.13	ERRFI1	SNU175	0.559487	-4.23134	NO	-
ENSG00000116729.14	WLS	C75	0	-4.86112	NO	-
ENSG00000116729.14	WLS	GP2D	0.401951	-4.37369	NO	-
ENSG00000116729.14	WLS	IRCC3_XL	0	-4.86112	NO	-
ENSG00000116729.14	WLS	SNU1746	0.1475	-4.66263	NO	-
ENSG00000116729.14	WLS	V411	0.822897	-3.99489	NO	-
ENSG00000116729.14	WLS	V703	0.133462	-4.68039	NO	-
ENSG00000116791.14	CRYZ	CRC0394_XL	0.132731	-4.30255	YES	-
ENSG00000116791.14	CRYZ	HROC147_MET	0.170878	-4.25476	YES	-
ENSG00000116791.14	CRYZ	HROC147_T0M1	0	-4.48235	YES	-
ENSG00000116791.14	CRYZ	SW1222	0.691362	-3.72417	YES	-
ENSG00000116815.16	CD58	JVE127	0	-3.82017	NO	Gene deletion
ENSG00000117266.15	CDK18	HUTU80	0.493084	-3.14311	YES	-
ENSG00000117318.9	ID3	CX1	0.11905	-5.97414	NO	-
ENSG00000117318.9	ID3	WIDR	0.114891	-5.97952	NO	-
ENSG00000117472.10	TSPAN1	COLO320HSR	0.0468829	-6.14579	NO	-
ENSG00000117472.10	TSPAN1	HUTU80	0.257033	-5.88187	NO	-
ENSG00000117472.10	TSPAN1	RKO	0.451608	-5.67424	NO	-
ENSG00000117480.16	FAAH	HUTU80	0.912592	-3.57347	YES	-
ENSG00000117480.16	FAAH	MDST8	0.179904	-4.27033	YES	-
ENSG00000117480.16	FAAH	SNU503	0.359503	-4.06592	YES	-
ENSG00000117519.16	CNN3	LS513	0.115573	-4.90164	NO	-
ENSG00000117595.12	IRF6	COLO320	0.0904697	-4.11766	NO	-
ENSG00000117595.12	IRF6	COLO320DM	0.112035	-4.08941	NO	-
ENSG00000117595.12	IRF6	COLO320HSR	0.100889	-4.10394	NO	-
ENSG00000117595.12	IRF6	HUTU80	0.0111281	-4.22665	NO	-
ENSG00000117595.12	IRF6	LIM2099	0.0451833	-4.17886	NO	-
ENSG00000117595.12	IRF6	RKO	0	-4.24261	NO	-
ENSG00000117650.13	NEK2	HROC87	0.399644	-4.18006	YES	-
ENSG00000117724.13	CENPF	HROC87	0.791202	-4.8218	NO	-
ENSG00000118418.14	HMGN3	COLO201	0	-5.24526	NO	-
ENSG00000118418.14	HMGN3	COLO205	0	-5.24526	NO	-
ENSG00000118418.14	HMGN3	HROC112_MET	0	-5.24526	NO	-
ENSG00000118418.14	HMGN3	SNU1411	0.881054	-4.33372	NO	-
ENSG00000118640.11	VAMP8	COLO320DM	0.43242	-5.90163	NO	-
ENSG00000118640.11	VAMP8	COLO320HSR	0.665191	-5.6844	NO	-
ENSG00000118640.11	VAMP8	HUTU80	0.256688	-6.09046	NO	-
ENSG00000118640.11	VAMP8	NCIH716	0.389359	-5.94567	NO	-
ENSG00000118640.11	VAMP8	RKO	0.388978	-5.94606	NO	-
ENSG00000118898.16	PPL	RKO	0.204869	-3.84105	NO	-
ENSG00000118961.15	LDAH	SNU1544	0.172446	-3.0148	YES	-
ENSG00000119411.11	BSPRY	COLO320	0.191886	-3.67399	NO	-
ENSG00000119411.11	BSPRY	COLO320DM	0.111402	-3.77486	NO	-
ENSG00000119411.11	BSPRY	COLO320HSR	0.0668419	-3.83389	NO	-
ENSG00000119411.11	BSPRY	HCT8	0.826848	-3.05788	NO	-
ENSG00000119411.11	BSPRY	HUTU80	0.0838117	-3.81112	NO	-
ENSG00000119411.11	BSPRY	LIM2099	0.193061	-3.67257	NO	-
ENSG00000119411.11	BSPRY	MDST8	0.818486	-3.0645	NO	-
ENSG00000119411.11	BSPRY	NCIH716	0	-3.92724	NO	-
ENSG00000119411.11	BSPRY	RKO	0	-3.92724	NO	-
ENSG00000119514.7	GALNT12	HROC57	0.436225	-3.51228	YES	-
ENSG00000119514.7	GALNT12	NCIH716	0.279559	-3.67892	YES	-
ENSG00000119632.4	IFI27L2	JVE114	0.288725	-4.14977	NO	-
ENSG00000119632.4	IFI27L2	LIM1899	0.0831847	-4.40043	NO	-
ENSG00000119632.4	IFI27L2	OXCO2	0.189476	-4.26539	NO	-
ENSG00000119673.14	ACOT2	COLO60H	0.056681	-3.61564	YES	-
ENSG00000119673.14	ACOT2	GP2D	0.0700379	-3.59752	YES	-
ENSG00000119673.14	ACOT2	HCT116	0	-3.69518	YES	-
ENSG00000119673.14	ACOT2	HROC112_MET	0.0873163	-3.57441	YES	Gene deletion
ENSG00000119673.14	ACOT2	HROC222_T1M2	0.103084	-3.55364	YES	Gene deletion
ENSG00000119673.14	ACOT2	LIM1215	0.0364676	-3.64351	YES	-
ENSG00000119673.14	ACOT2	LIM2551	0.0663882	-3.60245	YES	-
ENSG00000119673.14	ACOT2	SNU1040	0.361209	-3.25029	YES	-
ENSG00000119673.14	ACOT2	SNU1047	0.0406534	-3.63769	YES	-
ENSG00000119673.14	ACOT2	SNU769B	0.47626	-3.13324	YES	-
ENSG00000119673.14	ACOT2	SNUC5	0.267348	-3.35337	YES	-
ENSG00000119673.14	ACOT2	V481	0.157531	-3.48413	YES	-
ENSG00000119801.13	YPEL5	KM12SM	0.993597	-3.11235	NO	-
ENSG00000119888.11	EPCAM	COLO320	0.769209	-8.21183	NO	-
ENSG00000119888.11	EPCAM	COLO320HSR	0.640762	-8.32057	NO	-
ENSG00000119888.11	EPCAM	HUTU80	0.623758	-8.3356	NO	-
ENSG00000119888.11	EPCAM	RKO	0.148603	-8.83506	NO	-
ENSG00000119969.15	HELLS	COLO60H	0.968421	-3.23883	YES	-
ENSG00000120075.5	HOXB5	CACO2	0	-3.88767	NO	-
ENSG00000120075.5	HOXB5	HROC57	0.0767168	-3.78103	NO	-
ENSG00000120075.5	HOXB5	IRCC3_HL	0.0344818	-3.83876	NO	-
ENSG00000120075.5	HOXB5	IRCC3_XL	0	-3.88767	NO	-
ENSG00000120075.5	HOXB5	JVE103	0.0375043	-3.83455	NO	-
ENSG00000120075.5	HOXB5	KP7038T	0.0270405	-3.84917	NO	-
ENSG00000120075.5	HOXB5	SNU503	0.0268482	-3.84944	NO	-
ENSG00000120075.5	HOXB5	SNUC2A	0.0236517	-3.85394	NO	-
ENSG00000120159.13	CAAP1	CRC0781_XL	0.532332	-3.31747	NO	Gene deletion
ENSG00000120451.10	SNX19	C170	0	-3.94165	NO	-
ENSG00000120451.10	SNX19	CO115	0.0208744	-3.91184	NO	-
ENSG00000120451.10	SNX19	CRC0438_XL	0.241319	-3.62978	NO	-
ENSG00000120451.10	SNX19	SKCO1	0.553988	-3.30567	NO	-
ENSG00000120549.18	KIAA1217	COLO320	0	-3.36204	NO	-
ENSG00000120549.18	KIAA1217	COLO320DM	0	-3.36204	NO	-
ENSG00000120549.18	KIAA1217	COLO320HSR	0.0529624	-3.28758	NO	-
ENSG00000120549.18	KIAA1217	SNUC2A	0.176342	-3.12773	NO	-
ENSG00000120647.10	CCDC77	HROC300_T2M1	0.0591888	-3.06659	NO	Gene deletion
ENSG00000120675.6	DNAJC15	COGA5L	0.563929	-3.9384	NO	-
ENSG00000120675.6	DNAJC15	CRC0322_XL	0.377288	-4.12175	NO	-
ENSG00000120675.6	DNAJC15	CRC0781_XL	0	-4.58358	NO	-
ENSG00000120675.6	DNAJC15	CX1	0.115391	-4.42603	NO	-
ENSG00000120675.6	DNAJC15	RKO	0	-4.58358	NO	-
ENSG00000120675.6	DNAJC15	SNU503	0.230068	-4.28484	NO	-
ENSG00000120675.6	DNAJC15	SW48	0.0516666	-4.5109	NO	-
ENSG00000120675.6	DNAJC15	SW837	0.00659401	-4.5741	NO	-
ENSG00000120725.13	SIL1	JVE207	0.467585	-3.87969	NO	Gene deletion
ENSG00000120725.13	SIL1	SKCO1	0	-4.43314	NO	Gene deletion
ENSG00000120725.13	SIL1	SNU407	0.449983	-3.8971	NO	Gene deletion
ENSG00000120727.13	PAIP2	JVE207	0.0750592	-5.58974	NO	Gene deletion
ENSG00000120756.13	PLS1	HROC46	0.368979	-4.71506	NO	-
ENSG00000120896.13	SORBS3	JVE253	0.411952	-4.28869	NO	-
ENSG00000120896.13	SORBS3	SNU407	0.417369	-4.28316	NO	-
ENSG00000120915.14	EPHX2	MDST8	0.213094	-3.20605	YES	-
ENSG00000121039.10	RDH10	COLO320	0.285954	-3.52719	YES	-
ENSG00000121152.10	NCAPH	HROC147_T0M1	0.192226	-4.46035	NO	-
ENSG00000121310.17	ECHDC2	CACO2	0.479152	-4.53053	NO	-
ENSG00000121310.17	ECHDC2	CO115	0.44945	-4.5598	NO	-
ENSG00000121310.17	ECHDC2	LS411N	0.959803	-4.12459	NO	-
ENSG00000121310.17	ECHDC2	MDST8	0.0718628	-4.99518	NO	-
ENSG00000121310.17	ECHDC2	NCIH716	0.406532	-4.60316	NO	-
ENSG00000121310.17	ECHDC2	SNU503	0.985336	-4.10592	NO	-
ENSG00000121481.11	RNF2	HROC257_T0M1	0	-3.57874	YES	-
ENSG00000121931.16	LRIF1	B1003_XL5	0	-3.30265	NO	-
ENSG00000121931.16	LRIF1	B1003_XLSP	0	-3.30265	NO	-
ENSG00000121931.16	LRIF1	C75	0	-3.30265	NO	-
ENSG00000121931.16	LRIF1	COCM1	0	-3.30265	NO	-
ENSG00000121931.16	LRIF1	COGA2	0	-3.30265	NO	-
ENSG00000121931.16	LRIF1	CRC0438_XL	0	-3.30265	NO	-
ENSG00000121931.16	LRIF1	HCA7	0	-3.30265	NO	-
ENSG00000121931.16	LRIF1	HDC8	0	-3.30265	NO	-
ENSG00000121931.16	LRIF1	HDC9	0	-3.30265	NO	-
ENSG00000121931.16	LRIF1	HRA16	0	-3.30265	NO	-
ENSG00000121931.16	LRIF1	HROC131_T0M3	0	-3.30265	NO	-
ENSG00000121931.16	LRIF1	HROC24	0.036844	-3.25045	NO	-
ENSG00000121931.16	LRIF1	HROC257_T0M1	0.0657475	-3.21078	NO	-
ENSG00000121931.16	LRIF1	HROC284_MET	0	-3.30265	NO	-
ENSG00000121931.16	LRIF1	HROC50_T1M5	0	-3.30265	NO	-
ENSG00000121931.16	LRIF1	HROC57	0	-3.30265	NO	-
ENSG00000121931.16	LRIF1	JVE187	0	-3.30265	NO	-
ENSG00000121931.16	LRIF1	JVE367	0	-3.30265	NO	-
ENSG00000121931.16	LRIF1	KP363T	0	-3.30265	NO	-
ENSG00000121931.16	LRIF1	LIM2550	0.0145468	-3.28181	NO	-
ENSG00000121931.16	LRIF1	MIP101	0	-3.30265	NO	-
ENSG00000121931.16	LRIF1	RKO	0.0210378	-3.27261	NO	-
ENSG00000121931.16	LRIF1	SW837	0	-3.30265	NO	-
ENSG00000121931.16	LRIF1	VACO6	0	-3.30265	NO	-
ENSG00000122378.14	PRXL2A	COGA12	0.211066	-4.32829	NO	-
ENSG00000122378.14	PRXL2A	COGA2	0.111467	-4.4521	NO	-
ENSG00000122378.14	PRXL2A	LIM2551	0.216043	-4.32237	NO	-
ENSG00000122378.14	PRXL2A	VACO6	0.0342642	-4.55596	NO	-
ENSG00000122417.15	ODF2L	HUTU80	0.218158	-3.34815	NO	-
ENSG00000122966.16	CIT	HROC147_T0M1	0.366074	-3.15298	YES	-
ENSG00000122971.9	ACADS	MIP101	0.528941	-3.14894	YES	-
ENSG00000123219.13	CENPK	HROC87	0.376136	-3.7406	NO	-
ENSG00000123485.12	HJURP	HROC147_T0M1	0.812685	-3.78207	NO	-
ENSG00000123609.11	NMI	COGA2	0	-4.31063	NO	-
ENSG00000123609.11	NMI	COLO320	0.26771	-3.96841	NO	-
ENSG00000123609.11	NMI	COLO320DM	0.638047	-3.59866	NO	-
ENSG00000123609.11	NMI	HROC112_MET	0.908284	-3.37836	NO	-
ENSG00000123609.11	NMI	HROC40	0.0374399	-4.25761	NO	-
ENSG00000123609.11	NMI	HROC69	0	-4.31063	NO	-
ENSG00000123609.11	NMI	HUTU80	0.147235	-4.11247	NO	-
ENSG00000123609.11	NMI	IRCC5_A_XL	0.361494	-3.86544	NO	-
ENSG00000123609.11	NMI	LM0201_A_XL	0.603325	-3.62957	NO	-
ENSG00000123609.11	NMI	LM0701_A_XL	0.755982	-3.49836	NO	-
ENSG00000123609.11	NMI	SNU769B	0.353022	-3.87445	NO	-
ENSG00000123609.11	NMI	SNUC2A	0.973607	-3.3298	NO	-
ENSG00000124067.17	SLC12A4	SNU479	0.282779	-3.15555	NO	-
ENSG00000124098.10	FAM210B	GEO	0.514215	-3.20204	NO	-
ENSG00000124422.12	USP22	CRC0394_XL	0.553186	-4.99503	YES	Gene deletion
ENSG00000124422.12	USP22	HROC126	0.252204	-5.30579	YES	Gene deletion
ENSG00000124422.12	USP22	SNU283	0	-5.63026	YES	Gene deletion
ENSG00000124570.20	SERPINB6	COLO320	0.214209	-5.88766	NO	-
ENSG00000124570.20	SERPINB6	COLO320DM	0.235773	-5.86226	NO	-
ENSG00000124570.20	SERPINB6	COLO320HSR	0.074746	-6.06368	NO	-
ENSG00000124570.20	SERPINB6	HROC69	0.613372	-5.47759	NO	-
ENSG00000124588.20	NQO2	COLO320	0.474405	-3.8179	YES	-
ENSG00000124762.13	CDKN1A	COLO320	0.427917	-4.82737	NO	-
ENSG00000124762.13	CDKN1A	COLO320DM	0.735865	-4.54562	NO	-
ENSG00000124762.13	CDKN1A	COLO320HSR	0.0706304	-5.24282	NO	-
ENSG00000124839.13	RAB17	COLO320	0	-4.42996	NO	-
ENSG00000124839.13	RAB17	COLO320DM	0	-4.42996	NO	-
ENSG00000124839.13	RAB17	COLO320HSR	0.0225447	-4.3978	NO	-
ENSG00000124839.13	RAB17	HROC69	0.0239359	-4.39584	NO	-
ENSG00000124839.13	RAB17	HUTU80	0.299112	-4.05244	NO	-
ENSG00000124839.13	RAB17	MDST8	0.0681879	-4.3348	NO	-
ENSG00000124839.13	RAB17	NCIH716	0	-4.42996	NO	-
ENSG00000124839.13	RAB17	SNU503	0.180897	-4.19008	NO	-
ENSG00000124839.13	RAB17	SNU769B	0.460153	-3.88384	NO	-
ENSG00000124942.14	AHNAK	COLO320	0.960579	-4.72549	NO	-
ENSG00000124942.14	AHNAK	COLO320DM	0.705287	-4.92676	NO	-
ENSG00000124942.14	AHNAK	COLO320HSR	0.255608	-5.36838	NO	-
ENSG00000125266.8	EFNB2	SNUC2A	0.175745	-4.05545	NO	-
ENSG00000125378.16	BMP4	RKO	0.801851	-5.79647	NO	-
ENSG00000125378.16	BMP4	SNU175	0.511393	-6.05007	NO	-
ENSG00000125398.8	SOX9	COLO320HSR	0.36516	-5.09097	NO	-
ENSG00000125398.8	SOX9	HUTU80	0.120832	-5.37547	NO	-
ENSG00000125398.8	SOX9	NCIH716	0.124381	-5.37091	NO	-
ENSG00000125398.8	SOX9	RKO	0.0183647	-5.51378	NO	-
ENSG00000125611.15	CHCHD5	CRC0322_XL	0	-4.26722	NO	-
ENSG00000125611.15	CHCHD5	HROC212	0	-4.26722	NO	-
ENSG00000125611.15	CHCHD5	IRCC10_A_HL	0	-4.26722	NO	-
ENSG00000125611.15	CHCHD5	SW1463	0	-4.26722	NO	-
ENSG00000125637.16	PSD4	COLO320	0.361435	-3.45251	NO	-
ENSG00000125637.16	PSD4	COLO320DM	0.185808	-3.65177	NO	-
ENSG00000125637.16	PSD4	COLO320HSR	0.439188	-3.37239	NO	-
ENSG00000125637.16	PSD4	HUTU80	0.171095	-3.66978	NO	-
ENSG00000125637.16	PSD4	NCIH716	0.0740455	-3.79459	NO	-
ENSG00000125637.16	PSD4	RKO	0.756859	-3.08464	NO	-
ENSG00000125731.13	SH2D3A	COLO320	0.358593	-4.1714	NO	-
ENSG00000125731.13	SH2D3A	COLO320DM	0.248529	-4.29328	NO	-
ENSG00000125731.13	SH2D3A	COLO320HSR	0.310576	-4.22331	NO	-
ENSG00000125731.13	SH2D3A	HUTU80	0.514434	-4.01473	NO	-
ENSG00000125731.13	SH2D3A	NCIH716	0.420394	-4.10722	NO	-
ENSG00000125821.12	DTD1	SNU769B	0	-5.19866	YES	-
ENSG00000125850.11	OVOL2	COLO320	0.149406	-3.17158	NO	-
ENSG00000125850.11	OVOL2	COLO320DM	0	-3.37247	NO	-
ENSG00000125850.11	OVOL2	COLO320HSR	0	-3.37247	NO	-
ENSG00000125850.11	OVOL2	HCT116	0.272749	-3.02452	NO	-
ENSG00000125850.11	OVOL2	NCIH716	0.123375	-3.20463	NO	-
ENSG00000125968.9	ID1	COLO320HSR	0.906794	-6.20863	NO	-
ENSG00000126787.13	DLGAP5	HROC147_T0M1	0.478013	-3.6616	NO	-
ENSG00000126787.13	DLGAP5	HROC87	0.39569	-3.74428	NO	-
ENSG00000127324.9	TSPAN8	CAR1	0	-8.31542	NO	-
ENSG00000127324.9	TSPAN8	COLO678	0.671369	-7.57439	NO	-
ENSG00000127324.9	TSPAN8	HCT116	0.188686	-8.06606	NO	-
ENSG00000127324.9	TSPAN8	HDC8	0.0940188	-8.18579	NO	-
ENSG00000127324.9	TSPAN8	HROC257_T0M1	0.439809	-7.78955	NO	-
ENSG00000127324.9	TSPAN8	HUTU80	0.0744284	-8.21185	NO	-
ENSG00000127324.9	TSPAN8	LIM2405	0.218621	-8.03017	NO	-
ENSG00000127324.9	TSPAN8	LIM2412	0.69893	-7.5508	NO	-
ENSG00000127324.9	TSPAN8	LIM2537	0.163809	-8.09657	NO	-
ENSG00000127324.9	TSPAN8	LIM2550	0.0897825	-8.19138	NO	-
ENSG00000127324.9	TSPAN8	MDST8	0.105678	-8.17049	NO	-
ENSG00000127324.9	TSPAN8	RKO	0	-8.31542	NO	-
ENSG00000127324.9	TSPAN8	SNU503	0.0515175	-8.24295	NO	-
ENSG00000127324.9	TSPAN8	SNU977	0	-8.31542	NO	-
ENSG00000127324.9	TSPAN8	SNUC2A	0.229399	-8.01747	NO	-
ENSG00000127324.9	TSPAN8	SW480	0.190341	-8.06405	NO	-
ENSG00000127399.15	LRRC61	COLO320	0	-3.6853	NO	-
ENSG00000127399.15	LRRC61	COLO320DM	0	-3.6853	NO	-
ENSG00000127399.15	LRRC61	COLO320HSR	0	-3.6853	NO	-
ENSG00000127399.15	LRRC61	HUTU80	0.0348814	-3.63583	NO	-
ENSG00000127399.15	LRRC61	SNU503	0	-3.6853	NO	-
ENSG00000127399.15	LRRC61	SNU769B	0	-3.6853	NO	-
ENSG00000127824.14	TUBA4A	COLO320HSR	0.180647	-6.11637	NO	-
ENSG00000127824.14	TUBA4A	MIP101	0.298428	-5.97918	NO	-
ENSG00000127831.11	VIL1	CAR1	0.17103	-6.49634	NO	-
ENSG00000127831.11	VIL1	COLO320	0.182697	-6.48204	NO	-
ENSG00000127831.11	VIL1	COLO320DM	0.27174	-6.37731	NO	-
ENSG00000127831.11	VIL1	COLO320HSR	0.293707	-6.35261	NO	-
ENSG00000127831.11	VIL1	MDST8	0.281429	-6.36637	NO	-
ENSG00000127831.11	VIL1	RKO	0.25718	-6.39393	NO	-
ENSG00000127831.11	VIL1	SNU977	0.273985	-6.37477	NO	-
ENSG00000127831.11	VIL1	SNUC2A	0.268266	-6.38126	NO	-
ENSG00000127914.16	AKAP9	LIM2099	0.60031	-3.65986	NO	-
ENSG00000128016.7	ZFP36	COLO320	0.969116	-4.509	NO	-
ENSG00000128487.16	SPECC1	CRC0394_XL	0	-3.08653	NO	Gene deletion
ENSG00000128487.16	SPECC1	SNU283	0	-3.08653	NO	Gene deletion
ENSG00000128567.17	PODXL	COLO94H	0.174251	-3.83489	NO	-
ENSG00000128641.19	MYO1B	JVE528	0.608661	-3.87718	NO	-
ENSG00000128641.19	MYO1B	V411	0.548798	-3.93189	NO	-
ENSG00000128833.13	MYO5C	HROC69	0.513931	-3.27088	NO	-
ENSG00000128833.13	MYO5C	HUTU80	0.0894922	-3.74552	NO	-
ENSG00000128833.13	MYO5C	RKO	0.455084	-3.32808	NO	-
ENSG00000128886.12	ELL3	CACO2	0.172114	-3.02564	NO	-
ENSG00000129195.16	PIMREG	HROC147_T0M1	0.161185	-3.80161	NO	-
ENSG00000129354.11	AP1M2	COLO320	0	-6.04103	NO	-
ENSG00000129354.11	AP1M2	COLO320DM	0.316776	-5.64403	NO	-
ENSG00000129354.11	AP1M2	COLO320HSR	0	-6.04103	NO	-
ENSG00000129354.11	AP1M2	SW620	0.143044	-5.84815	NO	-
ENSG00000129422.14	MTUS1	HROC107_cT0M2	0.144563	-3.48199	NO	-
ENSG00000129422.14	MTUS1	HUTU80	0.39742	-3.19402	NO	-
ENSG00000129422.14	MTUS1	LIM2099	0	-3.67679	NO	-
ENSG00000129422.14	MTUS1	RKO	0.0198359	-3.64845	NO	-
ENSG00000129422.14	MTUS1	SW620	0.191225	-3.42434	NO	-
ENSG00000129474.16	AJUBA	JVE367	0.377005	-3.9103	NO	-
ENSG00000130023.16	ERMARD	HROC173	0	-3.54321	NO	Gene deletion
ENSG00000130024.15	PHF10	HROC173	0	-4.72348	NO	Gene deletion
ENSG00000130147.16	SH3BP4	COLO320	0	-4.50205	NO	-
ENSG00000130147.16	SH3BP4	COLO320DM	0	-4.50205	NO	-
ENSG00000130147.16	SH3BP4	COLO320HSR	0.0906617	-4.37684	NO	-
ENSG00000130340.16	SNX9	NCIH716	0.205657	-3.97555	NO	-
ENSG00000130396.20	AFDN	HROC173	0.593516	-4.74435	NO	-
ENSG00000130513.6	GDF15	SNU503	0.577944	-6.47767	NO	-
ENSG00000130517.14	PGPEP1	HROC69	0.50175	-3.07139	YES	-
ENSG00000130545.16	CRB3	COLO320	0.183382	-4.91926	NO	-
ENSG00000130545.16	CRB3	COLO320DM	0.49012	-4.58675	NO	-
ENSG00000130545.16	CRB3	COLO320HSR	0.293307	-4.79111	NO	-
ENSG00000130545.16	CRB3	HUTU80	0.671505	-4.42103	NO	-
ENSG00000130545.16	CRB3	RKO	0.211177	-4.88577	NO	-
ENSG00000130589.16	HELZ2	COLO320	0.362647	-3.77519	YES	-
ENSG00000130762.15	ARHGEF16	COLO320	0.0313141	-4.5367	NO	-
ENSG00000130762.15	ARHGEF16	COLO320DM	0.147368	-4.38286	NO	-
ENSG00000130762.15	ARHGEF16	COLO320HSR	0	-4.58119	NO	-
ENSG00000130768.15	SMPDL3B	CO115	0.0548683	-3.40484	YES	-
ENSG00000130768.15	SMPDL3B	COGA2	0.35681	-3.04168	YES	-
ENSG00000130768.15	SMPDL3B	HROC46	0.213209	-3.20307	YES	-
ENSG00000130768.15	SMPDL3B	HROC69	0.0501491	-3.41131	YES	-
ENSG00000130768.15	SMPDL3B	JVE192	0	-3.4819	YES	-
ENSG00000130768.15	SMPDL3B	MDST8	0.0738134	-3.37916	YES	-
ENSG00000130768.15	SMPDL3B	NCIH716	0.111675	-3.32916	YES	-
ENSG00000130768.15	SMPDL3B	SNU1406	0	-3.4819	YES	-
ENSG00000130768.15	SMPDL3B	SNU503	0.184048	-3.23817	YES	-
ENSG00000130768.15	SMPDL3B	V9P	0.165682	-3.26072	YES	-
ENSG00000130813.18	SHFL	HROC324	0.153944	-3.35585	NO	-
ENSG00000130813.18	SHFL	MIP101	0	-3.56243	NO	-
ENSG00000130940.15	CASZ1	JVE127	0	-3.13071	NO	Gene deletion
ENSG00000130958.13	SLC35D2	SNU407	0.499903	-4.24255	NO	-
ENSG00000131037.15	EPS8L1	LIM2099	0.0639162	-4.72562	NO	-
ENSG00000131116.12	ZNF428	GEO	0.830178	-3.28958	NO	-
ENSG00000131153.9	GINS2	V481	0.757099	-3.07426	NO	-
ENSG00000131187.9	F12	COLO678	0.901279	-3.21831	YES	-
ENSG00000131242.18	RAB11FIP4	NCIH716	0.11105	-3.41588	NO	-
ENSG00000131746.13	TNS4	CACO2	0.230557	-4.99494	NO	-
ENSG00000131746.13	TNS4	CAR1	0.0381476	-5.24024	NO	-
ENSG00000131746.13	TNS4	COLO320	0.0212835	-5.26387	NO	-
ENSG00000131746.13	TNS4	COLO320DM	0.313292	-4.90106	NO	-
ENSG00000131746.13	TNS4	COLO320HSR	0.0681263	-5.19917	NO	-
ENSG00000131746.13	TNS4	HUTU80	0.0232103	-5.26115	NO	-
ENSG00000131746.13	TNS4	NCIH716	0	-5.29425	NO	-
ENSG00000131746.13	TNS4	RW2982	0.164631	-5.07438	NO	-
ENSG00000131746.13	TNS4	SNUC2A	0.350663	-4.86058	NO	-
ENSG00000131746.13	TNS4	SW48	0.15239	-5.08962	NO	-
ENSG00000131981.16	LGALS3	COLO320	0	-9.08964	NO	-
ENSG00000132170.21	PPARG	HUTU80	0.147234	-5.441	NO	-
ENSG00000132170.21	PPARG	ISRECO1	0.945022	-4.67938	NO	-
ENSG00000132170.21	PPARG	LIM2550	0.219548	-5.35281	NO	-
ENSG00000132170.21	PPARG	RKO	0	-5.63916	NO	-
ENSG00000132182.12	NUP210	HDC8	0	-4.54327	NO	-
ENSG00000132182.12	NUP210	HHC6548	0.154379	-4.33615	NO	-
ENSG00000132182.12	NUP210	HROC107_cT0M2	0.0138158	-4.52347	NO	-
ENSG00000132182.12	NUP210	HROC147_T0M1	0.217015	-4.25992	NO	-
ENSG00000132182.12	NUP210	HROC183	0.0833586	-4.42775	NO	-
ENSG00000132182.12	NUP210	HROC69	0.197291	-4.28349	NO	-
ENSG00000132182.12	NUP210	LIM2099	0.0299288	-4.50072	NO	-
ENSG00000132182.12	NUP210	SKCO1	0.775162	-3.71531	NO	-
ENSG00000132182.12	NUP210	SNU1411	0.0591798	-4.46032	NO	-
ENSG00000132182.12	NUP210	SW837	0.0136604	-4.52369	NO	-
ENSG00000132294.15	EFR3A	COLO320	0.561383	-3.17478	NO	-
ENSG00000132376.20	INPP5K	CRC0394_XL	0	-3.64613	YES	Gene deletion
ENSG00000132388.12	UBE2G1	C32	0.42496	-3.8475	YES	-
ENSG00000132436.11	FIGNL1	HROC257_T0M1	0.0535708	-3.4054	YES	-
ENSG00000132470.14	ITGB4	RKO	0.370358	-6.65534	NO	-
ENSG00000132481.7	TRIM47	C75	0.093893	-4.16999	YES	-
ENSG00000132481.7	TRIM47	CACO2	0.733477	-3.50579	YES	-
ENSG00000132481.7	TRIM47	COLO320HSR	0.528064	-3.68776	YES	-
ENSG00000132481.7	TRIM47	SNU175	0.703501	-3.53096	YES	-
ENSG00000132613.15	MTSS2	C32	0.966277	-3.12388	NO	-
ENSG00000132613.15	MTSS2	HDC54	0.684886	-3.34669	NO	-
ENSG00000132635.17	PCED1A	LIM2550	0.985351	-3.25404	NO	-
ENSG00000132669.13	RIN2	COLO320DM	0	-3.0691	NO	-
ENSG00000132669.13	RIN2	COLO320HSR	0	-3.0691	NO	-
ENSG00000132698.15	RAB25	COLO320	0	-6.97122	NO	-
ENSG00000132698.15	RAB25	COLO320DM	0.772603	-6.14535	NO	-
ENSG00000132698.15	RAB25	COLO320HSR	0.27206	-6.62405	NO	-
ENSG00000132698.15	RAB25	HCT8	0.105609	-6.82638	NO	-
ENSG00000132698.15	RAB25	HUTU80	0	-6.97122	NO	-
ENSG00000132698.15	RAB25	LIM2099	0.12941	-6.79565	NO	-
ENSG00000132698.15	RAB25	NCIH716	0.55978	-6.32988	NO	-
ENSG00000132698.15	RAB25	RKO	0	-6.97122	NO	-
ENSG00000132698.15	RAB25	SW480	0.105283	-6.82681	NO	-
ENSG00000132698.15	RAB25	SW620	0.408436	-6.47713	NO	-
ENSG00000132749.11	TESMIN	NCIH716	0.208638	-3.27354	NO	-
ENSG00000132793.11	LPIN3	HUTU80	0.527746	-3.16317	YES	-
ENSG00000133216.16	EPHB2	B1003_XLSP	0.437261	-3.80597	YES	-
ENSG00000133216.16	EPHB2	COLO320HSR	0.236575	-4.02295	YES	-
ENSG00000133216.16	EPHB2	CX1	0.192433	-4.07539	YES	-
ENSG00000133216.16	EPHB2	NCIH716	0.121162	-4.1643	YES	-
ENSG00000133216.16	EPHB2	SNUC2A	0.472579	-3.77095	YES	-
ENSG00000133216.16	EPHB2	WIDR	0.472598	-3.77093	YES	-
ENSG00000133678.14	TMEM254	HROC147_T0M1	0	-3.37586	NO	-
ENSG00000133678.14	TMEM254	KM12	0.0875828	-3.25474	NO	-
ENSG00000133678.14	TMEM254	KM12C	0	-3.37586	NO	-
ENSG00000133678.14	TMEM254	KM12L4	0	-3.37586	NO	-
ENSG00000133678.14	TMEM254	KM12SM	0	-3.37586	NO	-
ENSG00000133678.14	TMEM254	RW2982	0.0396151	-3.31981	NO	-
ENSG00000133678.14	TMEM254	SNU1235	0	-3.37586	NO	-
ENSG00000133816.15	MICAL2	HUTU80	0.657741	-4.43304	YES	-
ENSG00000133816.15	MICAL2	SNU503	0.978152	-4.17811	YES	-
ENSG00000133818.14	RRAS2	CO115	0.0522883	-3.92111	YES	-
ENSG00000133818.14	RRAS2	COGA2	0.257759	-3.66379	YES	-
ENSG00000133818.14	RRAS2	COLO94H	0	-3.99464	YES	-
ENSG00000133818.14	RRAS2	HDC54	0	-3.99464	YES	-
ENSG00000133818.14	RRAS2	HROC112_MET	0.352715	-3.55878	YES	-
ENSG00000133818.14	RRAS2	HROC183	0.0725143	-3.89364	YES	-
ENSG00000133818.14	RRAS2	JVE127	0	-3.99464	YES	-
ENSG00000133818.14	RRAS2	JVE241	0.214612	-3.71415	YES	-
ENSG00000133818.14	RRAS2	LIM1863	0.160513	-3.77988	YES	-
ENSG00000133818.14	RRAS2	NCIH684	0.137177	-3.80918	YES	-
ENSG00000133818.14	RRAS2	NCIH716	0.144189	-3.80032	YES	-
ENSG00000133818.14	RRAS2	SNU1406	0.0463572	-3.92927	YES	-
ENSG00000133818.14	RRAS2	SNUC1	0.989914	-3.00194	YES	-
ENSG00000133818.14	RRAS2	SW403	0.0306231	-3.95112	YES	-
ENSG00000133943.20	DGLUCY	C70	0.559933	-3.54099	YES	-
ENSG00000133943.20	DGLUCY	COLO678	0.156666	-3.9725	YES	-
ENSG00000133943.20	DGLUCY	COLO94H	0.0976672	-4.04803	YES	-
ENSG00000133943.20	DGLUCY	CRC0740_XL	0.704377	-3.41323	YES	-
ENSG00000133943.20	DGLUCY	DIFI	0.645214	-3.4642	YES	-
ENSG00000133943.20	DGLUCY	HROC112_MET	0.192889	-3.92801	YES	-
ENSG00000133943.20	DGLUCY	HROC32	0.42703	-3.66946	YES	-
ENSG00000133943.20	DGLUCY	IRCC10_A_HL	0.23166	-3.88187	YES	-
ENSG00000133943.20	DGLUCY	IRCC5_A_XL	0.666751	-3.44543	YES	-
ENSG00000133943.20	DGLUCY	JVE528	0.100578	-4.04421	YES	-
ENSG00000133943.20	DGLUCY	LIM1863	0.165988	-3.96092	YES	-
ENSG00000133943.20	DGLUCY	LM0201_A_XL	0.388709	-3.70873	YES	-
ENSG00000133943.20	DGLUCY	LM0701_A_XL	0.448694	-3.64772	YES	-
ENSG00000133943.20	DGLUCY	OXCO3	0.510339	-3.5876	YES	-
ENSG00000133943.20	DGLUCY	SNUC1	0.695645	-3.42064	YES	-
ENSG00000134107.5	BHLHE40	T84	0	-4.31349	NO	Gene deletion
ENSG00000134222.16	PSRC1	HROC147_T0M1	0.565743	-3.24512	NO	-
ENSG00000134247.10	PTGFRN	HUTU80	0.766474	-3.72943	NO	-
ENSG00000134247.10	PTGFRN	NCIH716	0.0678809	-4.45555	NO	-
ENSG00000134318.14	ROCK2	C99	0	-4.14976	YES	Gene deletion
ENSG00000134330.19	IAH1	OUMS23	0.618883	-4.46564	YES	-
ENSG00000134330.19	IAH1	SNU1047	0.252303	-4.83606	YES	-
ENSG00000134709.12	HOOK1	HUTU80	0.0082166	-3.74228	NO	-
ENSG00000134709.12	HOOK1	LIM2099	0.379409	-3.29003	NO	-
ENSG00000134709.12	HOOK1	NCIH716	0	-3.75408	NO	-
ENSG00000134709.12	HOOK1	RKO	0	-3.75408	NO	-
ENSG00000134744.14	TUT4	HDC135	0	-3.84045	YES	-
ENSG00000134744.14	TUT4	HROC257_T0M1	0.0486645	-3.7719	YES	-
ENSG00000134744.14	TUT4	SNU1411	0	-3.84045	YES	-
ENSG00000134744.14	TUT4	SNUC5	0.280378	-3.48388	YES	-
ENSG00000134744.14	TUT4	SW403	0.039924	-3.78398	YES	-
ENSG00000134755.17	DSC2	COLO320	0.142333	-3.73383	NO	-
ENSG00000134755.17	DSC2	LIM2099	0.378685	-3.46252	NO	-
ENSG00000134755.17	DSC2	MDST8	0.648721	-3.20447	NO	-
ENSG00000134755.17	DSC2	NCIH716	0.540034	-3.30285	NO	-
ENSG00000134755.17	DSC2	RKO	0	-3.92581	NO	-
ENSG00000134755.17	DSC2	SW480	0.165783	-3.70451	NO	-
ENSG00000134755.17	DSC2	SW620	0.351807	-3.49092	NO	-
ENSG00000134970.14	TMED7	SNU479	0.0141144	-4.5318	NO	Gene deletion
ENSG00000134970.14	TMED7	SNUC1	0	-4.55202	NO	Gene deletion
ENSG00000135046.14	ANXA1	COGA12	0.122327	-6.75835	NO	-
ENSG00000135046.14	ANXA1	HCA24	0.490365	-6.34918	NO	-
ENSG00000135046.14	ANXA1	SNU283	0.141776	-6.73357	NO	-
ENSG00000135069.14	PSAT1	CRC0778_XL	0.0547582	-6.22841	YES	-
ENSG00000135069.14	PSAT1	LIM2099	0.0553183	-6.22765	YES	-
ENSG00000135111.16	TBX3	C10	0	-4.03364	NO	-
ENSG00000135111.16	TBX3	CAR1	0.0654243	-3.94221	NO	-
ENSG00000135111.16	TBX3	HUTU80	0.54812	-3.40312	NO	-
ENSG00000135127.11	BICDL1	COLO320	0	-3.82744	NO	-
ENSG00000135127.11	BICDL1	COLO320DM	0.0791498	-3.71755	NO	-
ENSG00000135127.11	BICDL1	COLO320HSR	0.187019	-3.5801	NO	-
ENSG00000135269.18	TES	RKO	0.0134131	-5.71961	NO	-
ENSG00000135373.12	EHF	CACO2	0.243976	-5.25152	NO	-
ENSG00000135373.12	EHF	COLO320	0.0705976	-5.46806	NO	-
ENSG00000135373.12	EHF	COLO320DM	0.0766462	-5.45993	NO	-
ENSG00000135373.12	EHF	COLO320HSR	0.0690066	-5.4702	NO	-
ENSG00000135373.12	EHF	HCT8	0.501661	-4.97992	NO	-
ENSG00000135373.12	EHF	HROC46	0.354434	-5.12879	NO	-
ENSG00000135373.12	EHF	HUTU80	0.0608914	-5.4812	NO	-
ENSG00000135373.12	EHF	MDST8	0.141032	-5.37614	NO	-
ENSG00000135373.12	EHF	OUMS23	0.607948	-4.88125	NO	-
ENSG00000135373.12	EHF	RKO	0.0292756	-5.52485	NO	-
ENSG00000135373.12	EHF	SNU503	0.169543	-5.34053	NO	-
ENSG00000135451.13	TROAP	HROC147_T0M1	0.88289	-4.40917	NO	-
ENSG00000135457.10	TFCP2	CR4	0.181424	-3.67843	NO	-
ENSG00000135457.10	TFCP2	HROC257_T0M1	0	-3.91896	NO	-
ENSG00000135476.12	ESPL1	HROC147_T0M1	0.366624	-3.10897	YES	-
ENSG00000135525.18	MAP7	HUTU80	0.0183851	-4.49107	NO	-
ENSG00000135525.18	MAP7	LIM2099	0.661154	-3.78517	NO	-
ENSG00000135750.15	KCNK1	CACO2	0	-4.11383	NO	-
ENSG00000135750.15	KCNK1	COLO320	0	-4.11383	NO	-
ENSG00000135750.15	KCNK1	COLO320DM	0.495383	-3.53331	NO	-
ENSG00000135750.15	KCNK1	COLO320HSR	0.442993	-3.58476	NO	-
ENSG00000135750.15	KCNK1	HDC142	0.562973	-3.46953	NO	-
ENSG00000135750.15	KCNK1	HUTU80	0.0238716	-4.07979	NO	-
ENSG00000135750.15	KCNK1	NCIH716	0	-4.11383	NO	-
ENSG00000135750.15	KCNK1	SW620	0	-4.11383	NO	-
ENSG00000135750.15	KCNK1	V9P	0.173654	-3.88282	NO	-
ENSG00000135821.18	GLUL	CO115	0.0113395	-5.87274	YES	-
ENSG00000135821.18	GLUL	HROC112_MET	0.217771	-5.60476	YES	-
ENSG00000135821.18	GLUL	IRCC3_HL	0.0166904	-5.86512	YES	-
ENSG00000135821.18	GLUL	IRCC3_XL	0.114827	-5.73218	YES	-
ENSG00000135821.18	GLUL	JVE241	0.597067	-5.21358	YES	-
ENSG00000135821.18	GLUL	SNU1544	0.15212	-5.68471	YES	-
ENSG00000135926.15	TMBIM1	SNU175	0.434911	-5.68538	NO	-
ENSG00000136026.14	CKAP4	C75	0.756549	-3.6572	NO	-
ENSG00000136026.14	CKAP4	HROC112_MET	0.206168	-4.19952	NO	-
ENSG00000136026.14	CKAP4	IRCC5_A_XL	0.875243	-3.56287	NO	-
ENSG00000136026.14	CKAP4	JVE241	0.37651	-4.00893	NO	-
ENSG00000136098.17	NEK3	CAR1	0.660535	-3.18796	YES	-
ENSG00000136098.17	NEK3	CRC0781_XL	0.790515	-3.07924	YES	-
ENSG00000136098.17	NEK3	CRC1360_XL	0.409881	-3.42404	YES	-
ENSG00000136098.17	NEK3	LS123	0.283943	-3.55903	YES	-
ENSG00000136098.17	NEK3	SNU254	0.596463	-3.24473	YES	-
ENSG00000136098.17	NEK3	SNU977	0.718925	-3.13811	YES	-
ENSG00000136111.14	TBC1D4	HROC46	0.147988	-3.21564	NO	-
ENSG00000136111.14	TBC1D4	SW620	0.156675	-3.20476	NO	-
ENSG00000136147.18	PHF11	CACO2	0.195867	-3.5517	NO	-
ENSG00000136158.12	SPRY2	COLO320	0.15651	-4.32086	NO	-
ENSG00000136158.12	SPRY2	COLO320DM	0.77526	-3.7026	NO	-
ENSG00000136158.12	SPRY2	SNU977	0.812085	-3.67298	NO	-
ENSG00000136205.17	TNS3	COLO320HSR	0.356595	-3.35282	NO	-
ENSG00000136205.17	TNS3	HUTU80	0.246881	-3.47448	NO	-
ENSG00000136205.17	TNS3	RKO	0.00934841	-3.77938	NO	-
ENSG00000136717.15	BIN1	JVE367	0.334387	-4.53068	NO	-
ENSG00000136717.15	BIN1	NCIH630	0.650049	-4.22435	NO	-
ENSG00000136770.11	DNAJC1	SNU977	0	-3.77919	NO	Gene deletion
ENSG00000136826.15	KLF4	COLO320	0.126939	-4.68239	NO	-
ENSG00000136826.15	KLF4	COLO320DM	0.153713	-4.64851	NO	-
ENSG00000136826.15	KLF4	COLO320HSR	0.102854	-4.71356	NO	-
ENSG00000136826.15	KLF4	HUTU80	0.773197	-4.02844	NO	-
ENSG00000136840.19	ST6GALNAC4	MIP101	0.260779	-3.43466	YES	-
ENSG00000136840.19	ST6GALNAC4	RW2982	0.198237	-3.50806	YES	-
ENSG00000136848.17	DAB2IP	CO115	0.415127	-3.36473	NO	-
ENSG00000136848.17	DAB2IP	COLO320HSR	0.368655	-3.4129	NO	-
ENSG00000136848.17	DAB2IP	DLD1	0.385229	-3.39554	NO	-
ENSG00000136925.15	TSTD2	COLO94H	0.125394	-3.04468	NO	-
ENSG00000136940.14	PDCL	HROC147_T0M1	0	-3.0249	NO	-
ENSG00000137055.15	PLAA	CRC0781_XL	0	-4.29888	NO	Gene deletion
ENSG00000137135.18	ARHGEF39	HROC147_T0M1	0.848019	-3.03398	NO	-
ENSG00000137267.6	TUBB2A	COLO320DM	0.469996	-3.84478	NO	-
ENSG00000137267.6	TUBB2A	SKCO1	0.813151	-3.54209	NO	-
ENSG00000137331.12	IER3	COLO320HSR	0.569458	-6.39268	NO	-
ENSG00000137404.14	NRM	HROC147_T0M1	0.750976	-3.14305	NO	-
ENSG00000137563.12	GGH	CO115	0.159668	-5.89115	YES	-
ENSG00000137642.13	SORL1	CO115	0.0390294	-3.47219	NO	-
ENSG00000137642.13	SORL1	COLO320	0.0320055	-3.48197	NO	-
ENSG00000137642.13	SORL1	COLO320DM	0.0686259	-3.43167	NO	-
ENSG00000137642.13	SORL1	COLO320HSR	0.174154	-3.2958	NO	-
ENSG00000137642.13	SORL1	HUTU80	0.140871	-3.33729	NO	-
ENSG00000137642.13	SORL1	LIM2099	0.17241	-3.29795	NO	-
ENSG00000137642.13	SORL1	RKO	0.0120391	-3.51016	NO	-
ENSG00000137648.18	TMPRSS4	COLO320	0	-5.89788	YES	-
ENSG00000137648.18	TMPRSS4	COLO320DM	0.379667	-5.43356	YES	-
ENSG00000137648.18	TMPRSS4	COLO320HSR	0.0634759	-5.80909	YES	-
ENSG00000137648.18	TMPRSS4	HCT8	0	-5.89788	YES	-
ENSG00000137648.18	TMPRSS4	HUTU80	0.0823297	-5.78374	YES	-
ENSG00000137648.18	TMPRSS4	LIM2099	0	-5.89788	YES	-
ENSG00000137648.18	TMPRSS4	LIM2537	0.187359	-5.65012	YES	-
ENSG00000137648.18	TMPRSS4	LIM2550	0.320068	-5.49727	YES	-
ENSG00000137648.18	TMPRSS4	NCIH716	0.199729	-5.63517	YES	-
ENSG00000137648.18	TMPRSS4	RKO	0.00647391	-5.88857	YES	-
ENSG00000137648.18	TMPRSS4	SNUC2A	0	-5.89788	YES	-
ENSG00000137648.18	TMPRSS4	SW480	0.235705	-5.59255	YES	-
ENSG00000137817.17	PARP6	C80	0.118805	-4.63272	YES	-
ENSG00000137817.17	PARP6	COGA5	0	-4.79468	YES	-
ENSG00000137817.17	PARP6	CRC0104_XL	0.074848	-4.69054	YES	-
ENSG00000137817.17	PARP6	CRC0174_XL	0	-4.79468	YES	-
ENSG00000137817.17	PARP6	CRC0322_XL	0.133807	-4.6135	YES	-
ENSG00000137817.17	PARP6	CRC0438_XL	0	-4.79468	YES	-
ENSG00000137817.17	PARP6	CRC0691_XL	0.100743	-4.6562	YES	-
ENSG00000137817.17	PARP6	CRC1360_XL	0.290212	-4.42707	YES	-
ENSG00000137817.17	PARP6	HRA16	0	-4.79468	YES	-
ENSG00000137817.17	PARP6	HROC126	0.428105	-4.28057	YES	-
ENSG00000137817.17	PARP6	HROC222_T1M2	0.791073	-3.95385	YES	-
ENSG00000137817.17	PARP6	HROC300_T2M1	0.406876	-4.30218	YES	-
ENSG00000137817.17	PARP6	HROC87	0.399012	-4.31027	YES	-
ENSG00000137817.17	PARP6	IRCC1_XL	0.246894	-4.47634	YES	-
ENSG00000137817.17	PARP6	JVE114	0	-4.79468	YES	-
ENSG00000137817.17	PARP6	KM12L4	0.0206557	-4.76518	YES	-
ENSG00000137817.17	PARP6	KM12SM	0.726488	-4.00684	YES	-
ENSG00000137817.17	PARP6	RW2982	0.842319	-3.91315	YES	-
ENSG00000137817.17	PARP6	SNUC5	0.40894	-4.30007	YES	-
ENSG00000137817.17	PARP6	SW1463	0.115524	-4.63695	YES	-
ENSG00000137831.15	UACA	NCIH716	0.866894	-3.3495	NO	-
ENSG00000137880.6	GCHFR	GP2D	0	-4.86147	NO	-
ENSG00000137880.6	GCHFR	HCT116	0.924288	-3.91714	NO	-
ENSG00000137880.6	GCHFR	HROC257_T0M1	0.929373	-3.91333	NO	-
ENSG00000137880.6	GCHFR	SNU503	0.395899	-4.38027	NO	-
ENSG00000138030.13	KHK	COLO201	0.314661	-3.07243	YES	-
ENSG00000138030.13	KHK	HROC69	0.10776	-3.31947	YES	-
ENSG00000138030.13	KHK	WIDR	0.339338	-3.0456	YES	-
ENSG00000138031.14	ADCY3	COLO205	0.446013	-4.55955	YES	-
ENSG00000138119.17	MYOF	COLO320	0.0179822	-5.37068	NO	-
ENSG00000138119.17	MYOF	COLO320DM	0.0994756	-5.25957	NO	-
ENSG00000138119.17	MYOF	COLO320HSR	0.021955	-5.36506	NO	-
ENSG00000138119.17	MYOF	HCA24	0.500218	-4.81122	NO	-
ENSG00000138119.17	MYOF	HUTU80	0.408084	-4.90266	NO	-
ENSG00000138134.12	STAMBPL1	CACO2	0.234023	-3.29935	YES	-
ENSG00000138134.12	STAMBPL1	CRC0781_XL	0	-3.60272	YES	Gene deletion
ENSG00000138134.12	STAMBPL1	HUTU80	0	-3.60272	YES	-
ENSG00000138134.12	STAMBPL1	SNU479	0.0606355	-3.51779	YES	Gene deletion
ENSG00000138138.13	ATAD1	HROC277_MET2	0	-4.30074	YES	Gene deletion
ENSG00000138138.13	ATAD1	HROC277_T0M1	0	-4.30074	YES	Gene deletion
ENSG00000138138.13	ATAD1	JVE127	0	-4.30074	YES	Gene deletion
ENSG00000138138.13	ATAD1	KP283T	0.0261707	-4.26347	YES	Gene deletion
ENSG00000138138.13	ATAD1	SNU479	0.100952	-4.16199	YES	Gene deletion
ENSG00000138138.13	ATAD1	SW1222	0.123238	-4.13308	YES	Gene deletion
ENSG00000138160.6	KIF11	HROC147_T0M1	0.629372	-3.43305	NO	-
ENSG00000138162.19	TACC2	COLO320	0.0741541	-4.91017	NO	-
ENSG00000138162.19	TACC2	COLO320DM	0.426787	-4.5006	NO	-
ENSG00000138180.16	CEP55	HROC147_T0M1	0.353477	-4.24746	NO	-
ENSG00000138180.16	CEP55	HROC87	0.553256	-4.04883	NO	-
ENSG00000138448.12	ITGAV	CRC0438_XL	0	-3.60015	NO	-
ENSG00000138448.12	ITGAV	JVE241	0.0598907	-3.51624	NO	-
ENSG00000138771.16	SHROOM3	NCIH716	0.459046	-3.43386	NO	-
ENSG00000138771.16	SHROOM3	RKO	0.0258923	-3.94201	NO	-
ENSG00000138772.13	ANXA3	HUTU80	0.885922	-5.68844	NO	-
ENSG00000138772.13	ANXA3	IRCC3_HL	0	-6.60371	NO	-
ENSG00000138772.13	ANXA3	NCIH716	0.0757905	-6.49831	NO	-
ENSG00000138772.13	ANXA3	RKO	0	-6.60371	NO	-
ENSG00000138835.22	RGS3	COLO320HSR	0.0924691	-3.96667	NO	-
ENSG00000138835.22	RGS3	HUTU80	0.336748	-3.67553	NO	-
ENSG00000138835.22	RGS3	NCIH716	0.963414	-3.1209	NO	-
ENSG00000139044.12	B4GALNT3	C170	0.488372	-3.0212	YES	-
ENSG00000139044.12	B4GALNT3	COLO320HSR	0.194023	-3.33911	YES	-
ENSG00000139044.12	B4GALNT3	HROC300_T2M1	0.0208072	-3.56523	YES	Gene deletion
ENSG00000139044.12	B4GALNT3	HROC57	0.191518	-3.34214	YES	-
ENSG00000139044.12	B4GALNT3	LIM2099	0.161391	-3.37908	YES	-
ENSG00000139044.12	B4GALNT3	MIP101	0.0639899	-3.50545	YES	-
ENSG00000139044.12	B4GALNT3	NCIH716	0.162421	-3.3778	YES	-
ENSG00000139178.11	C1RL	NCIH716	0.131571	-3.11878	YES	-
ENSG00000139178.11	C1RL	SNU407	0.155654	-3.0884	YES	-
ENSG00000139178.11	C1RL	SNU769B	0.183705	-3.0538	YES	-
ENSG00000139289.13	PHLDA1	COLO320	0.317899	-4.77383	NO	-
ENSG00000139318.8	DUSP6	COLO320	0.931246	-4.35766	YES	-
ENSG00000139318.8	DUSP6	COLO320HSR	0.67971	-4.55898	YES	-
ENSG00000139629.16	GALNT6	HUTU80	0.192735	-3.72909	YES	-
ENSG00000139629.16	GALNT6	IRCC3_HL	0.129271	-3.80798	YES	-
ENSG00000139629.16	GALNT6	JVE367	0.227272	-3.68791	YES	-
ENSG00000139629.16	GALNT6	NCIH716	0.0103392	-3.96853	YES	-
ENSG00000139629.16	GALNT6	SNU1406	0.0520832	-3.91012	YES	-
ENSG00000139629.16	GALNT6	SNU81	0.328885	-3.57315	YES	-
ENSG00000139684.15	ESD	HROC257_T0M1	0.0580268	-6.2593	YES	-
ENSG00000139687.15	RB1	HROC239_T0M1	0.179094	-3.66296	NO	-
ENSG00000139793.18	MBNL2	HUTU80	0.757324	-3.04793	NO	-
ENSG00000139832.5	RAB20	COLO320	0.24556	-4.30375	NO	-
ENSG00000139832.5	RAB20	COLO320DM	0	-4.62054	NO	-
ENSG00000139832.5	RAB20	COLO320HSR	0.101472	-4.48111	NO	-
ENSG00000139832.5	RAB20	HUTU80	0.50364	-4.03208	NO	-
ENSG00000139832.5	RAB20	SNU1235	0.545951	-3.99204	NO	-
ENSG00000139835.14	GRTP1	NCIH716	0.88677	-3.4985	NO	-
ENSG00000139998.15	RAB15	VACO400	0.26067	-4.23668	NO	-
ENSG00000140044.13	JDP2	JVE367	0.425708	-3.36717	NO	-
ENSG00000140044.13	JDP2	NCIH716	0.365717	-3.42919	NO	-
ENSG00000140367.12	UBE2Q2	COLO94H	0.227929	-3.49745	YES	-
ENSG00000140367.12	UBE2Q2	IRCC3_HL	0.420061	-3.28772	YES	-
ENSG00000140367.12	UBE2Q2	VACO6	0	-3.79368	YES	-
ENSG00000140403.12	DNAJA4	CACO2	0.235914	-4.22215	NO	-
ENSG00000140403.12	DNAJA4	COLO320	0.044992	-4.46424	NO	-
ENSG00000140403.12	DNAJA4	COLO320DM	0.568261	-3.87857	NO	-
ENSG00000140403.12	DNAJA4	COLO320HSR	0.407869	-4.03422	NO	-
ENSG00000140403.12	DNAJA4	DLD1	0.135551	-4.34434	NO	-
ENSG00000140403.12	DNAJA4	HUTU80	0.310221	-4.13792	NO	-
ENSG00000140403.12	DNAJA4	LIM1899	0.480149	-3.96199	NO	-
ENSG00000140403.12	DNAJA4	MIP101	0.118596	-4.36604	NO	-
ENSG00000140403.12	DNAJA4	NCIH716	0.417602	-4.02428	NO	-
ENSG00000140403.12	DNAJA4	RW2982	0.025596	-4.49127	NO	-
ENSG00000140403.12	DNAJA4	SNUC2A	0.0882166	-4.40577	NO	-
ENSG00000140403.12	DNAJA4	SNUC2B	0.383056	-4.05987	NO	-
ENSG00000140403.12	DNAJA4	SW1222	0.103262	-4.38596	NO	-
ENSG00000140450.9	ARRDC4	CACO2	0	-3.01324	NO	-
ENSG00000140450.9	ARRDC4	HUTU80	0	-3.01324	NO	-
ENSG00000140451.13	PIF1	HROC147_T0M1	0.0635338	-3.47888	YES	-
ENSG00000140451.13	PIF1	HROC87	0.0931502	-3.43926	YES	-
ENSG00000140479.17	PCSK6	COLO320	0.157731	-3.60373	YES	-
ENSG00000140479.17	PCSK6	CRC0174_XL	0.16066	-3.60009	YES	-
ENSG00000140479.17	PCSK6	SNU1040	0.359224	-3.37225	YES	-
ENSG00000140479.17	PCSK6	SNU1235	0.376531	-3.35399	YES	-
ENSG00000140479.17	PCSK6	SNU1746	0.229981	-3.51639	YES	-
ENSG00000140479.17	PCSK6	SW48	0.0551507	-3.73758	YES	-
ENSG00000140832.9	MARVELD3	COLO320	0.638541	-3.02008	NO	-
ENSG00000140832.9	MARVELD3	COLO320HSR	0.30894	-3.34409	NO	-
ENSG00000140832.9	MARVELD3	HCT8	0.590732	-3.0628	NO	-
ENSG00000140832.9	MARVELD3	HUTU80	0.223324	-3.44168	NO	-
ENSG00000140832.9	MARVELD3	LIM2099	0.319139	-3.33289	NO	-
ENSG00000140832.9	MARVELD3	NCIH716	0.15109	-3.52949	NO	-
ENSG00000140848.17	CPNE2	CRC0438_XL	0.568853	-3.42343	NO	-
ENSG00000140848.17	CPNE2	LS174T	0.43345	-3.55365	NO	-
ENSG00000140848.17	CPNE2	LS180	0.0471241	-4.00671	NO	-
ENSG00000140853.15	NLRC5	HROC69	0.0420113	-3.34186	NO	-
ENSG00000140853.15	NLRC5	SKCO1	0.0530426	-3.32667	NO	-
ENSG00000140853.15	NLRC5	SNU1235	0.0283302	-3.36093	NO	-
ENSG00000141027.21	NCOR1	SNU283	0.0843182	-4.96777	NO	-
ENSG00000141027.21	NCOR1	SNU479	0.442985	-4.5555	NO	-
ENSG00000141179.14	PCTP	CRC0438_XL	0	-3.57217	NO	-
ENSG00000141380.14	SS18	C75	0	-4.53412	NO	Gene deletion
ENSG00000141401.12	IMPA2	CRC1360_XL	0.8759	-3.91074	YES	-
ENSG00000141447.18	OSBPL1A	C75	0	-3.51127	NO	Gene deletion
ENSG00000141447.18	OSBPL1A	CR4	0.24849	-3.19109	NO	-
ENSG00000141447.18	OSBPL1A	CRC0104_XL	0.281406	-3.15355	NO	-
ENSG00000141447.18	OSBPL1A	CRC0778_XL	0.317306	-3.11368	NO	-
ENSG00000141447.18	OSBPL1A	IRCC10_A_HL	0.0170604	-3.48687	NO	-
ENSG00000141447.18	OSBPL1A	IRCC3_HL	0.0789566	-3.40164	NO	-
ENSG00000141447.18	OSBPL1A	IRCC3_XL	0.0807552	-3.39923	NO	-
ENSG00000141447.18	OSBPL1A	SNU283	0.193441	-3.25615	NO	-
ENSG00000141447.18	OSBPL1A	SNUC5	0	-3.51127	NO	-
ENSG00000141448.10	GATA6	COGA5	0.220388	-3.52407	NO	-
ENSG00000141448.10	GATA6	COLO320	0	-3.81141	NO	-
ENSG00000141448.10	GATA6	COLO320DM	0	-3.81141	NO	-
ENSG00000141448.10	GATA6	COLO320HSR	0.0361468	-3.76018	NO	-
ENSG00000141448.10	GATA6	COLO678	0.111023	-3.65952	NO	-
ENSG00000141448.10	GATA6	HROC107_cT0M2	0.146291	-3.61443	NO	-
ENSG00000141448.10	GATA6	HROC173	0.157676	-3.60018	NO	-
ENSG00000141448.10	GATA6	HROC284_MET	0.0403924	-3.75428	NO	-
ENSG00000141448.10	GATA6	ISRECO1	0.143328	-3.61817	NO	-
ENSG00000141448.10	GATA6	JVE253	0.142331	-3.61943	NO	-
ENSG00000141448.10	GATA6	JVE528	0	-3.81141	NO	-
ENSG00000141448.10	GATA6	LIM2099	0.036716	-3.75939	NO	-
ENSG00000141448.10	GATA6	SNU977	0.22278	-3.52124	NO	-
ENSG00000141448.10	GATA6	SW1417	0	-3.81141	NO	-
ENSG00000141448.10	GATA6	SW480	0.0298007	-3.76904	NO	-
ENSG00000141448.10	GATA6	SW837	0.0262321	-3.77405	NO	-
ENSG00000141458.13	NPC1	C75	0.073635	-4.06816	NO	Gene deletion
ENSG00000141504.12	SAT2	HROC69	0.533503	-4.38378	YES	-
ENSG00000141510.17	TP53	SNU283	0.955264	-4.17313	NO	-
ENSG00000141510.17	TP53	SW1222	0.927703	-4.19361	NO	-
ENSG00000141510.17	TP53	VACO400	0.727998	-4.3514	NO	-
ENSG00000141526.16	SLC16A3	COLO320DM	0.427161	-4.58098	NO	-
ENSG00000141526.16	SLC16A3	COLO320HSR	0.241561	-4.78198	NO	-
ENSG00000141646.14	SMAD4	COLO678	0.311601	-3.88502	NO	Gene deletion
ENSG00000141646.14	SMAD4	CRC0691_XL	0.175574	-4.04299	NO	-
ENSG00000141646.14	SMAD4	HROC239_T0M1	0	-4.27635	NO	Gene deletion
ENSG00000141646.14	SMAD4	HROC284_MET	0	-4.27635	NO	Gene deletion
ENSG00000141646.14	SMAD4	HROC300_T2M1	0.0307921	-4.2326	NO	Gene deletion
ENSG00000141646.14	SMAD4	HROC59	0	-4.27635	NO	Gene deletion
ENSG00000141646.14	SMAD4	IRCC10_A_HL	0	-4.27635	NO	Gene deletion
ENSG00000141646.14	SMAD4	KP363T	0.0059712	-4.26776	NO	Gene deletion
ENSG00000141646.14	SMAD4	SNU1181	0	-4.27635	NO	Gene deletion
ENSG00000141646.14	SMAD4	SNU1411	0.159994	-4.06224	NO	Gene deletion
ENSG00000141646.14	SMAD4	SNU254	0.111481	-4.12387	NO	-
ENSG00000141646.14	SMAD4	SW1116	0.0448189	-4.2131	NO	-
ENSG00000141646.14	SMAD4	SW620	0.452018	-3.73829	NO	-
ENSG00000141646.14	SMAD4	V9P	0.971967	-3.29672	NO	-
ENSG00000141698.17	NT5C3B	COGA2	0	-5.11239	YES	-
ENSG00000141698.17	NT5C3B	HDC143	0	-5.11239	YES	-
ENSG00000141698.17	NT5C3B	HROC300_T2M1	0	-5.11239	YES	-
ENSG00000141698.17	NT5C3B	SNU769B	0.0867824	-4.99233	YES	-
ENSG00000141698.17	NT5C3B	SNU81	0	-5.11239	YES	-
ENSG00000141738.14	GRB7	COLO320	0.280821	-4.23224	NO	-
ENSG00000141738.14	GRB7	COLO320HSR	0.141916	-4.39785	NO	-
ENSG00000141738.14	GRB7	HUTU80	0.307047	-4.203	NO	-
ENSG00000141738.14	GRB7	NCIH716	0.429847	-4.07345	NO	-
ENSG00000141738.14	GRB7	RKO	0	-4.58931	NO	-
ENSG00000141753.7	IGFBP4	COLO60H	0.0775296	-4.93844	NO	-
ENSG00000141753.7	IGFBP4	RKO	0	-5.04617	NO	-
ENSG00000141905.19	NFIC	NCIH630	0.224016	-3.22074	NO	-
ENSG00000141905.19	NFIC	SNUC1	0.36269	-3.06591	NO	-
ENSG00000141934.10	PLPP2	COLO320	0.0877561	-6.32236	YES	-
ENSG00000141934.10	PLPP2	COLO320DM	0.106439	-6.29779	YES	-
ENSG00000141934.10	PLPP2	COLO320HSR	0.0637986	-6.35449	YES	-
ENSG00000141934.10	PLPP2	NCIH716	0.37072	-5.98878	YES	-
ENSG00000142089.16	IFITM3	C75	0.173314	-7.14952	NO	-
ENSG00000142089.16	IFITM3	CRC0778_XL	0.321665	-6.97775	NO	-
ENSG00000142089.16	IFITM3	HROC324	0.134968	-7.19746	NO	-
ENSG00000142089.16	IFITM3	HROC57	0.725641	-6.59298	NO	-
ENSG00000142089.16	IFITM3	IRCC3_XL	0.774641	-6.55258	NO	-
ENSG00000142089.16	IFITM3	SW1222	0.65174	-6.65612	NO	-
ENSG00000142089.16	IFITM3	V9P	0.507512	-6.78794	NO	-
ENSG00000142102.16	PGGHG	NCIH716	0.311498	-3.52794	YES	-
ENSG00000142273.13	CBLC	COLO320	0	-4.88674	YES	-
ENSG00000142273.13	CBLC	COLO320DM	0	-4.88674	YES	-
ENSG00000142273.13	CBLC	COLO320HSR	0	-4.88674	YES	-
ENSG00000142273.13	CBLC	HUTU80	0	-4.88674	YES	-
ENSG00000142273.13	CBLC	LIM2099	0.808604	-4.03186	YES	-
ENSG00000142273.13	CBLC	NCIH716	0.0402886	-4.82975	YES	-
ENSG00000142273.13	CBLC	RKO	0	-4.88674	YES	-
ENSG00000142273.13	CBLC	SNUC2A	0.724592	-4.10048	YES	-
ENSG00000142273.13	CBLC	SW480	0.827407	-4.01694	YES	-
ENSG00000142273.13	CBLC	SW620	0	-4.88674	YES	-
ENSG00000142655.13	PEX14	JVE127	0.156704	-3.22875	NO	Gene deletion
ENSG00000142675.18	CNKSR1	COLO320	0.989073	-3.11683	NO	-
ENSG00000142675.18	CNKSR1	RKO	0.803157	-3.2584	NO	-
ENSG00000142798.20	HSPG2	HROBMCO1	0.35476	-3.9002	NO	-
ENSG00000142798.20	HSPG2	SNU1235	0.210828	-4.06224	NO	-
ENSG00000142910.16	TINAGL1	COLO320	0	-6.03145	NO	-
ENSG00000142910.16	TINAGL1	COLO320DM	0.324837	-5.62563	NO	-
ENSG00000142910.16	TINAGL1	COLO320HSR	0.162994	-5.8136	NO	-
ENSG00000142910.16	TINAGL1	HUTU80	0.0841796	-5.91484	NO	-
ENSG00000142910.16	TINAGL1	NCIH716	0.0839268	-5.91518	NO	-
ENSG00000142910.16	TINAGL1	RKO	0	-6.03145	NO	-
ENSG00000142945.13	KIF2C	HROC147_T0M1	0.928369	-4.02258	NO	-
ENSG00000143013.13	LMO4	C70	0.807812	-3.23087	NO	-
ENSG00000143013.13	LMO4	SW403	0.484895	-3.51475	NO	-
ENSG00000143036.17	SLC44A3	HUTU80	0.0258837	-3.9819	NO	-
ENSG00000143036.17	SLC44A3	LIM2550	0.437835	-3.49487	NO	-
ENSG00000143036.17	SLC44A3	RKO	0.187622	-3.77069	NO	-
ENSG00000143228.13	NUF2	HROC147_T0M1	0.428684	-3.81425	NO	-
ENSG00000143228.13	NUF2	HROC87	0.292884	-3.95835	NO	-
ENSG00000143228.13	NUF2	V481	0.987218	-3.33819	NO	-
ENSG00000143375.15	CGN	LIM2099	0.680484	-3.94575	NO	-
ENSG00000143375.15	CGN	SNU175	0.901994	-3.76712	NO	-
ENSG00000143476.18	DTL	SW1463	0.615947	-3.04601	NO	-
ENSG00000143545.10	RAB13	V9P	0.0931618	-4.92539	NO	-
ENSG00000143653.10	SCCPDH	HCT116	0.0864807	-4.40139	YES	-
ENSG00000143674.11	MAP3K21	HUTU80	0.0121506	-3.28688	YES	-
ENSG00000143753.13	DEGS1	GEO	0.527596	-3.40304	YES	-
ENSG00000143797.12	MBOAT2	COGA12	0.138389	-3.38214	YES	-
ENSG00000143850.16	PLEKHA6	COLO320	0	-4.40561	NO	-
ENSG00000143850.16	PLEKHA6	COLO320DM	0.0316839	-4.36061	NO	-
ENSG00000143850.16	PLEKHA6	COLO320HSR	0.0419295	-4.34635	NO	-
ENSG00000143850.16	PLEKHA6	HUTU80	0.0194644	-4.37779	NO	-
ENSG00000143850.16	PLEKHA6	MDST8	0.0756796	-4.30036	NO	-
ENSG00000143850.16	PLEKHA6	SNU1235	0.198321	-4.14459	NO	-
ENSG00000143850.16	PLEKHA6	SNU503	0.377011	-3.94407	NO	-
ENSG00000144063.4	MALL	COLO320	0	-5.02927	NO	-
ENSG00000144063.4	MALL	COLO320DM	0.265159	-4.68995	NO	-
ENSG00000144063.4	MALL	COLO320HSR	0	-5.02927	NO	-
ENSG00000144063.4	MALL	HUTU80	0.063177	-4.94089	NO	-
ENSG00000144063.4	MALL	MIP101	0.479731	-4.46394	NO	-
ENSG00000144063.4	MALL	RKO	0.0375031	-4.97616	NO	-
ENSG00000144455.14	SUMF1	T84	0.238109	-3.26158	YES	Gene deletion
ENSG00000144645.14	OSBPL10	COLO320	0.0332432	-3.5173	NO	-
ENSG00000144645.14	OSBPL10	COLO320DM	0.118983	-3.40229	NO	-
ENSG00000144645.14	OSBPL10	COLO320HSR	0.10162	-3.42485	NO	-
ENSG00000144785.8	AC073896.1	HROC313_MET1	0	-3.73486	NO	-
ENSG00000144785.8	AC073896.1	HROC40	0	-3.73486	NO	-
ENSG00000144785.8	AC073896.1	IRCC72_A_XL	0.301503	-3.35468	NO	-
ENSG00000144785.8	AC073896.1	JVE044	0	-3.73486	NO	-
ENSG00000144785.8	AC073896.1	JVE253	0.471092	-3.17797	NO	-
ENSG00000144785.8	AC073896.1	LM0201_A_XL	0	-3.73486	NO	-
ENSG00000144785.8	AC073896.1	RW2982	0	-3.73486	NO	-
ENSG00000144785.8	AC073896.1	SNU407	0	-3.73486	NO	-
ENSG00000144785.8	AC073896.1	SW948	0	-3.73486	NO	-
ENSG00000145247.12	OCIAD2	CACO2	0.268537	-6.17306	NO	-
ENSG00000145247.12	OCIAD2	COLO320DM	0.837116	-5.63878	NO	-
ENSG00000145349.17	CAMK2D	HUTU80	0.276749	-3.18335	YES	-
ENSG00000145555.15	MYO10	COLO320	0.0180169	-4.05437	NO	-
ENSG00000145555.15	MYO10	COLO320DM	0.265479	-3.74044	NO	-
ENSG00000145555.15	MYO10	COLO320HSR	0.11121	-3.928	NO	-
ENSG00000145555.15	MYO10	NCIH716	0.777552	-3.25024	NO	-
ENSG00000145675.15	PIK3R1	SW1417	0	-3.01564	NO	Gene deletion
ENSG00000145730.20	PAM	HDC54	0	-5.11821	YES	-
ENSG00000145730.20	PAM	SW1222	0.74556	-4.31452	YES	-
ENSG00000145781.9	COMMD10	SNUC1	0	-3.96667	NO	Gene deletion
ENSG00000145782.13	ATG12	SNU479	0	-4.33316	NO	Gene deletion
ENSG00000145782.13	ATG12	SNUC1	0	-4.33316	NO	Gene deletion
ENSG00000145868.16	FBXO38	B1003_XL5	0.0372767	-3.72501	NO	-
ENSG00000145868.16	FBXO38	B1003_XLSP	0	-3.77781	NO	-
ENSG00000146281.6	PM20D2	HROC257_T0M1	0.357651	-3.08767	YES	-
ENSG00000146281.6	PM20D2	HROC43	0.115588	-3.37097	YES	-
ENSG00000146281.6	PM20D2	HROC69	0.0965532	-3.3958	YES	-
ENSG00000146281.6	PM20D2	LIM2405	0.0196953	-3.50064	YES	-
ENSG00000146376.11	ARHGAP18	HUTU80	0.0107164	-3.72446	NO	-
ENSG00000146409.12	SLC18B1	HROC69	0.172801	-3.10337	NO	-
ENSG00000146409.12	SLC18B1	HUTU80	0.0215246	-3.3026	NO	-
ENSG00000146409.12	SLC18B1	LM0701_A_XL	0.217629	-3.04925	NO	-
ENSG00000146416.19	AIG1	COLO320DM	0.417542	-3.88534	YES	-
ENSG00000146648.18	EGFR	COLO320	0	-3.44155	YES	-
ENSG00000146648.18	EGFR	COLO320DM	0.200511	-3.1779	YES	-
ENSG00000146648.18	EGFR	COLO320HSR	0.0424995	-3.3815	YES	-
ENSG00000146648.18	EGFR	HROC107_cT0M2	0.310297	-3.05166	YES	-
ENSG00000146648.18	EGFR	SW620	0.111293	-3.28931	YES	-
ENSG00000146904.9	EPHA1	COLO320	0.163798	-4.10013	YES	-
ENSG00000146904.9	EPHA1	COLO320DM	0.665581	-3.58295	YES	-
ENSG00000146904.9	EPHA1	COLO320HSR	0.815339	-3.45873	YES	-
ENSG00000146904.9	EPHA1	HUTU80	0.625397	-3.61818	YES	-
ENSG00000146904.9	EPHA1	LIM2099	0.43583	-3.79709	YES	-
ENSG00000146904.9	EPHA1	NCIH716	0.410731	-3.82253	YES	-
ENSG00000147364.16	FBXO25	JVE103	0	-3.41634	NO	Gene deletion
ENSG00000147459.18	DOCK5	COLO320	0.0929629	-3.00435	NO	-
ENSG00000147526.20	TACC1	SNU479	0.693233	-3.30594	NO	-
ENSG00000147526.20	TACC1	SNU977	0.910593	-3.1317	NO	-
ENSG00000147536.12	GINS4	SW1463	0.0452593	-3.10833	NO	-
ENSG00000147642.17	SYBU	COLO201	0.447145	-3.2079	NO	-
ENSG00000147642.17	SYBU	COLO320	0.0336456	-3.69337	NO	-
ENSG00000147642.17	SYBU	COLO320DM	0	-3.74111	NO	-
ENSG00000147642.17	SYBU	HUTU80	0.21838	-3.45614	NO	-
ENSG00000147642.17	SYBU	VACO5	0.11686	-3.58166	NO	-
ENSG00000147676.14	MAL2	HUTU80	0.153558	-6.62142	NO	-
ENSG00000147676.14	MAL2	RKO	0	-6.82751	NO	-
ENSG00000147676.14	MAL2	SW620	0.255961	-6.49872	NO	-
ENSG00000147804.9	SLC39A4	HROBMCO1	0.208524	-5.65821	NO	-
ENSG00000147804.9	SLC39A4	IRCC72_A_XL	0.680933	-5.18219	NO	-
ENSG00000147804.9	SLC39A4	MIP101	0.381052	-5.46569	NO	-
ENSG00000147853.17	AK3	OUMS23	0.873102	-4.09571	YES	-
ENSG00000148459.16	PDSS1	SNU977	0.958481	-3.04805	YES	-
ENSG00000148468.17	FAM171A1	COLO201	0.10863	-3.28001	NO	-
ENSG00000148468.17	FAM171A1	CX1	0.0834306	-3.31318	NO	-
ENSG00000148468.17	FAM171A1	HCC2998	0.0177702	-3.40337	NO	-
ENSG00000148468.17	FAM171A1	HT29	0.01327	-3.40976	NO	-
ENSG00000148468.17	FAM171A1	IRCC72_A_XL	0.121563	-3.26327	NO	-
ENSG00000148468.17	FAM171A1	KM20	0.0146198	-3.40784	NO	-
ENSG00000148468.17	FAM171A1	WIDR	0.0211432	-3.3986	NO	-
ENSG00000148773.14	MKI67	HROC147_T0M1	0.798381	-4.38314	NO	-
ENSG00000148773.14	MKI67	HROC87	0.789062	-4.39064	NO	-
ENSG00000148803.12	FUOM	C170	0	-4.1791	YES	-
ENSG00000148803.12	FUOM	KM12	0	-4.1791	YES	-
ENSG00000148803.12	FUOM	KM12C	0	-4.1791	YES	-
ENSG00000148803.12	FUOM	KM12L4	0	-4.1791	YES	-
ENSG00000148803.12	FUOM	KM12SM	0.11021	-4.02827	YES	-
ENSG00000148803.12	FUOM	MIP101	0	-4.1791	YES	-
ENSG00000148803.12	FUOM	RKO	0	-4.1791	YES	-
ENSG00000148803.12	FUOM	SNU479	0.109327	-4.02942	YES	-
ENSG00000148803.12	FUOM	SW48	0	-4.1791	YES	-
ENSG00000148908.15	RGS10	HROC107_cT0M2	0.244809	-4.03975	NO	-
ENSG00000148908.15	RGS10	HROC112_MET	0.208342	-4.08264	NO	-
ENSG00000149218.5	ENDOD1	COLO320	0.633206	-3.22483	YES	-
ENSG00000149218.5	ENDOD1	RKO	0.671289	-3.19158	YES	-
ENSG00000149257.14	SERPINH1	COLO60H	0.108097	-5.3754	NO	-
ENSG00000149328.15	GLB1L2	LIM2099	0.500643	-3.83557	YES	-
ENSG00000149328.15	GLB1L2	SNU175	0.819129	-3.55791	YES	-
ENSG00000149418.11	ST14	COLO320	0.159883	-6.52337	YES	-
ENSG00000149418.11	ST14	COLO320DM	0.291539	-6.36826	YES	-
ENSG00000149418.11	ST14	COLO320HSR	0.0775502	-6.6296	YES	-
ENSG00000149418.11	ST14	HUTU80	0.0579053	-6.65614	YES	-
ENSG00000149418.11	ST14	NCIH716	0.148989	-6.53699	YES	-
ENSG00000149418.11	ST14	RKO	0.0843266	-6.62055	YES	-
ENSG00000149573.9	MPZL2	COLO320	0.707124	-3.26664	NO	-
ENSG00000149573.9	MPZL2	COLO320DM	0.816379	-3.17714	NO	-
ENSG00000149573.9	MPZL2	COLO320HSR	0.117913	-3.8774	NO	-
ENSG00000149573.9	MPZL2	HUTU80	0.112757	-3.88407	NO	-
ENSG00000149573.9	MPZL2	NCIH716	0	-4.03821	NO	-
ENSG00000149573.9	MPZL2	RKO	0	-4.03821	NO	-
ENSG00000149573.9	MPZL2	SNU769B	0.205675	-3.76837	NO	-
ENSG00000150540.14	HNMT	COLO320DM	0	-4.31703	YES	-
ENSG00000150540.14	HNMT	COLO320HSR	0	-4.31703	YES	-
ENSG00000150540.14	HNMT	HCT116	0	-4.31703	YES	-
ENSG00000150540.14	HNMT	HDC8	0.019394	-4.28932	YES	-
ENSG00000150540.14	HNMT	HUTU80	0	-4.31703	YES	-
ENSG00000150540.14	HNMT	RKO	0	-4.31703	YES	-
ENSG00000150540.14	HNMT	SNU503	0	-4.31703	YES	-
ENSG00000150540.14	HNMT	SW48	0.0274943	-4.2779	YES	-
ENSG00000150760.12	DOCK1	COLO320	0	-3.47752	NO	-
ENSG00000150760.12	DOCK1	COLO320DM	0.0205006	-3.44824	NO	-
ENSG00000150760.12	DOCK1	NCIH716	0.0975783	-3.34319	NO	-
ENSG00000150938.10	CRIM1	COLO201	0.163797	-3.12625	NO	-
ENSG00000150938.10	CRIM1	HROC107_cT0M2	0.0247353	-3.30984	NO	-
ENSG00000150938.10	CRIM1	HROC131_T0M3	0.0889644	-3.22214	NO	-
ENSG00000150938.10	CRIM1	LS1034	0.239239	-3.03564	NO	-
ENSG00000151287.17	TEX30	HDC135	0.213909	-3.34707	NO	-
ENSG00000151287.17	TEX30	HROC257_T0M1	0.303409	-3.24444	NO	-
ENSG00000151287.17	TEX30	IRCC1_XL	0.116077	-3.4683	NO	-
ENSG00000151287.17	TEX30	KM12	0.451982	-3.08871	NO	-
ENSG00000151287.17	TEX30	KM12C	0.271359	-3.28036	NO	-
ENSG00000151287.17	TEX30	KM12L4	0.18011	-3.38781	NO	-
ENSG00000151287.17	TEX30	KM12SM	0.385442	-3.15639	NO	-
ENSG00000151287.17	TEX30	SNUC5	0.341222	-3.20318	NO	-
ENSG00000151287.17	TEX30	VACO5	0.160967	-3.41141	NO	-
ENSG00000151332.19	MBIP	CRC0438_XL	0	-3.72487	NO	-
ENSG00000151376.16	ME3	HCT116	0.0549358	-3.54366	YES	-
ENSG00000151376.16	ME3	HROC324	0.143978	-3.42676	YES	-
ENSG00000151376.16	ME3	HUTU80	0.281685	-3.26277	YES	-
ENSG00000151376.16	ME3	MDST8	0.115622	-3.46297	YES	-
ENSG00000151376.16	ME3	SNU503	0	-3.62082	YES	-
ENSG00000151376.16	ME3	SNUC2B	0.136187	-3.43662	YES	-
ENSG00000151491.14	EPS8	COLO320	0.917115	-4.22741	NO	-
ENSG00000151491.14	EPS8	HUTU80	0.021039	-5.13631	NO	-
ENSG00000151689.13	INPP1	COLO320DM	0.909172	-3.35378	YES	-
ENSG00000151689.13	INPP1	COLO320HSR	0.740194	-3.48748	YES	-
ENSG00000151689.13	INPP1	SNU503	0.301882	-3.90613	YES	-
ENSG00000151690.15	MFSD6	COLO320	0.245843	-3.71822	NO	-
ENSG00000151690.15	MFSD6	COLO320DM	0.280004	-3.67919	NO	-
ENSG00000151690.15	MFSD6	OUMS23	0.632924	-3.32789	NO	-
ENSG00000151693.11	ASAP2	COLO94H	0.284177	-3.16148	NO	-
ENSG00000151715.8	TMEM45B	COLO320	0	-5.33527	NO	-
ENSG00000151715.8	TMEM45B	COLO320DM	0.279588	-4.97959	NO	-
ENSG00000151715.8	TMEM45B	COLO320HSR	0.100652	-5.19691	NO	-
ENSG00000151715.8	TMEM45B	HCT116	0.139667	-5.14665	NO	-
ENSG00000151715.8	TMEM45B	HCT8	0.179082	-5.0976	NO	-
ENSG00000151715.8	TMEM45B	HROC69	0.10696	-5.18866	NO	-
ENSG00000151715.8	TMEM45B	HUTU80	0.118897	-5.17319	NO	-
ENSG00000151715.8	TMEM45B	LIM2550	0.134106	-5.15371	NO	-
ENSG00000151715.8	TMEM45B	MDST8	0	-5.33527	NO	-
ENSG00000151715.8	TMEM45B	NCIH716	0.139855	-5.14642	NO	-
ENSG00000151715.8	TMEM45B	RKO	0.0469893	-5.26902	NO	-
ENSG00000151715.8	TMEM45B	SNU503	0.148292	-5.13578	NO	-
ENSG00000151726.14	ACSL1	IRCC3_HL	0.357749	-4.18294	YES	-
ENSG00000151726.14	ACSL1	IRCC3_XL	0.172066	-4.3951	YES	-
ENSG00000151726.14	ACSL1	LIM1215	0.314178	-4.23	YES	-
ENSG00000151748.15	SAV1	HT55	0.0238959	-3.69803	NO	Gene deletion
ENSG00000152253.9	SPC25	HROC147_T0M1	0.218613	-4.02796	NO	-
ENSG00000152253.9	SPC25	HROC87	0.99777	-3.31481	NO	-
ENSG00000152253.9	SPC25	V481	0.942447	-3.35532	NO	-
ENSG00000152492.15	CCDC50	CRC0740_XL	0.797546	-3.64417	NO	-
ENSG00000152492.15	CCDC50	SNU769B	0.0120189	-4.47297	NO	-
ENSG00000152767.17	FARP1	CO115	0.277918	-3.57069	NO	-
ENSG00000152767.17	FARP1	COGA12	0.2058	-3.6545	NO	-
ENSG00000152767.17	FARP1	HCC2998	0.294467	-3.55213	NO	-
ENSG00000152767.17	FARP1	HHC6548	0.183223	-3.68176	NO	-
ENSG00000152767.17	FARP1	IRCC22_XL	0.512975	-3.3271	NO	-
ENSG00000152767.17	FARP1	JVE114	0.291773	-3.55513	NO	-
ENSG00000152767.17	FARP1	LS174T	0.350522	-3.49097	NO	-
ENSG00000152767.17	FARP1	LS180	0.365164	-3.47541	NO	-
ENSG00000152894.14	PTPRK	COLO320	0.387203	-3.82554	YES	-
ENSG00000152894.14	PTPRK	COLO320DM	0.592485	-3.62644	YES	-
ENSG00000152894.14	PTPRK	COLO320HSR	0.53476	-3.6797	YES	-
ENSG00000152894.14	PTPRK	HUTU80	0.532452	-3.68187	YES	-
ENSG00000152939.17	MARVELD2	HUTU80	0.0432503	-3.11984	NO	-
ENSG00000153130.17	SCOC	HDC135	0	-4.76563	NO	-
ENSG00000153130.17	SCOC	HROC131_T0M3	0.692516	-4.00646	NO	-
ENSG00000153130.17	SCOC	HROC257_T0M1	0.0657872	-4.67371	NO	-
ENSG00000153130.17	SCOC	HROC278_T0M1	0.477077	-4.20289	NO	-
ENSG00000153130.17	SCOC	HUTU80	0.0656693	-4.67387	NO	-
ENSG00000153130.17	SCOC	JVE109	0.813103	-3.90717	NO	-
ENSG00000153130.17	SCOC	LIM2405	0.0271799	-4.72695	NO	-
ENSG00000153130.17	SCOC	RKO	0	-4.76563	NO	-
ENSG00000153395.10	LPCAT1	C80	0.924342	-3.46607	YES	-
ENSG00000153395.10	LPCAT1	HDC143	0.321912	-4.00781	YES	-
ENSG00000153406.13	NMRAL1	C99	0.143762	-5.13744	NO	-
ENSG00000153406.13	NMRAL1	CL14	0.188838	-5.08167	NO	-
ENSG00000153551.14	CMTM7	GEO	0.814152	-3.78911	NO	-
ENSG00000153551.14	CMTM7	HROC69	0.116298	-4.48968	NO	-
ENSG00000153551.14	CMTM7	SNU503	0.086861	-4.52824	NO	-
ENSG00000154059.11	IMPACT	C75	0	-3.61532	NO	Gene deletion
ENSG00000154059.11	IMPACT	SW1463	0	-3.61532	NO	-
ENSG00000154122.14	ANKH	CRC0438_XL	0.525989	-4.76017	NO	-
ENSG00000154122.14	ANKH	HUTU80	0.370317	-4.9154	NO	-
ENSG00000154237.13	LRRK1	COLO320HSR	0.0566871	-3.12438	YES	-
ENSG00000154237.13	LRRK1	NCIH716	0.0521714	-3.13056	YES	-
ENSG00000154380.17	ENAH	COLO201	0.316576	-3.92874	NO	-
ENSG00000154380.17	ENAH	COLO205	0.748802	-3.51917	NO	-
ENSG00000154380.17	ENAH	GEO	0.232805	-4.02359	NO	-
ENSG00000154380.17	ENAH	HDC54	0.155426	-4.11711	NO	-
ENSG00000154380.17	ENAH	HROC32	0.382665	-3.85808	NO	-
ENSG00000154380.17	ENAH	HROC69	0.00562819	-4.31744	NO	-
ENSG00000154380.17	ENAH	HT55	0.391171	-3.84923	NO	-
ENSG00000154380.17	ENAH	SNU1181	0.130453	-4.14863	NO	-
ENSG00000154639.19	CXADR	COLO205	0.458021	-3.52802	NO	-
ENSG00000154639.19	CXADR	NCIH716	0.952452	-3.10675	NO	-
ENSG00000154639.19	CXADR	RKO	0.0534132	-3.99696	NO	-
ENSG00000155254.13	MARVELD1	HROC112_MET	0.452269	-3.47499	NO	-
ENSG00000155254.13	MARVELD1	RW2982	0.882696	-3.1005	NO	-
ENSG00000155324.10	GRAMD2B	RKO	0.0753629	-3.01168	NO	-
ENSG00000155380.11	SLC16A1	COLO201	0.898255	-4.47721	NO	-
ENSG00000155542.12	SETD9	COLO678	0	-3.06786	YES	Gene deletion
ENSG00000156052.11	GNAQ	HDC135	0.0363386	-3.31826	NO	-
ENSG00000156253.7	RWDD2B	HCA46	0.0346642	-3.45111	NO	-
ENSG00000156453.13	PCDH1	COLO320	0	-4.58364	NO	-
ENSG00000156453.13	PCDH1	COLO320DM	0.0491377	-4.51444	NO	-
ENSG00000156453.13	PCDH1	COLO320HSR	0	-4.58364	NO	-
ENSG00000156453.13	PCDH1	MDST8	0.594217	-3.91079	NO	-
ENSG00000156463.18	SH3RF2	COLO320DM	0.202556	-3.73832	YES	-
ENSG00000156463.18	SH3RF2	COLO320HSR	0.224601	-3.71212	YES	-
ENSG00000156463.18	SH3RF2	HROC107_cT0M2	0.358875	-3.56202	YES	-
ENSG00000156463.18	SH3RF2	HROC131_T0M3	0.578252	-3.3461	YES	-
ENSG00000156463.18	SH3RF2	HROC212	0.875873	-3.09687	YES	-
ENSG00000156463.18	SH3RF2	HROC278_MET	0.457339	-3.46109	YES	-
ENSG00000156463.18	SH3RF2	HROC57	0.45232	-3.46607	YES	-
ENSG00000156463.18	SH3RF2	HUTU80	0.103866	-3.86186	YES	-
ENSG00000156463.18	SH3RF2	SNUC2A	0	-4.00443	YES	-
ENSG00000156463.18	SH3RF2	SW620	0.0765317	-3.89804	YES	-
ENSG00000156515.23	HK1	LIM1215	0.31837	-3.86891	YES	-
ENSG00000156515.23	HK1	LIM1899	0.594842	-3.59425	YES	-
ENSG00000156515.23	HK1	LIM2551	0.532303	-3.65196	YES	-
ENSG00000156711.17	MAPK13	COLO320	0.357603	-4.25115	YES	-
ENSG00000156711.17	MAPK13	COLO320HSR	0.414487	-4.19193	YES	-
ENSG00000156711.17	MAPK13	HUTU80	0.125448	-4.52171	YES	-
ENSG00000156711.17	MAPK13	NCIH716	0.475394	-4.13111	YES	-
ENSG00000156802.13	ATAD2	V481	0.932247	-3.4954	YES	-
ENSG00000156970.12	BUB1B	HROC87	0.826022	-3.93656	YES	-
ENSG00000157456.8	CCNB2	CR4	0.11465	-5.76902	NO	Gene deletion
ENSG00000157483.9	MYO1E	NCIH716	0.87826	-4.39729	NO	-
ENSG00000157557.13	ETS2	HUTU80	0.482109	-5.93096	NO	-
ENSG00000157827.20	FMNL2	CAR1	0.306786	-3.15779	NO	-
ENSG00000157827.20	FMNL2	COGA5	0.44629	-3.01145	NO	-
ENSG00000157827.20	FMNL2	COLO201	0.388872	-3.06989	NO	-
ENSG00000157827.20	FMNL2	COLO205	0.149548	-3.34274	NO	-
ENSG00000157827.20	FMNL2	HROC112_MET	0	-3.54381	NO	-
ENSG00000157827.20	FMNL2	HROC46	0.450519	-3.00724	NO	-
ENSG00000157827.20	FMNL2	HT29	0.400597	-3.05777	NO	-
ENSG00000157827.20	FMNL2	KM20	0.0667182	-3.45063	NO	-
ENSG00000157873.17	TNFRSF14	CACO2	0.569748	-3.93996	NO	-
ENSG00000157873.17	TNFRSF14	COLO320	0	-4.59049	NO	-
ENSG00000157873.17	TNFRSF14	COLO320DM	0.161227	-4.37484	NO	-
ENSG00000157873.17	TNFRSF14	COLO320HSR	0.395745	-4.10946	NO	-
ENSG00000157873.17	TNFRSF14	HCT116	0	-4.59049	NO	-
ENSG00000157873.17	TNFRSF14	HROC69	0.353556	-4.15374	NO	-
ENSG00000157873.17	TNFRSF14	HUTU80	0.0887147	-4.46787	NO	-
ENSG00000157873.17	TNFRSF14	JVE109	0.30724	-4.20397	NO	-
ENSG00000157873.17	TNFRSF14	MIP101	0.225891	-4.29666	NO	-
ENSG00000157873.17	TNFRSF14	OUMS23	0.686138	-3.83677	NO	-
ENSG00000157873.17	TNFRSF14	SNU503	0	-4.59049	NO	-
ENSG00000157873.17	TNFRSF14	SNUC2A	0.459672	-4.04485	NO	-
ENSG00000157992.12	KRTCAP3	COLO320	0.405876	-5.45554	NO	-
ENSG00000157992.12	KRTCAP3	COLO320DM	0.321196	-5.54516	NO	-
ENSG00000157992.12	KRTCAP3	COLO320HSR	0.301252	-5.56711	NO	-
[truncated: 1,524 more rows]
