# Supplementary material for: Transcriptome‐wide gene expression outlier analysis pinpoints therapeutic vulnerabilities in colorectal cancer
Source: Mol Oncol. 2024 Mar 11;18(6):1460–85. doi: 10.1002/1878-0261.13622 (PMC11161737; doi:10.1002/1878-0261.13622)
Supplement: Supplementary file 1 — Fig. S1. Gene expression‐based hierarchical clustering of 226 colorectal cancer (CRC) cell lines. Fig. S2. Correspondences between consensus molecular subtypes (CMS) and CRC intrinsic subtypes (CRIS) identified in 226 colorectal cancer (CRC) cell lines. Fig. S3. AnnotaGon of the CpG island methylator phenotype (CIMP) in 226 colorectal cancer (CRC) cell lines. Fig. S4. Identification of extreme negative outliers for the CNKSR1 gene. Fig. S5. Outlier burden values are associated with molecular features of colorectal cancer (CRC) cell lines. Fig. S6. Promoter hypermethylation and microsatellite instability in MLH1 extreme negative outliers. Fig. S7. Expression rank plots generated by Outlier in RNA‐seq Finder (OUTRIDER) for a selection of relevant genes. Fig. S8. Promoter hypermethylation in RAD51C extreme negative outliers. Fig. S9. Genomic position of analyzed CpG sites in transcript promoters with respect to CpG islands. Fig. S10. Expression levels of genes involved in somatic fusion transcripts associated with gene overexpression in extreme positive outliers. Fig. S11. CDKN2A and CDKN2B deletion is associated with very low or zero expression values in colorectal cancer (CRC) cell lines. Fig. S12. AGI‐24512 and MRTX1719 screening in MTAP‐deleted and wild‐type colorectal cancer (CRC) cell lines. Fig. S13. Positive and negative outliers found in The Cancer Genome Atlas (TCGA) dataset are usually less prominent than those found in the colorectal cancer (CRC) cell line dataset. Table S1. Annotation of the 226 colorectal cancer (CRC) cell lines. Table S2. Short tandem repeats (STR) profiles of the 226 colorectal cancer (CRC) cell lines considering 16 different loci. Table S3. Atlas of colorectal cancer (CRC) extreme gene expression outliers. Table S4. Differential methylation analysis for genes for which at least two colorectal cancer (CRC) cell lines were found as extreme positive (first sheet) or negative (second sheet) outliers. Table S5. Enrichment of samples that ar [file MOL2-18-1460-s001.zip › mol213622-sup-0005-TableS4.xlsx]

## Sheet: Extreme positive outliers
Gene ID	Gene name	Probe	Median outliers	Median others	p-value	FDR	Genome segment
ENSG00000006128.12	TAC1	cg01287975	0.0510083	0.922716	0.00344944	0.0417995	Island
ENSG00000006128.12	TAC1	cg17437939	0.0530885	0.942572	0.00344944	0.0417995	Island
ENSG00000006128.12	TAC1	cg16288089	0.0289288	0.960825	0.00365168	0.0428884	Island
ENSG00000007264.15	MATK	cg07752026	0.0556505	0.833558	7.6288e-05	0.00383168	Island
ENSG00000026025.16	VIM	cg26983469	0.0287812	0.842124	3.17369e-07	5.64553e-05	Island
ENSG00000026025.16	VIM	cg23991622	0.0279773	0.956159	2.59184e-07	4.858e-05	Island
ENSG00000026025.16	VIM	cg12874092	0.0156853	0.965394	4.22764e-07	7.29246e-05	Island
ENSG00000026025.16	VIM	cg27313572	0.0224512	0.972654	3.71233e-07	6.53561e-05	Island
ENSG00000064195.7	DLX3	cg24383056	0.0764666	0.969165	0.00118162	0.0224454	Island
ENSG00000073737.16	DHRS9	cg06836480	0.119801	0.903727	0.00102709	0.0204268	OpenSea
ENSG00000075043.18	KCNQ2	cg08003150	0.0262053	0.813093	0.000159447	0.00617432	Island
ENSG00000082126.18	MPP4	cg20169521	0.0368325	0.872821	0.00092017	0.0192807	OpenSea
ENSG00000082397.17	EPB41L3	cg19579167	0.173137	0.828486	0.00134081	0.0243516	Island
ENSG00000082397.17	EPB41L3	cg23564700	0.106616	0.864397	0.00104913	0.0207362	Island
ENSG00000082397.17	EPB41L3	cg16304950	0.167258	0.919967	0.000363323	0.010516	Island
ENSG00000082397.17	EPB41L3	cg19275261	0.0152808	0.979008	2.81417e-06	0.000340834	Island
ENSG00000086205.18	FOLH1	cg25346915	0.043293	0.803652	0.000716197	0.0164799	Island
ENSG00000087076.9	HSD17B14	cg24725522	0.127414	0.877128	0.00124228	0.023236	Shore
ENSG00000090661.12	CERS4	cg06686742	0.103282	0.934118	0.00233599	0.0342674	Shore
ENSG00000100060.18	MFNG	cg11201532	0.047751	0.883452	1.24831e-05	0.000955937	OpenSea
ENSG00000100060.18	MFNG	cg01765930	0.0810817	0.910245	7.04605e-06	0.000669182	OpenSea
ENSG00000100557.9	CCDC198	cg14102434	0.178339	0.881532	0.000735007	0.0167425	OpenSea
ENSG00000100557.9	CCDC198	cg15661409	0.172377	0.884279	0.000569396	0.0142158	OpenSea
ENSG00000101017.14	CD40	cg22232207	0.049698	0.808964	0.00144092	0.0254201	Island
ENSG00000101017.14	CD40	cg06571407	0.0448768	0.912643	0.000530678	0.0135665	Island
ENSG00000102575.13	ACP5	cg03302259	0.15914	0.886712	0.00151899	0.0263616	Island
ENSG00000102575.13	ACP5	cg03719155	0.194863	0.91651	0.00332325	0.0414242	Island
ENSG00000102575.13	ACP5	cg04566159	0.177564	0.96405	0.00126466	0.0235078	Island
ENSG00000105472.13	CLEC11A	cg16651537	0.0905273	0.859222	0.00070106	0.0162003	Shore
ENSG00000107742.13	SPOCK2	cg10856045	0.116292	0.892215	2.62703e-06	0.000320442	Shore
ENSG00000107742.13	SPOCK2	cg10983208	0.0598595	0.933308	3.83788e-06	0.000432909	Shore
ENSG00000107742.13	SPOCK2	cg26435178	0.0257292	0.97162	1.74203e-06	0.000241587	Shore
ENSG00000110031.12	LPXN	cg02044895	0.161738	0.914121	0.000519459	0.013336	Shelf
ENSG00000111728.10	ST8SIA1	cg10333808	0.0262223	0.973221	0.00138323	0.0247604	Island
ENSG00000111863.12	ADTRP	cg26761744	0.116852	0.881057	0.00444733	0.0479116	OpenSea
ENSG00000114378.17	HYAL1	cg14943722	0.0597518	0.813217	0.000246537	0.00823896	OpenSea
ENSG00000114378.17	HYAL1	cg12930727	0.097829	0.937005	0.00040868	0.011348	OpenSea
ENSG00000115526.11	CHST10	cg03853987	0.0961471	0.901043	0.00405218	0.0456458	Island
ENSG00000115526.11	CHST10	cg16882226	0.0299178	0.945491	0.00216247	0.032738	Island
ENSG00000115526.11	CHST10	cg19283506	0.0567724	0.970948	0.00265374	0.0371763	Island
ENSG00000116962.15	NID1	cg02957057	0.183051	0.964048	0.00108474	0.0211466	Island
ENSG00000120669.16	SOHLH2	cg24710938	0.0219623	0.919624	1.21183e-05	0.000940656	Island
ENSG00000121068.14	TBX2	cg12163132	0.165127	0.933819	1.34794e-05	0.00101404	Island
ENSG00000121413.12	ZSCAN18	cg25784220	0.0215316	0.984133	7.51598e-10	5.13401e-07	Island
ENSG00000121413.12	ZSCAN18	cg22721334	0.0140868	0.987344	1.02297e-09	6.71896e-07	Island
ENSG00000122691.13	TWIST1	cg20052718	0.153172	0.961335	0.000824207	0.0180448	Island
ENSG00000122691.13	TWIST1	cg26818735	0.0162124	0.982046	0.0016433	0.0277573	Island
ENSG00000123364.5	HOXC13	cg17085352	0.0870463	0.812312	0.00205344	0.0314498	Shore
ENSG00000123364.5	HOXC13	cg22830707	0.0701384	0.878365	0.00097227	0.0198606	Shore
ENSG00000123388.4	HOXC11	cg03132556	0.0651519	0.874386	0.00040868	0.011348	Shore
ENSG00000123388.4	HOXC11	cg07697238	0.0984926	0.88161	0.000330998	0.00989923	Shore
ENSG00000123388.4	HOXC11	cg26386624	0.059155	0.892392	0.000313863	0.00957731	Island
ENSG00000123388.4	HOXC11	cg08962452	0.0394489	0.902179	0.000398114	0.011127	Island
ENSG00000123388.4	HOXC11	cg06630413	0.042117	0.938887	0.000367927	0.0106313	Island
ENSG00000124785.9	NRN1	cg08545493	0.0270656	0.820585	0.000503136	0.0130977	Island
ENSG00000124785.9	NRN1	cg25829425	0.0385055	0.890969	0.000419508	0.0115547	Island
ENSG00000124785.9	NRN1	cg13021333	0.0555776	0.913481	0.00233975	0.0342674	Island
ENSG00000124785.9	NRN1	cg24720571	0.0252817	0.936566	0.00437653	0.0473926	Island
ENSG00000125207.7	PIWIL1	cg02382037	0.0692576	0.885307	6.48524e-08	1.69374e-05	Island
ENSG00000125207.7	PIWIL1	cg23887609	0.041899	0.937232	1.27871e-08	5.07827e-06	Island
ENSG00000125207.7	PIWIL1	cg27147004	0.0371431	0.951444	9.15485e-09	4.22533e-06	Island
ENSG00000125207.7	PIWIL1	cg13900773	0.02242	0.954542	2.14385e-07	4.25704e-05	Island
ENSG00000125207.7	PIWIL1	cg23548151	0.0304314	0.966746	2.29992e-07	4.49058e-05	Island
ENSG00000125207.7	PIWIL1	cg26677194	0.0800863	0.971841	1.06856e-08	4.56196e-06	Island
ENSG00000125207.7	PIWIL1	cg24838063	0.0202854	0.98016	1.06856e-08	4.56196e-06	Island
ENSG00000128918.15	ALDH1A2	cg07721203	0.0276726	0.928943	0.00244961	0.035372	Island
ENSG00000128918.15	ALDH1A2	cg13198321	0.0194653	0.947009	0.00189905	0.0301438	Island
ENSG00000128918.15	ALDH1A2	cg14805347	0.0184461	0.963135	0.00375453	0.0436427	Island
ENSG00000129194.8	SOX15	cg07488259	0.187747	0.850631	0.000282054	0.00904817	Shore
ENSG00000129194.8	SOX15	cg01029592	0.0833786	0.858343	0.000177661	0.0067122	Shore
ENSG00000132639.12	SNAP25	cg16564824	0.0315841	0.842042	6.52015e-05	0.00341548	Shore
ENSG00000132639.12	SNAP25	cg23328622	0.0182068	0.874484	0.000159447	0.00617432	Shore
ENSG00000133104.14	SPART	cg18755783	0.11647	0.868853	2.80108e-08	9.37924e-06	Island
ENSG00000133104.14	SPART	cg00947032	0.152115	0.871298	2.02049e-08	7.34127e-06	Island
ENSG00000133104.14	SPART	cg16741041	0.0420334	0.966698	1.3806e-08	5.3583e-06	Island
ENSG00000133104.14	SPART	cg13996405	0.0215771	0.968806	1.21488e-08	4.93966e-06	Island
ENSG00000134802.17	SLC43A3	cg19167683	0.155337	0.956422	6.55931e-08	1.69374e-05	Island
ENSG00000134873.10	CLDN10	cg10305311	0.0244218	0.882948	0.00160672	0.0272743	Island
ENSG00000134873.10	CLDN10	cg16275739	0.0495332	0.886552	0.00284675	0.0390161	Island
ENSG00000134873.10	CLDN10	cg16232183	0.0481764	0.89278	0.00150525	0.0261798	Island
ENSG00000134873.10	CLDN10	cg09469554	0.0565806	0.971246	0.000160096	0.00618542	Island
ENSG00000135220.11	UGT2A3	cg00149061	0.174566	0.855183	0.000248884	0.00830114	OpenSea
ENSG00000135374.10	ELF5	cg10987788	0.0402568	0.864607	0.00171034	0.0283604	OpenSea
ENSG00000135374.10	ELF5	cg21017775	0.0804944	0.9373	0.00138323	0.0247604	OpenSea
ENSG00000135374.10	ELF5	cg11343506	0.0767278	0.938996	0.00131101	0.0240474	OpenSea
ENSG00000135374.10	ELF5	cg22731981	0.0625647	0.940413	0.00120918	0.022842	OpenSea
ENSG00000135454.14	B4GALNT1	cg02264922	0.0692639	0.979174	0.00104361	0.0206509	Island
ENSG00000135480.16	KRT7	cg08975803	0.0381194	0.877727	0.000150447	0.00597484	Island
ENSG00000135480.16	KRT7	cg22813430	0.0263663	0.907281	0.000146312	0.00592077	Shore
ENSG00000135480.16	KRT7	cg09522147	0.145623	0.929409	0.000182624	0.00685422	Island
ENSG00000135480.16	KRT7	cg14537533	0.0432409	0.951386	0.000260208	0.00856181	Island
ENSG00000135480.16	KRT7	cg25313172	0.0160926	0.962351	0.000150447	0.00597484	Island
ENSG00000135480.16	KRT7	cg14482313	0.0261576	0.974671	0.000233541	0.00797637	Island
ENSG00000135480.16	KRT7	cg07967679	0.0218711	0.975658	0.000203809	0.00734272	Island
ENSG00000135480.16	KRT7	cg09670128	0.0368073	0.981991	0.000297561	0.00928304	Island
ENSG00000135702.14	CHST5	cg03858460	0.166043	0.849562	6.22172e-07	0.000103154	OpenSea
ENSG00000136305.11	CIDEB	cg25576711	0.0720872	0.84661	0.00335218	0.0414564	Island
ENSG00000136305.11	CIDEB	cg07760773	0.129539	0.857417	0.00408885	0.0456749	Island
ENSG00000136305.11	CIDEB	cg15364618	0.054686	0.859096	0.00335218	0.0414564	Island
ENSG00000136305.11	CIDEB	cg13840968	0.190807	0.870919	0.00335218	0.0414564	Island
ENSG00000136305.11	CIDEB	cg21886367	0.100587	0.908736	0.00316513	0.0406769	Island
ENSG00000136305.11	CIDEB	cg10193721	0.020415	0.965997	0.00325744	0.0409024	Island
ENSG00000136305.11	CIDEB	cg26310551	0.0592475	0.972822	0.00344944	0.0417995	Island
ENSG00000136305.11	CIDEB	cg06796435	0.0414268	0.973389	0.00316513	0.0406769	Island
ENSG00000136305.11	CIDEB	cg07509935	0.0218029	0.979125	0.00397532	0.0451073	Island
ENSG00000136305.11	CIDEB	cg06823034	0.0378314	0.980014	0.00325744	0.0409024	Island
ENSG00000136305.11	CIDEB	cg20007021	0.049743	0.98596	0.00397532	0.0451073	Island
ENSG00000138829.12	FBN2	cg11965976	0.0456666	0.92902	0.00420532	0.0461828	Island
ENSG00000138829.12	FBN2	cg25084878	0.0396242	0.932193	0.00316513	0.0406769	Island
ENSG00000138829.12	FBN2	cg17958315	0.0194687	0.981029	0.00365168	0.0428884	Island
ENSG00000139910.20	NOVA1	cg02014003	0.0506858	0.801175	0.000895102	0.0190594	OpenSea
ENSG00000139910.20	NOVA1	cg07559273	0.0223557	0.861919	0.00166588	0.0279453	OpenSea
ENSG00000139910.20	NOVA1	cg19832521	0.0492694	0.895268	0.000676986	0.0158803	OpenSea
ENSG00000139910.20	NOVA1	cg18488855	0.0265777	0.912317	0.000823644	0.0180448	OpenSea
ENSG00000139910.20	NOVA1	cg20478129	0.0163602	0.934087	0.00145911	0.0256613	OpenSea
ENSG00000140287.11	HDC	cg02329886	0.126201	0.939294	0.00298765	0.0396426	OpenSea
ENSG00000140931.20	CMTM3	cg08601917	0.0565498	0.901024	0.00142973	0.0252487	Island
ENSG00000140931.20	CMTM3	cg06445928	0.0871909	0.912677	0.000814956	0.0180272	Island
ENSG00000140931.20	CMTM3	cg01434608	0.172716	0.930351	0.000821907	0.0180448	Shore
ENSG00000140931.20	CMTM3	cg09233013	0.0636619	0.964086	0.00181211	0.0293813	Island
ENSG00000140931.20	CMTM3	cg00355909	0.0250648	0.967187	0.000529743	0.0135629	Island
ENSG00000140931.20	CMTM3	cg08682544	0.047012	0.974708	0.00123755	0.023236	Island
ENSG00000140931.20	CMTM3	cg26560414	0.0664141	0.978193	0.00122007	0.0230222	Island
ENSG00000143995.20	MEIS1	cg19572637	0.0302559	0.94023	0.000900182	0.0190725	Shore
ENSG00000145623.13	OSMR	cg15599832	0.100224	0.90734	8.30917e-06	0.000743873	Shore
ENSG00000145623.13	OSMR	cg19609242	0.0640817	0.955468	1.15141e-05	0.000906109	Island
ENSG00000145623.13	OSMR	cg17528648	0.0422023	0.96524	1.54623e-05	0.00113815	Island
ENSG00000145908.12	ZNF300	cg18237551	0.0352449	0.85748	0.00189932	0.0301438	Island
ENSG00000145908.12	ZNF300	cg08580836	0.041592	0.860021	0.00252218	0.0359526	Island
ENSG00000145908.12	ZNF300	cg02343823	0.0432753	0.961229	0.00272185	0.0379437	Island
ENSG00000145908.12	ZNF300	cg04675542	0.0214566	0.970939	0.00216247	0.032738	Island
ENSG00000151650.8	VENTX	cg02317400	0.0172771	0.962749	0.004573	0.0483814	Island
ENSG00000151778.11	SERP2	cg22667178	0.0869981	0.942677	0.00149847	0.0261798	Island
ENSG00000151778.11	SERP2	cg12379940	0.0237294	0.964696	0.00127622	0.0235866	Island
ENSG00000154027.19	AK5	cg22075924	0.0868322	0.865211	0.00293587	0.0395458	OpenSea
ENSG00000154277.13	UCHL1	cg24715245	0.06155	0.896003	8.10896e-06	0.000736578	Island
ENSG00000154277.13	UCHL1	cg15032098	0.08934	0.910179	5.64103e-05	0.00311377	Shore
ENSG00000154277.13	UCHL1	cg16142306	0.113711	0.962756	0.000114942	0.00508513	Island
ENSG00000154760.14	SLFN13	cg24955845	0.0303146	0.833877	2.11601e-06	0.000271988	Island
ENSG00000154760.14	SLFN13	cg22588307	0.029749	0.88312	3.13695e-06	0.000366915	Shore
ENSG00000154760.14	SLFN13	cg16563370	0.168629	0.903292	1.35273e-06	0.000202637	Shore
ENSG00000154760.14	SLFN13	cg13443575	0.0940569	0.939188	9.44981e-07	0.00014805	Shore
ENSG00000154760.14	SLFN13	cg04354393	0.0502713	0.948047	8.79047e-07	0.000140294	Shore
ENSG00000156127.8	BATF	cg15645309	0.13004	0.86621	3.65596e-05	0.00227028	OpenSea
ENSG00000156127.8	BATF	cg21531300	0.0642371	0.881848	4.25868e-05	0.00256076	OpenSea
ENSG00000156127.8	BATF	cg14424070	0.0545602	0.94964	3.47372e-05	0.00218091	OpenSea
ENSG00000159182.5	PRAC1	cg00960395	0.0598251	0.851938	6.89746e-19	3.92626e-15	Shore
ENSG00000159182.5	PRAC1	cg14230397	0.0465967	0.876296	1.06493e-18	4.54645e-15	Shore
ENSG00000159182.5	PRAC1	cg01543654	0.0573246	0.929423	3.98092e-17	1.2138e-13	Island
ENSG00000159182.5	PRAC1	cg20945566	0.0430695	0.957559	1.89418e-19	1.61735e-15	Shore
ENSG00000159182.5	PRAC1	cg27170782	0.0401543	0.961114	2.22887e-20	3.80625e-16	Shore
ENSG00000159182.5	PRAC1	cg04618333	0.0239836	0.968803	4.26469e-17	1.2138e-13	Island
ENSG00000160963.14	COL26A1	cg18762727	0.0292366	0.896407	0.00397532	0.0451073	Island
ENSG00000160963.14	COL26A1	cg14874750	0.018905	0.948354	0.00365168	0.0428884	Island
ENSG00000160963.14	COL26A1	cg27528510	0.0428896	0.958358	0.0037568	0.0436427	Island
ENSG00000160963.14	COL26A1	cg23424003	0.0721821	0.969652	0.004573	0.0483814	Island
ENSG00000163064.7	EN1	cg00654888	0.0437431	0.869402	0.00298765	0.0396426	Island
ENSG00000163064.7	EN1	cg15724256	0.0236593	0.885059	0.00298765	0.0396426	Island
ENSG00000163064.7	EN1	cg17167253	0.0438023	0.929966	0.00354925	0.0423554	Island
ENSG00000163064.7	EN1	cg20248516	0.0520475	0.939442	0.00316513	0.0406769	Island
ENSG00000163430.12	FSTL1	cg15109851	0.0158185	0.98364	3.40149e-08	1.01907e-05	Island
ENSG00000164742.16	ADCY1	cg26459372	0.137825	0.890812	0.00435924	0.0472954	Island
ENSG00000165443.12	PHYHIPL	cg02662277	0.0499528	0.843887	0.000572122	0.0142422	Island
ENSG00000165443.12	PHYHIPL	cg26014391	0.03869	0.86659	0.000572122	0.0142422	Island
ENSG00000165443.12	PHYHIPL	cg24563570	0.0244078	0.909151	0.000246537	0.00823896	Island
ENSG00000165443.12	PHYHIPL	cg23712342	0.0175065	0.935777	0.00028971	0.0091654	Island
ENSG00000165794.10	SLC39A2	cg21853693	0.0618282	0.899421	0.00020597	0.00738264	OpenSea
ENSG00000165863.17	C10orf82	cg07945733	0.0564683	0.853685	0.00468724	0.0492602	Island
ENSG00000166035.11	LIPC	cg01733599	0.196691	0.931263	0.00325744	0.0409024	OpenSea
ENSG00000166402.8	TUB	cg01084239	0.046963	0.832877	0.00171034	0.0283604	Island
ENSG00000166402.8	TUB	cg02629281	0.0363651	0.953489	0.00286288	0.0390179	Island
ENSG00000166682.13	TMPRSS5	cg18165914	0.0641521	0.84201	0.000778986	0.0173213	OpenSea
ENSG00000167244.21	IGF2	cg26517849	0.0778988	0.872794	9.10182e-05	0.00432487	Island
ENSG00000167555.14	ZNF528	cg03077453	0.0758579	0.859322	9.53426e-06	0.000818173	Shore
ENSG00000167555.14	ZNF528	cg12950007	0.0984376	0.902854	6.78536e-06	0.000657504	Island
ENSG00000167555.14	ZNF528	cg27258025	0.0459879	0.915976	8.24616e-06	0.000743873	Island
ENSG00000167555.14	ZNF528	cg03091337	0.0338275	0.934599	6.30423e-06	0.000625915	Island
ENSG00000167874.7	TMEM88	cg21845633	0.0691884	0.803363	0.00344944	0.0417995	Shore
ENSG00000167874.7	TMEM88	cg23404101	0.106682	0.920834	0.00316513	0.0406769	Shore
ENSG00000167874.7	TMEM88	cg23671708	0.0378178	0.932188	0.00316513	0.0406769	Shore
ENSG00000167874.7	TMEM88	cg02459416	0.130092	0.939194	0.00325744	0.0409024	Shore
ENSG00000167874.7	TMEM88	cg03854722	0.11168	0.941686	0.00335218	0.0414564	Shore
ENSG00000167874.7	TMEM88	cg15853812	0.0703125	0.945539	0.00325744	0.0409024	Shore
ENSG00000167874.7	TMEM88	cg03719978	0.0193805	0.957878	0.00316513	0.0406769	Shore
ENSG00000168071.22	CCDC88B	cg08024887	0.139353	0.878281	0.00228653	0.0339244	Shore
ENSG00000168071.22	CCDC88B	cg04422903	0.169268	0.917963	0.00146431	0.0257	Shore
ENSG00000168071.22	CCDC88B	cg16718999	0.181295	0.975475	0.000633546	0.0153056	Shore
ENSG00000169439.12	SDC2	cg14538332	0.0659217	0.893481	8.33956e-05	0.00408065	Island
ENSG00000169439.12	SDC2	cg13096260	0.0602201	0.9152	0.000618116	0.0151543	Island
ENSG00000169696.16	ASPSCR1	cg23928512	0.0479648	0.853507	0.00105556	0.0208176	Shelf
ENSG00000169696.16	ASPSCR1	cg12374579	0.068179	0.903749	0.000823644	0.0180448	Shelf
ENSG00000169696.16	ASPSCR1	cg11780549	0.134483	0.961987	0.00185036	0.02981	Shore
ENSG00000169696.16	ASPSCR1	cg21384021	0.174974	0.975299	0.00332693	0.0414398	Island
ENSG00000169876.14	MUC17	cg17981101	0.171885	0.86882	2.94463e-08	9.3926e-06	OpenSea
ENSG00000170370.12	EMX2	cg19358493	0.0414665	0.932199	0.00298765	0.0396426	Shore
ENSG00000170627.11	GTSF1	cg06809675	0.0289006	0.875992	0.00051628	0.013336	OpenSea
ENSG00000170627.11	GTSF1	cg07875328	0.0844965	0.927012	0.000297561	0.00928304	OpenSea
ENSG00000170743.17	SYT9	cg22723056	0.020231	0.951386	0.00298765	0.0396426	Island
ENSG00000170743.17	SYT9	cg03226737	0.018626	0.967005	0.00397532	0.0451073	Island
ENSG00000170743.17	SYT9	cg18560328	0.0212492	0.980582	0.00298765	0.0396426	Island
ENSG00000172716.16	SLFN11	cg03668718	0.155645	0.963689	0.00129102	0.023783	Island
ENSG00000173917.10	HOXB2	cg17807663	0.0429178	0.834016	9.70034e-06	0.000828263	Shore
ENSG00000173917.10	HOXB2	cg09313705	0.0559922	0.878463	5.35501e-06	0.000571547	Shore
ENSG00000173917.10	HOXB2	cg25882366	0.0783978	0.884388	8.31995e-06	0.000743873	Shore
ENSG00000173917.10	HOXB2	cg22807449	0.127083	0.908939	8.10896e-06	0.000736578	Shore
ENSG00000173917.10	HOXB2	cg22777724	0.0486448	0.929864	4.33952e-06	0.000481208	Shore
ENSG00000173917.10	HOXB2	cg23530553	0.0397588	0.934954	5.4969e-06	0.000576261	Shore
ENSG00000173917.10	HOXB2	cg10788618	0.0653623	0.945283	1.12979e-05	0.000893215	Shore
ENSG00000173917.10	HOXB2	cg12121660	0.0237537	0.94716	6.1013e-06	0.000612893	Shore
ENSG00000173917.10	HOXB2	cg26841048	0.032907	0.948722	5.4969e-06	0.000576261	Shore
ENSG00000175426.11	PCSK1	cg09786257	0.0603435	0.814487	0.000945888	0.0195357	Shore
ENSG00000175544.13	CABP4	cg20022862	0.143079	0.900533	0.00432479	0.047101	OpenSea
ENSG00000178363.5	CALML3	cg24831879	0.040967	0.924467	0.000621896	0.0152018	Shore
ENSG00000178445.9	GLDC	cg14538238	0.0658325	0.869214	5.13924e-05	0.00292543	Shore
ENSG00000178445.9	GLDC	cg11747771	0.0235878	0.966834	6.81491e-06	0.000657504	Island
ENSG00000178878.12	APOLD1	cg26244225	0.083524	0.871532	0.00444733	0.0479116	Shore
ENSG00000178878.12	APOLD1	cg07091544	0.0294733	0.943494	0.00365168	0.0428884	Shore
ENSG00000178878.12	APOLD1	cg02813863	0.0314166	0.943608	0.00335218	0.0414564	Shore
ENSG00000178878.12	APOLD1	cg16747828	0.0687919	0.943869	0.00365168	0.0428884	Shore
ENSG00000178878.12	APOLD1	cg10048215	0.0316935	0.947028	0.00354925	0.0423554	Shore
ENSG00000178878.12	APOLD1	cg10635645	0.0498792	0.962553	0.00365168	0.0428884	Shore
ENSG00000181234.9	TMEM132C	cg03530754	0.0301711	0.976756	0.000895102	0.0190594	Island
ENSG00000182809.10	CRIP2	cg01564661	0.0691964	0.849885	0.000407603	0.011348	Shore
ENSG00000185818.8	NAT8L	cg06913330	0.0179606	0.805271	3.84513e-05	0.00235816	Island
ENSG00000185818.8	NAT8L	cg21269934	0.0653901	0.821234	0.000195908	0.00713329	Island
ENSG00000185818.8	NAT8L	cg19300568	0.127299	0.975198	4.78337e-05	0.00277842	Island
ENSG00000188958.9	UTS2B	cg12336960	0.111113	0.874189	0.00398206	0.0451539	Shore
ENSG00000196628.18	TCF4	cg19597776	0.0979006	0.847459	0.00308015	0.0403682	Shore
ENSG00000196917.6	HCAR1	cg26643476	0.0631872	0.861234	7.86583e-06	0.00072608	OpenSea
ENSG00000197520.10	FAM177B	cg18665384	0.046248	0.817614	0.00354925	0.0423554	OpenSea
ENSG00000198203.10	SULT1C2	cg13968390	0.0295297	0.805658	0.00307522	0.0403655	OpenSea
ENSG00000198203.10	SULT1C2	cg17287107	0.0688901	0.908591	0.00307522	0.0403655	OpenSea
ENSG00000198203.10	SULT1C2	cg25570328	0.0635497	0.937171	0.00307522	0.0403655	OpenSea
ENSG00000198203.10	SULT1C2	cg03681335	0.058882	0.950153	0.00307522	0.0403655	OpenSea
ENSG00000198835.4	GJC2	cg03065165	0.111226	0.858149	0.000133906	0.00561847	OpenSea
ENSG00000212724.3	KRTAP2-3	cg00345704	0.161325	0.877691	1.28992e-06	0.00019845	OpenSea
ENSG00000213366.13	GSTM2	cg06970744	0.149369	0.813821	0.00298765	0.0396426	Shore
ENSG00000213366.13	GSTM2	cg16670497	0.07229	0.939982	0.00325744	0.0409024	Island
ENSG00000213366.13	GSTM2	cg03942855	0.10069	0.940613	0.00298765	0.0396426	Island
ENSG00000229637.4	PRAC2	cg01543654	0.0520232	0.869846	0.00172883	0.0285249	Island
ENSG00000229637.4	PRAC2	cg04618333	0.0195006	0.895463	0.000856587	0.0184231	Island
ENSG00000235098.8	ANKRD65	cg15081886	0.171475	0.904533	0.000168113	0.00640398	Shore
ENSG00000235098.8	ANKRD65	cg15633699	0.181936	0.912566	0.000182624	0.00685422	Shore
ENSG00000237651.6	C2orf74	cg01648237	0.073677	0.934366	0.00307522	0.0403655	OpenSea
ENSG00000237651.6	C2orf74	cg05037927	0.0642771	0.94223	0.00325744	0.0409024	OpenSea
ENSG00000237651.6	C2orf74	cg23405039	0.0685097	0.945147	0.00316513	0.0406769	OpenSea
ENSG00000237651.6	C2orf74	cg18158151	0.0696175	0.945815	0.00325744	0.0409024	OpenSea
ENSG00000237651.6	C2orf74	cg19790321	0.0513194	0.964702	0.00316513	0.0406769	OpenSea
ENSG00000237651.6	C2orf74	cg16328106	0.0828729	0.968132	0.00316513	0.0406769	OpenSea
ENSG00000237651.6	C2orf74	cg24757310	0.0501836	0.970731	0.00307522	0.0403655	OpenSea
ENSG00000243709.1	LEFTY1	cg25552768	0.151824	0.90114	1.91055e-05	0.00135943	Shore
ENSG00000243709.1	LEFTY1	cg14264773	0.180896	0.90547	8.75776e-06	0.000774903	Shore
ENSG00000244486.8	SCARF2	cg15243570	0.0253371	0.809102	0.00405218	0.0456458	Island
ENSG00000244486.8	SCARF2	cg14998335	0.0346249	0.874784	0.0025872	0.036595	Island
ENSG00000244486.8	SCARF2	cg03448766	0.0289833	0.912009	0.00245866	0.035372	Island
ENSG00000261857.7	MIA	cg25152942	0.0974582	0.814969	0.000152159	0.0060288	Shelf
ENSG00000261857.7	MIA	cg24083702	0.159242	0.81944	9.31564e-05	0.00438038	Shelf
ENSG00000277586.2	NEFL	cg01614020	0.123564	0.979653	2.39396e-05	0.00164184	Island

## Sheet: Extreme negative outliers
Gene ID	Gene name	Probe	Median outliers	Median others	p-value	FDR	Genome segment
ENSG00000005882.12	PDK2	cg20133730	0.848561	0.060144	0.0198033	0.0459908	Shore
ENSG00000008323.15	PLEKHG6	cg17181255	0.934426	0.0244492	0.000148331	0.00110697	Shore
ENSG00000008323.15	PLEKHG6	cg27150896	0.837519	0.0814157	5.47594e-05	0.000509209	Shore
ENSG00000008323.15	PLEKHG6	cg24333145	0.863921	0.0956286	0.000140945	0.00107556	Shore
ENSG00000008323.15	PLEKHG6	cg14783987	0.859093	0.113088	0.000291226	0.00183852	Shore
ENSG00000012660.14	ELOVL5	cg10369451	0.983942	0.013319	3.19107e-21	4.21619e-18	Island
ENSG00000012660.14	ELOVL5	cg21195414	0.983659	0.0179402	1.97534e-21	4.21619e-18	Island
ENSG00000012660.14	ELOVL5	cg03998871	0.976883	0.0282061	2.23334e-20	1.43671e-17	Island
ENSG00000012660.14	ELOVL5	cg01865606	0.911915	0.0343676	4.50508e-21	4.36525e-18	Shore
ENSG00000012660.14	ELOVL5	cg13636408	0.975978	0.0376364	4.75e-21	4.36525e-18	Island
ENSG00000012660.14	ELOVL5	cg00024396	0.947294	0.0595589	8.05144e-21	6.06582e-18	Island
ENSG00000012660.14	ELOVL5	cg15133313	0.974676	0.0701914	8.4863e-21	6.06582e-18	Island
ENSG00000012660.14	ELOVL5	cg20397543	0.939611	0.10798	4.55626e-18	7.71328e-16	Shore
ENSG00000012660.14	ELOVL5	cg24524396	0.934521	0.124525	3.19107e-21	4.21619e-18	Island
ENSG00000012660.14	ELOVL5	cg20419072	0.968224	0.12649	3.277e-21	4.21619e-18	Island
ENSG00000013588.8	GPRC5A	cg19737972	0.827488	0.0313305	0.000439092	0.00257726	Island
ENSG00000013588.8	GPRC5A	cg03353445	0.906586	0.0504652	0.000239148	0.00156715	Shore
ENSG00000013588.8	GPRC5A	cg10198671	0.80284	0.0506804	5.62541e-05	0.000517714	Island
ENSG00000016402.13	IL20RA	cg04481779	0.8047	0.0311536	7.43726e-08	2.36851e-06	Island
ENSG00000016402.13	IL20RA	cg26864905	0.886394	0.0520111	5.53495e-07	1.16361e-05	Shore
ENSG00000016402.13	IL20RA	cg15992935	0.908709	0.0633178	5.40066e-07	1.14661e-05	Shore
ENSG00000016402.13	IL20RA	cg22487322	0.942928	0.0699076	2.99593e-06	4.94174e-05	Shore
ENSG00000016402.13	IL20RA	cg13714540	0.892703	0.0741636	4.6216e-06	7.21997e-05	Shore
ENSG00000016402.13	IL20RA	cg24405068	0.921491	0.0861769	4.21945e-07	9.74781e-06	Shore
ENSG00000016402.13	IL20RA	cg27656754	0.895969	0.147441	5.29106e-06	8.06378e-05	Shore
ENSG00000021355.13	SERPINB1	cg00031256	0.920618	0.0214014	3.35047e-05	0.000365315	Island
ENSG00000021355.13	SERPINB1	cg19349369	0.849712	0.0217608	3.25908e-05	0.000362102	Island
ENSG00000021355.13	SERPINB1	cg27056119	0.823494	0.0292958	3.44429e-05	0.000372293	Island
ENSG00000021355.13	SERPINB1	cg08542865	0.959181	0.0427102	3.35047e-05	0.000365315	Island
ENSG00000037757.14	MRI1	cg14272688	0.958961	0.0212269	0.00298765	0.0112271	Island
ENSG00000037757.14	MRI1	cg01530988	0.97665	0.0229954	0.00298765	0.0112271	Island
ENSG00000037757.14	MRI1	cg24115922	0.972484	0.0300042	0.00298765	0.0112271	Island
ENSG00000037757.14	MRI1	cg18631292	0.981268	0.0331343	0.00298765	0.0112271	Island
ENSG00000037757.14	MRI1	cg25755428	0.966056	0.0333637	0.00496957	0.015842	Island
ENSG00000037757.14	MRI1	cg16188681	0.914963	0.0428496	0.00298765	0.0112271	Island
ENSG00000037757.14	MRI1	cg16474696	0.93713	0.0674302	0.00470189	0.0151463	Shore
ENSG00000037757.14	MRI1	cg24025995	0.955622	0.083358	0.00298765	0.0112271	Island
ENSG00000042493.16	CAPG	cg21654383	0.976159	0.0256878	0.00200083	0.00842918	Island
ENSG00000042493.16	CAPG	cg02242344	0.96403	0.043066	0.00265374	0.0107436	Shore
ENSG00000042493.16	CAPG	cg16838838	0.907989	0.0498984	0.00185036	0.00789347	Island
ENSG00000042493.16	CAPG	cg09337254	0.914636	0.0607849	0.00286288	0.0112271	Shore
ENSG00000042493.16	CAPG	cg26476820	0.918461	0.133058	0.000870668	0.00426906	Shelf
ENSG00000042493.16	CAPG	cg19627006	0.876068	0.139998	0.00114541	0.00534718	Shelf
ENSG00000042493.16	CAPG	cg16437908	0.939674	0.148809	0.00245866	0.0100807	Shore
ENSG00000051523.11	CYBA	cg04879832	0.983872	0.0169249	1.72644e-07	4.72603e-06	Island
ENSG00000051523.11	CYBA	cg00054525	0.8416	0.0285016	2.19415e-07	5.66673e-06	Shore
ENSG00000051523.11	CYBA	cg26537639	0.892228	0.0426058	2.08066e-07	5.48561e-06	Island
ENSG00000051523.11	CYBA	cg09025501	0.947384	0.0480906	2.19415e-07	5.66673e-06	Shore
ENSG00000051523.11	CYBA	cg03787864	0.961315	0.0511519	1.59316e-07	4.456e-06	Island
ENSG00000051523.11	CYBA	cg24046411	0.920748	0.0609578	1.5099e-07	4.26017e-06	Shore
ENSG00000051523.11	CYBA	cg08843517	0.976075	0.0961995	2.25311e-07	5.72896e-06	Shore
ENSG00000051523.11	CYBA	cg10246531	0.942691	0.137552	1.63644e-07	4.51812e-06	Shore
ENSG00000052344.16	PRSS8	cg27436259	0.81641	0.0259636	1.41245e-09	7.15457e-08	OpenSea
ENSG00000056972.20	TRAF3IP2	cg26904406	0.952405	0.0337574	0.000716197	0.00372086	OpenSea
ENSG00000065833.9	ME1	cg27138281	0.922996	0.0237896	0.000134808	0.00104359	Island
ENSG00000065833.9	ME1	cg05387146	0.964253	0.0276041	0.000134539	0.00104276	Island
ENSG00000065833.9	ME1	cg16701167	0.978149	0.0325973	0.000163522	0.00116882	Shore
ENSG00000065833.9	ME1	cg02366534	0.851731	0.0374188	0.000134539	0.00104276	Island
ENSG00000065833.9	ME1	cg01121127	0.961365	0.0461136	0.000134539	0.00104276	Island
ENSG00000065833.9	ME1	cg06836736	0.813169	0.066615	0.000134539	0.00104276	Island
ENSG00000065833.9	ME1	cg24881834	0.86996	0.0680526	0.000134539	0.00104276	Island
ENSG00000068079.7	IFI35	cg02452732	0.935231	0.166541	0.00316513	0.0115101	OpenSea
ENSG00000070087.14	PFN2	cg13715862	0.939074	0.0549531	8.13802e-05	0.000703655	Shore
ENSG00000076242.15	MLH1	cg25837710	0.972422	0.0111768	4.01202e-19	8.50853e-17	Island
ENSG00000076242.15	MLH1	cg07101782	0.982054	0.0137039	7.03698e-18	1.13172e-15	Island
ENSG00000076242.15	MLH1	cg17621259	0.986111	0.014256	4.01202e-19	8.50853e-17	Island
ENSG00000076242.15	MLH1	cg06590608	0.97778	0.0180545	4.01202e-19	8.50853e-17	Island
ENSG00000076242.15	MLH1	cg05906740	0.976511	0.0203415	4.01202e-19	8.50853e-17	Island
ENSG00000076242.15	MLH1	cg10769891	0.856969	0.0207584	4.8372e-19	9.42962e-17	Island
ENSG00000076242.15	MLH1	cg14598950	0.931856	0.0211765	4.01202e-19	8.50853e-17	Island
ENSG00000076242.15	MLH1	cg23658326	0.98136	0.0215792	4.01202e-19	8.50853e-17	Island
ENSG00000076242.15	MLH1	cg11224603	0.974016	0.023634	4.01202e-19	8.50853e-17	Island
ENSG00000076242.15	MLH1	cg16433211	0.963119	0.0257117	4.23244e-19	8.50853e-17	Island
ENSG00000076242.15	MLH1	cg27586588	0.952953	0.0265376	5.10234e-19	9.65393e-17	Island
ENSG00000076242.15	MLH1	cg03497419	0.943402	0.0273827	9.40165e-19	1.68002e-16	Island
ENSG00000076242.15	MLH1	cg12851504	0.972375	0.0275202	4.01202e-19	8.50853e-17	Island
ENSG00000076242.15	MLH1	cg06108510	0.959068	0.0281902	4.01202e-19	8.50853e-17	Island
ENSG00000076242.15	MLH1	cg21490561	0.946617	0.0295568	4.12078e-19	8.50853e-17	Island
ENSG00000076242.15	MLH1	cg07064226	0.952949	0.0317418	5.82964e-19	1.07149e-16	Island
ENSG00000076242.15	MLH1	cg16764580	0.977928	0.0322513	2.87202e-17	4.29667e-15	Island
ENSG00000076242.15	MLH1	cg03192963	0.944873	0.032854	4.01202e-19	8.50853e-17	Island
ENSG00000076242.15	MLH1	cg24985459	0.970765	0.0329125	4.01202e-19	8.50853e-17	Island
ENSG00000076242.15	MLH1	cg19132762	0.977813	0.0342693	4.01202e-19	8.50853e-17	Island
ENSG00000076242.15	MLH1	cg02279071	0.955439	0.037175	1.35872e-16	1.94237e-14	Shore
ENSG00000076242.15	MLH1	cg25202636	0.947197	0.0405821	4.01202e-19	8.50853e-17	Island
ENSG00000076242.15	MLH1	cg00893636	0.907159	0.0421011	4.01202e-19	8.50853e-17	Island
ENSG00000076242.15	MLH1	cg13846866	0.942555	0.0444377	4.01202e-19	8.50853e-17	Shore
ENSG00000076242.15	MLH1	cg12790037	0.913312	0.0462374	4.01202e-19	8.50853e-17	Island
ENSG00000076242.15	MLH1	cg27331401	0.939664	0.0475694	4.01202e-19	8.50853e-17	Island
ENSG00000076242.15	MLH1	cg01302270	0.892076	0.0493722	1.03379e-16	1.51145e-14	Island
ENSG00000076242.15	MLH1	cg11600697	0.964166	0.0557717	4.01202e-19	8.50853e-17	Island
ENSG00000076242.15	MLH1	cg14751544	0.871561	0.0584254	7.3679e-16	9.87452e-14	Shore
ENSG00000076242.15	MLH1	cg17641046	0.984554	0.0600537	5.72265e-18	9.43944e-16	Island
ENSG00000076242.15	MLH1	cg03901257	0.927827	0.0678202	2.95609e-15	3.72874e-13	Shore
ENSG00000076242.15	MLH1	cg05845319	0.938514	0.166355	1.26411e-14	1.45214e-12	Shore
ENSG00000078114.18	NEBL	cg11787785	0.979061	0.0213467	0.00298765	0.0112271	Island
ENSG00000078114.18	NEBL	cg23565942	0.969013	0.0224059	0.00335218	0.0119076	Island
ENSG00000078114.18	NEBL	cg17426273	0.98661	0.0227738	0.00298765	0.0112271	Island
ENSG00000078114.18	NEBL	cg27495903	0.973344	0.0266566	0.00316513	0.0115101	Island
ENSG00000078114.18	NEBL	cg01960926	0.9186	0.0470698	0.00307522	0.011376	Island
ENSG00000078114.18	NEBL	cg18192417	0.948186	0.0515002	0.00335218	0.0119076	Island
ENSG00000078114.18	NEBL	cg06731125	0.85755	0.0682354	0.00298765	0.0112271	Island
ENSG00000078114.18	NEBL	cg24625388	0.927306	0.0760966	0.00365168	0.0126095	Shore
ENSG00000081923.14	ATP8B1	cg21357291	0.905377	0.0826803	0.000321082	0.00198495	Island
ENSG00000081923.14	ATP8B1	cg16310513	0.890316	0.172035	0.00284675	0.0112271	Island
ENSG00000083307.12	GRHL2	cg23973429	0.953373	0.0142928	1.06271e-07	3.22473e-06	Island
ENSG00000083307.12	GRHL2	cg20574490	0.819486	0.0309825	1.12201e-07	3.3416e-06	Island
ENSG00000083307.12	GRHL2	cg14202477	0.800484	0.0385141	9.27437e-08	2.92461e-06	Shore
ENSG00000083307.12	GRHL2	cg17885542	0.91647	0.0504638	3.01154e-07	7.20194e-06	Shore
ENSG00000083307.12	GRHL2	cg25330243	0.887779	0.0511655	1.921e-07	5.12771e-06	Island
ENSG00000084207.18	GSTP1	cg04920951	0.980531	0.0133918	0.00316513	0.0115101	Island
ENSG00000084207.18	GSTP1	cg06928838	0.925822	0.0356132	0.00365168	0.0126095	Island
ENSG00000084207.18	GSTP1	cg09038676	0.926084	0.0381627	0.00344944	0.0121524	Island
ENSG00000084207.18	GSTP1	cg11566244	0.813268	0.0560771	0.00408885	0.0136879	Island
ENSG00000084207.18	GSTP1	cg26250609	0.981575	0.148012	0.00298765	0.0112271	Island
ENSG00000084207.18	GSTP1	cg05244766	0.909528	0.152925	0.0208217	0.0478549	Shore
ENSG00000087077.14	TRIP6	cg12507655	0.95296	0.0677579	6.52015e-05	0.00058014	Shore
ENSG00000087077.14	TRIP6	cg01008256	0.828138	0.0767214	0.00102853	0.00492303	Island
ENSG00000087077.14	TRIP6	cg04742719	0.886243	0.141786	0.000426101	0.00252404	Island
ENSG00000087253.13	LPCAT2	cg27458265	0.924939	0.0509559	2.2836e-06	3.93845e-05	Island
ENSG00000089335.21	ZNF302	cg02991799	0.983772	0.0166425	1.28459e-07	3.68918e-06	Island
ENSG00000089335.21	ZNF302	cg09567983	0.97635	0.0234701	9.79417e-08	3.04376e-06	Island
ENSG00000089335.21	ZNF302	cg08336861	0.980253	0.0256128	1.15284e-07	3.40194e-06	Island
ENSG00000089335.21	ZNF302	cg10181615	0.950893	0.0257692	1.15284e-07	3.40194e-06	Island
ENSG00000089335.21	ZNF302	cg13337697	0.951425	0.0365264	1.09197e-07	3.26727e-06	Island
ENSG00000089335.21	ZNF302	cg19850565	0.941259	0.0429829	1.06271e-07	3.22473e-06	Island
ENSG00000089335.21	ZNF302	cg19508683	0.945748	0.0462108	1.09197e-07	3.26727e-06	Island
ENSG00000089335.21	ZNF302	cg09106556	0.818071	0.0658351	2.13668e-07	5.56487e-06	Island
ENSG00000090238.12	YPEL3	cg04895065	0.847915	0.0392976	0.0151899	0.0391284	Island
ENSG00000092621.12	PHGDH	cg00426921	0.931228	0.0183993	0.000117731	0.000951463	Island
ENSG00000092621.12	PHGDH	cg19096424	0.948619	0.0222901	5.77873e-05	0.000529552	Island
ENSG00000092621.12	PHGDH	cg26791905	0.930897	0.0504861	2.99891e-05	0.000343886	Shore
ENSG00000093144.19	ECHDC1	cg13817182	0.916794	0.0260378	0.00325744	0.0116676	Shore
ENSG00000095261.14	PSMD5	cg13460057	0.962119	0.0238284	0.0151899	0.0391284	Island
ENSG00000095261.14	PSMD5	cg13959647	0.921605	0.0243396	0.0151899	0.0391284	Island
ENSG00000095261.14	PSMD5	cg09586646	0.953012	0.0413196	0.0151899	0.0391284	Island
ENSG00000095261.14	PSMD5	cg09833538	0.900998	0.0458794	0.0151899	0.0391284	Island
ENSG00000095261.14	PSMD5	cg09419670	0.95403	0.0510531	0.0151899	0.0391284	Shore
ENSG00000100379.17	KCTD17	cg03995567	0.902012	0.060381	0.000716197	0.00372086	Island
ENSG00000100379.17	KCTD17	cg25061914	0.842993	0.0903464	0.00114541	0.00534718	Shore
ENSG00000100422.14	CERK	cg24359836	0.888601	0.0527348	2.28455e-05	0.000271154	Island
ENSG00000100422.14	CERK	cg05698090	0.810557	0.0805757	5.88394e-06	8.82317e-05	Shore
ENSG00000100558.9	PLEK2	cg24995657	0.985502	0.0193304	0.000138361	0.00105835	Island
ENSG00000100558.9	PLEK2	cg26225496	0.907004	0.0406185	0.000154692	0.00112827	Island
ENSG00000100558.9	PLEK2	cg18306861	0.978059	0.0491448	0.000146312	0.001097	Island
ENSG00000101076.16	HNF4A	cg27420224	0.973207	0.0240502	1.38799e-10	8.84054e-09	OpenSea
ENSG00000101213.7	PTK6	cg14010720	0.897255	0.056927	0.000198306	0.00134995	Shore
ENSG00000102890.16	ELMO3	cg25341653	0.90972	0.030074	0.004573	0.0148277	Island
ENSG00000102890.16	ELMO3	cg26178184	0.920884	0.05737	0.00470189	0.0151463	Shore
ENSG00000102890.16	ELMO3	cg19514469	0.870283	0.0634277	0.00432479	0.0142163	Island
ENSG00000103067.14	ESRP2	cg00944421	0.985178	0.0168598	0.000696335	0.00366873	Island
ENSG00000103067.14	ESRP2	cg06723863	0.981407	0.0183785	0.000716197	0.00372086	Island
ENSG00000103067.14	ESRP2	cg04513006	0.979581	0.0252959	0.000658138	0.00359101	Island
ENSG00000103067.14	ESRP2	cg04079760	0.97121	0.0254644	0.000696335	0.00366873	Island
ENSG00000103067.14	ESRP2	cg22190721	0.923509	0.0270411	0.000736585	0.00378108	Island
ENSG00000103067.14	ESRP2	cg08694699	0.895699	0.0307741	0.000736585	0.00378108	Island
ENSG00000103067.14	ESRP2	cg04328477	0.983	0.034823	0.000716197	0.00372086	Island
ENSG00000103067.14	ESRP2	cg20264732	0.944992	0.0395439	0.00075751	0.00385832	Island
ENSG00000103067.14	ESRP2	cg08886823	0.984216	0.0488356	0.000696335	0.00366873	Island
ENSG00000103067.14	ESRP2	cg01660934	0.978265	0.0556817	0.000716197	0.00372086	Island
ENSG00000103067.14	ESRP2	cg16562724	0.937725	0.0694697	0.000716197	0.00372086	Island
ENSG00000104413.18	ESRP1	cg16648355	0.872314	0.0345734	1.73896e-06	3.15118e-05	Island
ENSG00000104518.11	GSDMD	cg12686110	0.908302	0.0272719	0.00091662	0.00446375	Island
ENSG00000104518.11	GSDMD	cg09317036	0.965462	0.0333717	0.0011147	0.00524571	Island
ENSG00000104518.11	GSDMD	cg07422279	0.803287	0.0366267	0.0011147	0.00524571	Island
ENSG00000104518.11	GSDMD	cg26711732	0.89155	0.0394887	0.00134667	0.00608795	Shore
ENSG00000104518.11	GSDMD	cg23090207	0.904836	0.0651984	0.00114866	0.00535726	Island
ENSG00000104518.11	GSDMD	cg14721632	0.916699	0.0655642	0.00153996	0.00676215	Island
ENSG00000104518.11	GSDMD	cg01134012	0.855346	0.0873414	0.0015188	0.00668835	Island
ENSG00000104518.11	GSDMD	cg18145080	0.834298	0.0946875	0.000945888	0.00457167	Island
ENSG00000104611.12	SH2D4A	cg12794421	0.984683	0.0139976	0.000138361	0.00105835	Island
ENSG00000104870.13	FCGRT	cg07127225	0.83278	0.0397599	0.00408885	0.0136879	Island
ENSG00000104870.13	FCGRT	cg10405557	0.924032	0.141526	0.00365168	0.0126095	Island
ENSG00000106484.16	MEST	cg16511229	0.957543	0.0187368	0.000658138	0.00359101	Island
ENSG00000106484.16	MEST	cg02169391	0.879301	0.0346902	0.000658138	0.00359101	Island
ENSG00000106484.16	MEST	cg08077673	0.928055	0.0451924	0.000676986	0.00362016	Island
ENSG00000106484.16	MEST	cg15164103	0.865786	0.0475112	0.000676986	0.00362016	Shore
ENSG00000106484.16	MEST	cg02490034	0.873887	0.114323	0.000778986	0.0039384	Shore
ENSG00000106484.16	MEST	cg22115706	0.908406	0.122084	0.000826831	0.00411369	Shore
ENSG00000106484.16	MEST	cg15150348	0.859724	0.184898	0.00114923	0.00535726	Shore
ENSG00000106484.16	MEST	cg18100127	0.878295	0.197626	0.00138323	0.00623132	Shore
ENSG00000106541.12	AGR2	cg12565635	0.928501	0.0801449	2.75524e-05	0.000318786	OpenSea
ENSG00000106853.20	PTGR1	cg13831329	0.932905	0.172406	0.0011769	0.00546246	OpenSea
ENSG00000108375.12	RNF43	cg24835159	0.847104	0.0266593	0.000192943	0.00131763	OpenSea
ENSG00000108384.15	RAD51C	cg27221688	0.963688	0.0181486	0.000621896	0.0034728	Island
ENSG00000108384.15	RAD51C	cg10487724	0.91789	0.0287535	0.000716197	0.00372086	Island
ENSG00000108384.15	RAD51C	cg02118635	0.951666	0.0290214	0.000621896	0.0034728	Island
ENSG00000108384.15	RAD51C	cg05214530	0.837153	0.0753513	0.000621896	0.0034728	Island
ENSG00000108511.10	HOXB6	cg19828220	0.975582	0.0187659	0.000387803	0.00233153	Shelf
ENSG00000108511.10	HOXB6	cg10906729	0.956388	0.0551051	0.00136281	0.00615656	Shelf
ENSG00000108511.10	HOXB6	cg18684142	0.955993	0.0579816	0.00174847	0.00755563	Shelf
ENSG00000110719.10	TCIRG1	cg11990562	0.974566	0.0206518	0.00298765	0.0112271	Island
ENSG00000110719.10	TCIRG1	cg08162803	0.890225	0.0534728	0.00307522	0.011376	Island
ENSG00000110719.10	TCIRG1	cg11731626	0.905978	0.0597313	0.00307522	0.011376	Island
ENSG00000110719.10	TCIRG1	cg06279471	0.853507	0.0717188	0.00335218	0.0119076	Shore
ENSG00000111319.13	SCNN1A	cg01807820	0.805856	0.025518	0.00629356	0.0192884	Island
ENSG00000111319.13	SCNN1A	cg11785537	0.89421	0.0678279	0.000398114	0.00238683	OpenSea
ENSG00000111319.13	SCNN1A	cg03196720	0.950922	0.0769168	0.00153581	0.00675314	Island
ENSG00000111319.13	SCNN1A	cg12510724	0.867885	0.0885751	0.000339891	0.00208438	OpenSea
ENSG00000111319.13	SCNN1A	cg06029700	0.942235	0.0973638	0.000794853	0.00401357	Island
ENSG00000111319.13	SCNN1A	cg23245485	0.811963	0.175931	0.000430602	0.00253437	OpenSea
ENSG00000111321.11	LTBR	cg07648238	0.97606	0.0198667	0.00298765	0.0112271	Island
ENSG00000111321.11	LTBR	cg08740698	0.976902	0.0265648	0.00298765	0.0112271	Island
ENSG00000111321.11	LTBR	cg23079808	0.96471	0.0516993	0.00298765	0.0112271	Island
ENSG00000111321.11	LTBR	cg26306994	0.873815	0.0878563	0.00298765	0.0112271	Island
ENSG00000111321.11	LTBR	cg10452531	0.919118	0.0904656	0.00298765	0.0112271	Island
ENSG00000111321.11	LTBR	cg23245485	0.813753	0.179869	0.00707189	0.0212586	OpenSea
ENSG00000111321.11	LTBR	cg19476647	0.956114	0.188022	0.00298765	0.0112271	Island
ENSG00000111679.17	PTPN6	cg12690127	0.890796	0.0222705	0.0156509	0.039764	Shore
ENSG00000111679.17	PTPN6	cg25719851	0.934761	0.0422109	0.0156509	0.039764	Shore
ENSG00000111679.17	PTPN6	cg15975802	0.82449	0.0587535	0.0156509	0.039764	Shore
ENSG00000112559.14	MDFI	cg17094014	0.943214	0.0319552	0.00109469	0.00517254	Island
ENSG00000112559.14	MDFI	cg14086013	0.881108	0.0750769	0.00703093	0.0211751	Island
ENSG00000112763.17	BTN2A1	cg23371570	0.895324	0.0590221	0.00344944	0.0121524	Shore
ENSG00000112851.14	ERBIN	cg04823499	0.982154	0.0240592	0.0151899	0.0391284	Island
ENSG00000112851.14	ERBIN	cg05465766	0.954446	0.0268752	0.0151899	0.0391284	Island
ENSG00000112851.14	ERBIN	cg24133276	0.944724	0.0305012	0.0151899	0.0391284	Island
ENSG00000112851.14	ERBIN	cg05458841	0.960807	0.0337692	0.0151899	0.0391284	Island
ENSG00000112851.14	ERBIN	cg22009138	0.941515	0.0339903	0.0151899	0.0391284	Shore
ENSG00000112851.14	ERBIN	cg16560309	0.822595	0.0358741	0.0151899	0.0391284	Island
ENSG00000112851.14	ERBIN	cg01598222	0.936533	0.0447234	0.0151899	0.0391284	Island
ENSG00000112851.14	ERBIN	cg07172256	0.948356	0.0463012	0.0192365	0.0449666	Island
ENSG00000112851.14	ERBIN	cg20274746	0.907806	0.0722802	0.0151899	0.0391284	Island
ENSG00000112992.18	NNT	cg03902565	0.967301	0.0402636	5.15157e-07	1.11208e-05	Island
ENSG00000112992.18	NNT	cg00584670	0.929354	0.0423662	4.74894e-07	1.04983e-05	Island
ENSG00000112992.18	NNT	cg26233374	0.909761	0.0710557	1.37855e-06	2.59304e-05	Island
ENSG00000112992.18	NNT	cg09489281	0.948311	0.106063	7.68452e-05	0.000668034	Shore
ENSG00000112992.18	NNT	cg12626968	0.957027	0.134126	4.74894e-07	1.04983e-05	Island
ENSG00000114631.11	PODXL2	cg12943155	0.940998	0.0241147	1.88247e-06	3.38252e-05	Island
ENSG00000114631.11	PODXL2	cg07558287	0.914585	0.046138	3.53219e-05	0.000378351	Island
ENSG00000114631.11	PODXL2	cg10451772	0.898183	0.179268	4.23073e-05	0.000424591	Island
ENSG00000118418.14	HMGN3	cg17832805	0.919173	0.0410712	0.000778986	0.0039384	Island
ENSG00000118418.14	HMGN3	cg14080940	0.960204	0.159057	0.00075751	0.00385832	Island
ENSG00000118640.11	VAMP8	cg05486094	0.896658	0.0431952	0.000146312	0.001097	OpenSea
ENSG00000118640.11	VAMP8	cg04877910	0.891342	0.0439278	0.000150447	0.00111116	OpenSea
ENSG00000119673.14	ACOT2	cg01498900	0.914064	0.0941768	2.10975e-07	5.5396e-06	Shore
ENSG00000120451.10	SNX19	cg05493593	0.883538	0.0153049	0.0011147	0.00524571	Island
ENSG00000120451.10	SNX19	cg05974695	0.94057	0.0215009	0.00175589	0.00755563	Island
ENSG00000120451.10	SNX19	cg23642342	0.866561	0.03514	0.000801026	0.00402893	Island
ENSG00000120451.10	SNX19	cg12179176	0.953158	0.0380645	0.00114541	0.00534718	Island
ENSG00000120451.10	SNX19	cg05962950	0.94071	0.0479048	0.000826831	0.00411369	Island
ENSG00000120451.10	SNX19	cg22079354	0.92673	0.121437	0.00425462	0.0140937	Shore
ENSG00000120675.6	DNAJC15	cg09677945	0.913139	0.0882032	8.75776e-06	0.000121945	Island
ENSG00000121310.17	ECHDC2	cg09128567	0.982126	0.0206086	5.77873e-05	0.000529552	Island
ENSG00000121310.17	ECHDC2	cg06600287	0.92937	0.158615	0.000316839	0.00196361	Shore
ENSG00000121310.17	ECHDC2	cg05232215	0.948198	0.164943	0.00541398	0.0169645	Shore
ENSG00000121931.16	LRIF1	cg11787288	0.960672	0.0352658	8.38009e-15	9.98317e-13	Island
ENSG00000121931.16	LRIF1	cg23658744	0.967399	0.0443446	1.00532e-14	1.17586e-12	Island
ENSG00000121931.16	LRIF1	cg01011619	0.908354	0.0496231	2.04799e-13	2.09122e-11	Island
ENSG00000121931.16	LRIF1	cg09319202	0.89859	0.0543917	2.88912e-14	3.15012e-12	Island
ENSG00000121931.16	LRIF1	cg15139482	0.97611	0.0563987	8.16462e-15	9.91e-13	Island
ENSG00000121931.16	LRIF1	cg19641455	0.837602	0.0643397	5.32087e-13	5.02154e-11	Island
ENSG00000121931.16	LRIF1	cg16524830	0.908838	0.0851609	2.54258e-14	2.82007e-12	Island
ENSG00000121931.16	LRIF1	cg04879281	0.956351	0.180832	3.54247e-14	3.79812e-12	Island
ENSG00000124762.13	CDKN1A	cg24425727	0.926764	0.124299	0.00470189	0.0151463	Shore
ENSG00000124839.13	RAB17	cg01157280	0.911809	0.039276	9.28952e-07	1.79998e-05	OpenSea
ENSG00000125378.16	BMP4	cg08046044	0.961995	0.119634	0.022219	0.0499597	Shore
ENSG00000125611.15	CHCHD5	cg21934564	0.952836	0.0241466	0.000621896	0.0034728	Island
ENSG00000125611.15	CHCHD5	cg24706932	0.857474	0.0258725	0.000736585	0.00378108	Island
ENSG00000125611.15	CHCHD5	cg27310163	0.89314	0.0378813	0.000621896	0.0034728	Island
ENSG00000125611.15	CHCHD5	cg25521086	0.952135	0.0385612	0.000621896	0.0034728	Island
ENSG00000125611.15	CHCHD5	cg11528832	0.895959	0.0910358	0.00075751	0.00385832	Island
ENSG00000125611.15	CHCHD5	cg26236440	0.863942	0.0928098	0.000621896	0.0034728	Island
ENSG00000125611.15	CHCHD5	cg24651706	0.860182	0.104406	0.000736585	0.00378108	Island
ENSG00000125611.15	CHCHD5	cg00499289	0.917524	0.129787	0.0014207	0.00636891	Island
ENSG00000127399.15	LRRC61	cg06975979	0.881377	0.0471449	6.09733e-05	0.000548589	Island
ENSG00000127824.14	TUBA4A	cg11348442	0.829588	0.0248833	0.0181452	0.0431339	Shore
ENSG00000128833.13	MYO5C	cg27633342	0.927927	0.0580694	0.00298765	0.0112271	Shore
ENSG00000131746.13	TNS4	cg20468081	0.869769	0.0224367	2.3136e-07	5.83663e-06	OpenSea
ENSG00000132481.7	TRIM47	cg09253696	0.863051	0.0932806	0.00145911	0.0064958	Island
ENSG00000132481.7	TRIM47	cg06407111	0.845352	0.112384	0.00580963	0.0180113	Shore
ENSG00000132698.15	RAB25	cg09243900	0.939419	0.0400263	1.1845e-07	3.47939e-06	OpenSea
ENSG00000132698.15	RAB25	cg15896939	0.895761	0.051813	1.00645e-07	3.09786e-06	OpenSea
ENSG00000133678.14	TMEM254	cg10577284	0.943672	0.0182892	1.58792e-05	0.000199125	Island
ENSG00000133678.14	TMEM254	cg17251097	0.984563	0.0212917	3.05513e-05	0.000349088	Island
ENSG00000133678.14	TMEM254	cg02599225	0.920726	0.028171	1.15141e-05	0.000153354	Island
ENSG00000133678.14	TMEM254	cg05377034	0.944156	0.085116	4.15208e-05	0.000419592	Shore
ENSG00000133678.14	TMEM254	cg25315252	0.861262	0.108765	1.35297e-05	0.000175783	Island
ENSG00000133943.20	DGLUCY	cg23296408	0.920619	0.0285546	6.27218e-10	3.4194e-08	OpenSea
ENSG00000133943.20	DGLUCY	cg26288577	0.902453	0.0335762	4.71253e-10	2.65927e-08	OpenSea
ENSG00000133943.20	DGLUCY	cg12563839	0.888351	0.0477879	9.47306e-10	4.95449e-08	OpenSea
ENSG00000133943.20	DGLUCY	cg15442728	0.901978	0.0783007	2.02937e-09	9.57022e-08	OpenSea
ENSG00000134330.19	IAH1	cg05986044	0.97762	0.01542	0.0151899	0.0391284	Island
ENSG00000134330.19	IAH1	cg17568255	0.980868	0.0210411	0.0161242	0.040173	Island
ENSG00000134330.19	IAH1	cg27494615	0.946351	0.0265569	0.0151899	0.0391284	Island
ENSG00000134330.19	IAH1	cg01417553	0.936727	0.0592397	0.0151899	0.0391284	Island
ENSG00000134330.19	IAH1	cg20556744	0.978831	0.0614298	0.0156509	0.039764	Island
ENSG00000134330.19	IAH1	cg12285409	0.851321	0.0883957	0.0151899	0.0391284	Island
ENSG00000134330.19	IAH1	cg04210100	0.933516	0.0939436	0.0198033	0.0459908	Island
ENSG00000134330.19	IAH1	cg08047252	0.911786	0.153267	0.0203847	0.0469343	Island
ENSG00000135069.14	PSAT1	cg13828183	0.933698	0.0437964	0.0151899	0.0391284	Island
ENSG00000135457.10	TFCP2	cg22790973	0.967746	0.0158339	0.0151899	0.0391284	Island
ENSG00000135457.10	TFCP2	cg11297723	0.829296	0.0262399	0.0156509	0.039764	Island
ENSG00000135457.10	TFCP2	cg18751588	0.91391	0.0270836	0.0151899	0.0391284	Island
ENSG00000135457.10	TFCP2	cg20392585	0.963937	0.0294788	0.0151899	0.0391284	Island
ENSG00000135457.10	TFCP2	cg13113115	0.929384	0.0479287	0.0156509	0.039764	Island
ENSG00000135457.10	TFCP2	cg19016289	0.957036	0.0512876	0.0151899	0.0391284	Island
ENSG00000135457.10	TFCP2	cg20927059	0.859	0.0517715	0.0151899	0.0391284	Shore
ENSG00000135821.18	GLUL	cg13086581	0.967689	0.0170902	0.00427327	0.0141482	Island
ENSG00000135821.18	GLUL	cg03970588	0.919705	0.0182298	9.56261e-05	0.000803085	Island
ENSG00000135821.18	GLUL	cg01419479	0.895909	0.0252853	0.00182879	0.00781701	Island
ENSG00000135821.18	GLUL	cg09470059	0.945689	0.0978648	0.0108603	0.0303099	Island
ENSG00000135821.18	GLUL	cg13180005	0.820316	0.108473	0.00471907	0.0151941	Island
ENSG00000137817.17	PARP6	cg25274052	0.977878	0.0226884	1.37007e-12	1.19103e-10	Island
ENSG00000137817.17	PARP6	cg27337534	0.809536	0.110832	1.09559e-09	5.68382e-08	Shore
ENSG00000137817.17	PARP6	cg02883230	0.910116	0.167349	4.7555e-11	3.22022e-09	Shore
ENSG00000138771.16	SHROOM3	cg01477861	0.841842	0.0803206	0.0166099	0.0408298	Shore
ENSG00000139178.11	C1RL	cg01726775	0.898427	0.0471647	0.00316513	0.0115101	OpenSea
ENSG00000139629.16	GALNT6	cg25360385	0.882574	0.148448	0.0100974	0.0284648	Shore
ENSG00000140403.12	DNAJA4	cg22935921	0.980174	0.0140872	8.25513e-09	3.29846e-07	Island
ENSG00000140403.12	DNAJA4	cg05392364	0.973123	0.0178969	6.8832e-09	2.78488e-07	Island
ENSG00000140403.12	DNAJA4	cg17246382	0.986994	0.0213889	5.30079e-09	2.17197e-07	Island
ENSG00000140403.12	DNAJA4	cg16358679	0.984072	0.029746	4.77238e-09	2.01978e-07	Island
ENSG00000140403.12	DNAJA4	cg09214398	0.965004	0.0318683	5.07665e-06	7.83168e-05	Island
ENSG00000140403.12	DNAJA4	cg01786994	0.983665	0.0400954	8.69368e-09	3.43107e-07	Island
ENSG00000140403.12	DNAJA4	cg08594606	0.96779	0.0713261	2.58366e-06	4.36239e-05	Island
ENSG00000140403.12	DNAJA4	cg11019923	0.938118	0.111494	5.16359e-09	2.15697e-07	Island
ENSG00000140403.12	DNAJA4	cg25025992	0.8211	0.141444	1.92092e-08	6.82724e-07	Shore
ENSG00000140403.12	DNAJA4	cg23366752	0.873659	0.181638	1.7909e-06	3.23619e-05	Island
ENSG00000141526.16	SLC16A3	cg08296680	0.863378	0.0356748	0.0215922	0.0489784	Island
ENSG00000141526.16	SLC16A3	cg04184297	0.829752	0.0378741	0.022219	0.0499597	Island
ENSG00000141526.16	SLC16A3	cg19590707	0.919422	0.157453	0.0192365	0.0449666	Island
ENSG00000141738.14	GRB7	cg14263391	0.929561	0.0183752	0.000142284	0.00107811	OpenSea
ENSG00000141738.14	GRB7	cg08284496	0.892511	0.0192146	0.000134539	0.00104276	OpenSea
ENSG00000141738.14	GRB7	cg07327299	0.902356	0.030175	0.000154692	0.00112827	OpenSea
ENSG00000141738.14	GRB7	cg25038082	0.870679	0.0454441	0.000172825	0.00120977	OpenSea
ENSG00000141738.14	GRB7	cg03684977	0.900248	0.048959	0.000159049	0.00114704	OpenSea
ENSG00000141738.14	GRB7	cg00735611	0.832582	0.0572306	0.000215248	0.00144691	OpenSea
ENSG00000141738.14	GRB7	cg14398691	0.851972	0.0652353	0.0100822	0.0284592	OpenSea
ENSG00000141738.14	GRB7	cg14575854	0.949593	0.06807	0.000172825	0.00120977	OpenSea
ENSG00000141738.14	GRB7	cg17355719	0.907722	0.0739137	0.000168113	0.00119236	OpenSea
ENSG00000141753.7	IGFBP4	cg11961138	0.955442	0.0654692	0.0215922	0.0489784	Island
ENSG00000142089.16	IFITM3	cg06046490	0.820153	0.0539479	7.37699e-05	0.000642167	Shore
ENSG00000142273.13	CBLC	cg03292149	0.924291	0.0314767	2.78321e-07	6.75638e-06	Shore
ENSG00000142273.13	CBLC	cg01057656	0.892097	0.0401945	1.72644e-07	4.72603e-06	Island
ENSG00000142273.13	CBLC	cg21211730	0.853458	0.0490759	1.51676e-05	0.000192452	Shore
ENSG00000142675.18	CNKSR1	cg09890400	0.91276	0.0336175	0.0176202	0.0423846	OpenSea
ENSG00000142675.18	CNKSR1	cg26412358	0.937617	0.0391517	0.0151899	0.0391284	OpenSea
ENSG00000142675.18	CNKSR1	cg17330765	0.878722	0.0524084	0.0176202	0.0423846	OpenSea
ENSG00000142675.18	CNKSR1	cg00300879	0.973518	0.0602142	0.0161242	0.040173	OpenSea
ENSG00000142910.16	TINAGL1	cg15079885	0.812812	0.0558179	3.44429e-05	0.000372293	OpenSea
ENSG00000144645.14	OSBPL10	cg15840985	0.936258	0.0802963	0.00335218	0.0119076	Shore
ENSG00000145247.12	OCIAD2	cg26731119	0.840369	0.0378093	0.0176202	0.0423846	Island
ENSG00000145247.12	OCIAD2	cg23545105	0.951441	0.0653533	0.0166099	0.0408298	Island
ENSG00000145868.16	FBXO38	cg15536575	0.965788	0.0198514	0.0151899	0.0391284	Island
ENSG00000145868.16	FBXO38	cg12647030	0.989345	0.0213992	0.0151899	0.0391284	Island
ENSG00000145868.16	FBXO38	cg05176146	0.976215	0.0222964	0.0151899	0.0391284	Island
ENSG00000145868.16	FBXO38	cg08592146	0.938719	0.0230448	0.0151899	0.0391284	Island
ENSG00000145868.16	FBXO38	cg23459010	0.82945	0.0290663	0.0151899	0.0391284	Island
ENSG00000145868.16	FBXO38	cg02680629	0.949882	0.0291638	0.0151899	0.0391284	Island
ENSG00000145868.16	FBXO38	cg13965321	0.969387	0.0310236	0.0151899	0.0391284	Shore
ENSG00000145868.16	FBXO38	cg17574857	0.826655	0.0520581	0.0151899	0.0391284	Island
ENSG00000145868.16	FBXO38	cg06803897	0.896195	0.0841573	0.0161242	0.040173	Shore
ENSG00000145868.16	FBXO38	cg25847835	0.890378	0.0977243	0.0151899	0.0391284	Shore
ENSG00000145868.16	FBXO38	cg21638374	0.939399	0.117006	0.0151899	0.0391284	Island
ENSG00000146281.6	PM20D2	cg20224813	0.932888	0.0443623	0.00716888	0.02151	Island
ENSG00000146281.6	PM20D2	cg10496915	0.927976	0.0481601	0.0011147	0.00524571	Island
ENSG00000147804.9	SLC39A4	cg14228592	0.980262	0.1615	0.00510851	0.0162127	Island
ENSG00000148803.12	FUOM	cg19306063	0.966219	0.0245144	5.58702e-07	1.17073e-05	Island
ENSG00000148803.12	FUOM	cg13336642	0.931115	0.0316028	4.14443e-07	9.62495e-06	Island
ENSG00000148803.12	FUOM	cg12251804	0.909131	0.0520662	5.15157e-07	1.11208e-05	Island
ENSG00000148803.12	FUOM	cg18043267	0.985659	0.0540449	6.74543e-07	1.36888e-05	Island
ENSG00000149418.11	ST14	cg26021246	0.978584	0.0190605	3.25908e-05	0.000362102	Shore
ENSG00000149418.11	ST14	cg21029769	0.958827	0.0401719	0.000164209	0.00117243	Shore
ENSG00000149418.11	ST14	cg23250795	0.947443	0.0686575	0.000625119	0.00348776	Shore
ENSG00000151287.17	TEX30	cg26269109	0.976452	0.0159428	4.37675e-07	9.91396e-06	Island
ENSG00000151287.17	TEX30	cg06245962	0.984893	0.0195769	4.25906e-07	9.75037e-06	Island
ENSG00000151287.17	TEX30	cg06457396	0.986037	0.0204714	4.37675e-07	9.91396e-06	Island
ENSG00000151287.17	TEX30	cg02927949	0.989097	0.0286775	4.49757e-07	1.00811e-05	Island
ENSG00000151287.17	TEX30	cg14767402	0.982262	0.0344118	4.37675e-07	9.91396e-06	Island
ENSG00000151287.17	TEX30	cg20956131	0.981431	0.0378162	4.62161e-07	1.02875e-05	Island
ENSG00000151287.17	TEX30	cg13675958	0.940368	0.0438596	6.05784e-07	1.24109e-05	Island
ENSG00000151376.16	ME3	cg17080504	0.968111	0.0159593	4.91487e-05	0.000471198	Island
ENSG00000151376.16	ME3	cg03953500	0.901728	0.0190637	4.78337e-05	0.000460815	Island
ENSG00000151376.16	ME3	cg10160397	0.888772	0.039013	4.65521e-05	0.000453742	Island
ENSG00000151376.16	ME3	cg00474723	0.961708	0.119934	3.95204e-05	0.000406719	Island
ENSG00000151376.16	ME3	cg02493602	0.92609	0.188107	0.000298436	0.00187119	Shore
ENSG00000151689.13	INPP1	cg15635368	0.879001	0.0877947	0.00316513	0.0115101	Shore
ENSG00000151689.13	INPP1	cg03345805	0.905312	0.0934417	0.00316513	0.0115101	Shore
ENSG00000151689.13	INPP1	cg25753817	0.865236	0.121533	0.00325744	0.0116676	Shore
ENSG00000153130.17	SCOC	cg02653612	0.863665	0.0279606	1.12979e-05	0.000151101	Shore
ENSG00000153130.17	SCOC	cg24810741	0.962069	0.0294853	7.12852e-06	0.00010259	Island
ENSG00000153130.17	SCOC	cg04220088	0.950381	0.0338121	6.5958e-06	9.79178e-05	Shore
ENSG00000153130.17	SCOC	cg07089235	0.959292	0.0351278	4.95006e-06	7.67319e-05	Shore
ENSG00000153130.17	SCOC	cg17666096	0.96364	0.0378152	7.31506e-06	0.000104573	Island
ENSG00000153130.17	SCOC	cg23743449	0.927332	0.0461203	7.31506e-06	0.000104573	Shore
ENSG00000153130.17	SCOC	cg04401710	0.861406	0.0476134	7.31506e-06	0.000104573	Shore
ENSG00000153130.17	SCOC	cg02945007	0.917169	0.0531136	8.98484e-06	0.000124568	Island
ENSG00000153130.17	SCOC	cg17333211	0.92072	0.0684956	4.25072e-05	0.00042527	Shore
ENSG00000153130.17	SCOC	cg05576648	0.929127	0.0788728	4.89933e-05	0.000471112	Shore
ENSG00000153130.17	SCOC	cg02182440	0.914838	0.0894148	5.91106e-05	0.000539355	Shore
ENSG00000153406.13	NMRAL1	cg07160937	0.979988	0.018596	0.0151899	0.0391284	Island
ENSG00000153406.13	NMRAL1	cg10063637	0.986593	0.0228397	0.0151899	0.0391284	Island
ENSG00000153406.13	NMRAL1	cg00688539	0.96799	0.0752335	0.0151899	0.0391284	Shore
ENSG00000156711.17	MAPK13	cg05859264	0.945358	0.0829991	0.000639779	0.00353606	Shore
ENSG00000157992.12	KRTCAP3	cg21248554	0.944579	0.0170028	0.000377743	0.00228816	Island
ENSG00000157992.12	KRTCAP3	cg20102877	0.988354	0.0234613	0.00028971	0.00183235	Island
ENSG00000157992.12	KRTCAP3	cg12000995	0.955618	0.0308533	0.000297561	0.00187	Island
ENSG00000157992.12	KRTCAP3	cg26034919	0.940123	0.0343846	0.00028971	0.00183235	Shore
ENSG00000157992.12	KRTCAP3	cg17158414	0.979798	0.044889	0.000246537	0.00160361	Island
ENSG00000157992.12	KRTCAP3	cg11618577	0.893029	0.08088	0.000387803	0.00233153	Island
ENSG00000157992.12	KRTCAP3	cg12648201	0.969249	0.095295	0.000221191	0.00147759	Island
ENSG00000157992.12	KRTCAP3	cg04845466	0.878229	0.110301	0.000586935	0.00334888	Island
ENSG00000159166.15	LAD1	cg25947945	0.967391	0.0188597	3.95204e-05	0.000406719	Island
ENSG00000159166.15	LAD1	cg10095226	0.889721	0.0211424	3.54061e-05	0.000378351	Island
ENSG00000159166.15	LAD1	cg21964551	0.852897	0.0216583	0.000120811	0.000969048	Island
ENSG00000159166.15	LAD1	cg02838178	0.844773	0.023107	3.08336e-05	0.000349212	Island
ENSG00000159166.15	LAD1	cg27425612	0.825133	0.0243648	0.000233291	0.00153774	Island
ENSG00000159166.15	LAD1	cg23715582	0.918458	0.0286553	3.84513e-05	0.000401554	Island
ENSG00000159166.15	LAD1	cg26539023	0.880997	0.0369447	3.95204e-05	0.000406719	Island
ENSG00000159166.15	LAD1	cg07561547	0.82081	0.0665951	3.25908e-05	0.000362102	Island
ENSG00000159176.14	CSRP1	cg13554744	0.932485	0.0219212	0.0161242	0.040173	Island
ENSG00000159228.13	CBR1	cg27307781	0.985501	0.013282	0.00298765	0.0112271	Island
ENSG00000159228.13	CBR1	cg01962969	0.822392	0.0422379	0.00354925	0.0123685	Shore
ENSG00000159445.13	THEM4	cg03147210	0.923223	0.0188628	0.0156509	0.039764	Island
ENSG00000159445.13	THEM4	cg23231729	0.822185	0.0207446	0.0151899	0.0391284	Island
ENSG00000159445.13	THEM4	cg24540521	0.859582	0.0435843	0.0161242	0.040173	Island
ENSG00000159445.13	THEM4	cg05927068	0.903015	0.0721543	0.0161242	0.040173	Island
ENSG00000161267.12	BDH1	cg00177496	0.880894	0.0756831	0.00316513	0.0115101	Island
ENSG00000162639.16	HENMT1	cg21144922	0.967064	0.0306288	1.7152e-16	2.39867e-14	Island
ENSG00000162639.16	HENMT1	cg27587125	0.950409	0.0543289	2.35988e-16	3.23003e-14	Island
ENSG00000162639.16	HENMT1	cg24737783	0.948447	0.19571	9.51914e-13	8.50509e-11	Island
ENSG00000162777.17	DENND2D	cg25722212	0.805746	0.167272	7.47829e-06	0.000106433	Shore
ENSG00000162777.17	DENND2D	cg14519917	0.878419	0.188962	3.78109e-06	6.08093e-05	Island
ENSG00000163435.16	ELF3	cg26328757	0.941638	0.0388023	0.000142284	0.00107811	OpenSea
ENSG00000163694.15	RBM47	cg16565913	0.97806	0.0293636	1.58792e-05	0.000199125	Island
ENSG00000163694.15	RBM47	cg15967525	0.86011	0.0311031	1.15607e-05	0.000153657	OpenSea
ENSG00000163694.15	RBM47	cg27076223	0.944467	0.0439456	2.68477e-05	0.000311753	Shore
ENSG00000163694.15	RBM47	cg10019467	0.946402	0.0539505	1.06171e-05	0.000144292	Shore
ENSG00000163694.15	RBM47	cg08949974	0.955776	0.0594472	1.54623e-05	0.000195038	Shore
ENSG00000163694.15	RBM47	cg25117091	0.869841	0.0606001	1.68402e-05	0.000210765	OpenSea
ENSG00000163694.15	RBM47	cg20435896	0.908393	0.142587	6.05221e-05	0.000546824	Shore
ENSG00000163701.19	IL17RE	cg18738581	0.913305	0.0514784	9.52443e-06	0.00013092	OpenSea
ENSG00000163728.11	TTC14	cg20296001	0.821338	0.0242064	2.99891e-05	0.000343886	Island
ENSG00000163728.11	TTC14	cg01335781	0.944067	0.0314528	3.63947e-05	0.000385078	Island
ENSG00000163728.11	TTC14	cg16496895	0.882217	0.0711604	3.08336e-05	0.000349212	Island
ENSG00000163728.11	TTC14	cg14930059	0.849973	0.10295	3.63947e-05	0.000385078	Island
ENSG00000163728.11	TTC14	cg10459387	0.951594	0.182172	0.00037128	0.00225325	Shore
ENSG00000163993.7	S100P	cg27027375	0.822369	0.0433298	5.17557e-06	7.94617e-05	OpenSea
ENSG00000163993.7	S100P	cg07210669	0.848511	0.0667332	9.04636e-07	1.77424e-05	OpenSea
ENSG00000163993.7	S100P	cg14140379	0.912063	0.0826123	7.91965e-07	1.58221e-05	OpenSea
ENSG00000163993.7	S100P	cg14900031	0.846592	0.0944628	1.49074e-06	2.75573e-05	OpenSea
ENSG00000163993.7	S100P	cg25083732	0.865418	0.106384	9.28952e-07	1.79998e-05	OpenSea
ENSG00000163993.7	S100P	cg14323984	0.944208	0.169002	4.92524e-06	7.65315e-05	OpenSea
ENSG00000164078.13	MST1R	cg18129748	0.889092	0.0239386	6.85425e-06	9.97588e-05	Shore
ENSG00000164078.13	MST1R	cg03332271	0.839594	0.0335585	7.04605e-06	0.000102088	Island
ENSG00000164078.13	MST1R	cg27360567	0.83701	0.0896096	6.85425e-06	9.97588e-05	Shore
ENSG00000164237.9	CMBL	cg05593349	0.985991	0.0203807	3.01154e-07	7.20194e-06	Island
ENSG00000164237.9	CMBL	cg13323825	0.930079	0.0620626	2.3136e-07	5.83663e-06	Island
ENSG00000164237.9	CMBL	cg10178203	0.941259	0.175538	1.82121e-07	4.94339e-06	Shore
ENSG00000164403.14	SHROOM1	cg19793809	0.876363	0.187899	0.00354925	0.0123685	Island
ENSG00000164904.18	ALDH7A1	cg01814098	0.94652	0.02434	0.000138361	0.00105835	Island
ENSG00000164904.18	ALDH7A1	cg08675664	0.869113	0.0700959	0.000138361	0.00105835	Island
ENSG00000164904.18	ALDH7A1	cg25476565	0.919346	0.163281	0.00203668	0.00855218	Shore
ENSG00000164930.12	FZD6	cg09042026	0.965158	0.0156059	0.00432479	0.0142163	Island
ENSG00000164930.12	FZD6	cg08798921	0.920208	0.0258454	0.00344944	0.0121524	Island
ENSG00000164930.12	FZD6	cg21975377	0.899053	0.0350806	0.0037568	0.0128756	Island
ENSG00000164930.12	FZD6	cg24115571	0.945968	0.0479188	0.00585731	0.0181391	Shore
ENSG00000165105.10	RASEF	cg10319505	0.969138	0.0232884	0.00420532	0.0139663	Island
ENSG00000165105.10	RASEF	cg12969644	0.913861	0.0477476	0.00432479	0.0142163	Island
ENSG00000165512.5	ZNF22	cg14539394	0.896877	0.0338502	7.37965e-09	2.96708e-07	Island
ENSG00000165512.5	ZNF22	cg23456144	0.861057	0.0948806	9.48901e-09	3.69956e-07	Shore
ENSG00000165795.23	NDRG2	cg13141192	0.973702	0.0215732	0.0156509	0.039764	Island
ENSG00000166145.14	SPINT1	cg22491225	0.820961	0.0111302	0.000639779	0.00353606	Island
ENSG00000166145.14	SPINT1	cg12426344	0.86788	0.0285452	0.000676986	0.00362016	Island
ENSG00000166145.14	SPINT1	cg26531804	0.931955	0.0503747	0.000621896	0.0034728	Island
ENSG00000166145.14	SPINT1	cg27046604	0.901323	0.0525914	0.000621896	0.0034728	Island
ENSG00000166199.13	ALKBH3	cg03342084	0.950798	0.0150359	0.00030561	0.00190629	Island
ENSG00000166199.13	ALKBH3	cg20009641	0.975659	0.0184321	0.000163522	0.00116882	Island
ENSG00000166199.13	ALKBH3	cg22637507	0.868501	0.0563565	0.000253286	0.00163593	Island
ENSG00000166199.13	ALKBH3	cg15593337	0.972001	0.0853066	0.000187717	0.00129133	Island
ENSG00000166557.13	TMED3	cg05104048	0.973776	0.015634	0.000621896	0.0034728	Island
ENSG00000166557.13	TMED3	cg04963535	0.976183	0.0161853	0.000621896	0.0034728	Island
ENSG00000166557.13	TMED3	cg21164303	0.945575	0.0250365	0.000621896	0.0034728	Island
ENSG00000166557.13	TMED3	cg05014452	0.886369	0.043464	0.000658138	0.00359101	Shore
ENSG00000166801.15	FAM111A	cg06770568	0.91494	0.0509236	0.000825229	0.00411208	Shore
ENSG00000167608.11	TMC4	cg25736482	0.893258	0.0513455	0.00397532	0.0134313	OpenSea
ENSG00000167644.12	C19orf33	cg27174108	0.982651	0.019827	0.000163522	0.00116882	OpenSea
ENSG00000167644.12	C19orf33	cg00412772	0.865375	0.0354666	0.000154692	0.00112827	OpenSea
ENSG00000167785.9	ZNF558	cg03663659	0.885733	0.145972	3.548e-05	0.000378512	Shore
ENSG00000167880.7	EVPL	cg18657389	0.869715	0.0822082	8.30917e-06	0.000116606	OpenSea
ENSG00000167925.16	GHDC	cg06306927	0.935585	0.0313658	0.0161242	0.040173	OpenSea
ENSG00000167925.16	GHDC	cg23509272	0.880508	0.080446	0.0161242	0.040173	OpenSea
ENSG00000168404.13	MLKL	cg26634130	0.900597	0.0976356	0.00307522	0.011376	Shore
ENSG00000168758.11	SEMA4C	cg07166409	0.944364	0.199659	0.000428743	0.00253437	Shore
ENSG00000168765.17	GSTM4	cg01564068	0.876323	0.0351709	0.0156509	0.039764	Island
ENSG00000168785.8	TSPAN5	cg27654505	0.964009	0.0163109	0.000737269	0.00378108	Island
ENSG00000168785.8	TSPAN5	cg00622677	0.921265	0.0401005	0.0163914	0.0406499	Island
ENSG00000168785.8	TSPAN5	cg18823647	0.908467	0.0629677	0.00120794	0.00556812	Shore
ENSG00000169174.11	PCSK9	cg17167852	0.925234	0.0130708	1.28459e-07	3.68918e-06	Island
ENSG00000169174.11	PCSK9	cg09072162	0.940143	0.0278836	2.76727e-06	4.61187e-05	Island
ENSG00000169174.11	PCSK9	cg19249107	0.976705	0.0291788	1.82121e-07	4.94339e-06	Island
ENSG00000169174.11	PCSK9	cg05118916	0.819144	0.0386888	1.87046e-07	5.03459e-06	Island
ENSG00000169174.11	PCSK9	cg14993491	0.918776	0.0558402	1.39284e-07	3.9823e-06	Shore
ENSG00000169220.18	RGS14	cg17509989	0.940796	0.0242928	0.0203847	0.0469343	Shelf
ENSG00000169220.18	RGS14	cg16006841	0.909919	0.0276673	0.0215922	0.0489784	Shelf
ENSG00000170190.16	SLC16A5	cg17733616	0.840458	0.0151449	3.95204e-05	0.000406719	Island
ENSG00000170190.16	SLC16A5	cg04305621	0.869352	0.04804	5.18822e-05	0.0004901	Island
ENSG00000170190.16	SLC16A5	cg09300114	0.888013	0.0564735	5.93601e-05	0.000539355	Island
ENSG00000170190.16	SLC16A5	cg04529938	0.889492	0.092639	4.40859e-05	0.000436315	Island
ENSG00000170430.10	MGMT	cg12434587	0.98119	0.0145329	8.50054e-22	4.21619e-18	Island
ENSG00000170430.10	MGMT	cg00618725	0.942304	0.0788768	4.1354e-20	2.41846e-17	Island
ENSG00000171130.18	ATP6V0E2	cg12022895	0.985679	0.012249	5.34222e-05	0.000499513	Island
ENSG00000171130.18	ATP6V0E2	cg27425719	0.987945	0.0142614	0.000381258	0.00230078	Island
ENSG00000171130.18	ATP6V0E2	cg26039848	0.952287	0.0175794	0.00064537	0.0035606	Island
ENSG00000171130.18	ATP6V0E2	cg04817271	0.982302	0.0176666	4.15208e-05	0.000419592	Island
ENSG00000171130.18	ATP6V0E2	cg00934312	0.972747	0.0177649	5.90342e-05	0.000539355	Island
ENSG00000171130.18	ATP6V0E2	cg03574289	0.976251	0.0190923	0.000152098	0.00111867	Island
ENSG00000171130.18	ATP6V0E2	cg16480132	0.962711	0.0226593	5.08095e-05	0.000484233	Island
ENSG00000171130.18	ATP6V0E2	cg15933823	0.918954	0.0514953	0.000163246	0.00116882	Island
ENSG00000171130.18	ATP6V0E2	cg08767710	0.840868	0.0538988	6.52015e-05	0.00058014	Island
ENSG00000171130.18	ATP6V0E2	cg18396041	0.875805	0.061967	1.24831e-05	0.000164098	Island
ENSG00000171130.18	ATP6V0E2	cg03496713	0.903998	0.0695043	0.000688352	0.00366267	Island
ENSG00000171130.18	ATP6V0E2	cg24227081	0.966128	0.0788945	1.81296e-05	0.000222571	Shore
ENSG00000171130.18	ATP6V0E2	cg04600299	0.926911	0.0918965	1.72945e-05	0.000214779	Island
ENSG00000171130.18	ATP6V0E2	cg06961439	0.936844	0.118764	0.00148857	0.00659049	Shore
ENSG00000171208.10	NETO2	cg06364315	0.855925	0.0150284	5.93281e-10	3.29015e-08	OpenSea
ENSG00000171208.10	NETO2	cg04660816	0.950617	0.0166063	4.369e-09	1.88629e-07	OpenSea
ENSG00000171208.10	NETO2	cg01122672	0.84943	0.0169345	7.6571e-10	4.10484e-08	OpenSea
ENSG00000171208.10	NETO2	cg07973470	0.95434	0.0189555	6.21524e-10	3.41732e-08	OpenSea
ENSG00000171208.10	NETO2	cg04203758	0.962965	0.0294818	4.05762e-06	6.49321e-05	OpenSea
ENSG00000171208.10	NETO2	cg18867659	0.868847	0.0515385	3.42298e-09	1.50822e-07	OpenSea
ENSG00000171345.13	KRT19	cg08966188	0.935977	0.186444	0.004573	0.0148277	Shore
ENSG00000172164.15	SNTB1	cg08598221	0.922868	0.186804	0.0096369	0.0274797	Shore
ENSG00000172818.10	OVOL1	cg08296831	0.926887	0.024622	2.41066e-06	4.10258e-05	Island
ENSG00000172818.10	OVOL1	cg01097872	0.884728	0.0509678	0.000157085	0.00114186	OpenSea
ENSG00000172818.10	OVOL1	cg13229961	0.827689	0.0715838	8.95713e-05	0.000759173	OpenSea
ENSG00000172936.14	MYD88	cg06239037	0.921114	0.0238012	0.00298765	0.0112271	Island
ENSG00000172936.14	MYD88	cg15348640	0.90964	0.0266911	0.00307522	0.011376	Island
ENSG00000172936.14	MYD88	cg27043630	0.861186	0.0448829	0.00298765	0.0112271	Island
ENSG00000172936.14	MYD88	cg06069310	0.956598	0.130688	0.00652607	0.0198779	Island
ENSG00000172936.14	MYD88	cg01353464	0.942235	0.193708	0.00298765	0.0112271	Island
ENSG00000173221.14	GLRX	cg03852144	0.801393	0.0613099	0.00301055	0.0112729	OpenSea
ENSG00000173221.14	GLRX	cg16677191	0.911597	0.111618	0.00480144	0.015413	OpenSea
ENSG00000173530.6	TNFRSF10D	cg22783363	0.900091	0.0267074	0.00298765	0.0112271	Island
ENSG00000173530.6	TNFRSF10D	cg04134048	0.914544	0.0536747	0.00298765	0.0112271	Shore
ENSG00000173530.6	TNFRSF10D	cg15244327	0.917018	0.132121	0.00432479	0.0142163	Shore
ENSG00000173702.7	MUC13	cg22907034	0.871119	0.0858712	8.07916e-11	5.30339e-09	OpenSea
ENSG00000173702.7	MUC13	cg14497879	0.850938	0.182726	7.2277e-08	2.31322e-06	OpenSea
ENSG00000174652.19	ZNF266	cg01329093	0.817621	0.038157	0.00444733	0.0145374	Island
ENSG00000174791.11	RIN1	cg05049335	0.854626	0.039894	0.000172825	0.00120977	Shore
ENSG00000175701.10	MTLN	cg09068086	0.925557	0.023037	3.35047e-05	0.000365315	Island
ENSG00000175793.12	SFN	cg21950166	0.877504	0.0288938	0.000716197	0.00372086	Shore
ENSG00000175793.12	SFN	cg14333454	0.913124	0.04444	0.000658138	0.00359101	Shore
ENSG00000175793.12	SFN	cg16549596	0.901258	0.166943	0.00138323	0.00623132	Shore
ENSG00000176153.12	GPX2	cg09643186	0.929186	0.0513959	0.000114278	0.00093175	OpenSea
ENSG00000176153.12	GPX2	cg13844922	0.9193	0.0551005	3.13481e-05	0.000353174	OpenSea
ENSG00000176920.13	FUT2	cg20441902	0.937967	0.0613401	8.97286e-05	0.000759505	Shore
ENSG00000176920.13	FUT2	cg08873673	0.811972	0.0618593	2.82748e-05	0.000326556	Shore
ENSG00000176920.13	FUT2	cg15197218	0.815563	0.193967	0.000183551	0.00127103	Shelf
ENSG00000177119.16	ANO6	cg10609068	0.96116	0.0226203	3.34955e-08	1.13409e-06	Shore
ENSG00000177119.16	ANO6	cg21705221	0.971368	0.0243518	2.62665e-08	9.18328e-07	Island
ENSG00000177119.16	ANO6	cg07054062	0.943718	0.0269726	2.3563e-08	8.32861e-07	Island
ENSG00000177119.16	ANO6	cg13582818	0.871482	0.0315215	3.17387e-08	1.08029e-06	Shore
ENSG00000177119.16	ANO6	cg22441683	0.899487	0.0712453	2.69881e-08	9.38455e-07	Island
ENSG00000177311.11	ZBTB38	cg13029400	0.941656	0.0219315	0.0171085	0.0415644	OpenSea
ENSG00000178078.11	STAP2	cg12229841	0.889111	0.0541921	0.00075751	0.00385832	OpenSea
ENSG00000178078.11	STAP2	cg15797834	0.938268	0.0613007	0.000716197	0.00372086	OpenSea
ENSG00000178096.9	BOLA1	cg06605933	0.923336	0.0592631	0.00325744	0.0116676	Shore
ENSG00000178096.9	BOLA1	cg20164915	0.969243	0.111678	0.00298765	0.0112271	Island
ENSG00000178234.13	GALNT11	cg05712610	0.970938	0.025611	0.0161242	0.040173	Shore
ENSG00000178234.13	GALNT11	cg27434954	0.95428	0.0366891	0.0151899	0.0391284	Island
ENSG00000178234.13	GALNT11	cg16586442	0.91884	0.0416621	0.0151899	0.0391284	Island
ENSG00000178234.13	GALNT11	cg02159402	0.933779	0.0462686	0.0161242	0.040173	Island
ENSG00000178234.13	GALNT11	cg15146720	0.85317	0.0746743	0.0156509	0.039764	Island
ENSG00000178234.13	GALNT11	cg14618638	0.980866	0.0846604	0.0215922	0.0489784	Shore
ENSG00000178234.13	GALNT11	cg05375487	0.953785	0.0880632	0.0171085	0.0415644	Shore
ENSG00000178467.18	P4HTM	cg17527142	0.980531	0.0168276	0.00298765	0.0112271	Island
ENSG00000178467.18	P4HTM	cg13965724	0.978319	0.0186352	0.00307522	0.011376	Island
ENSG00000178467.18	P4HTM	cg25264370	0.932557	0.0195632	0.00298765	0.0112271	Island
ENSG00000178467.18	P4HTM	cg15034779	0.97151	0.0262004	0.00298765	0.0112271	Island
ENSG00000178467.18	P4HTM	cg21197973	0.905505	0.0270986	0.00298765	0.0112271	Island
ENSG00000178467.18	P4HTM	cg16035189	0.903828	0.0287374	0.00316513	0.0115101	Island
ENSG00000178467.18	P4HTM	cg05321398	0.937037	0.0352996	0.00298765	0.0112271	Shore
ENSG00000178467.18	P4HTM	cg03791385	0.850835	0.03584	0.00298765	0.0112271	Island
ENSG00000178467.18	P4HTM	cg07707611	0.929523	0.0391693	0.00298765	0.0112271	Island
ENSG00000178467.18	P4HTM	cg20856064	0.974032	0.0490206	0.00298765	0.0112271	Island
ENSG00000178467.18	P4HTM	cg06679760	0.955281	0.0498863	0.00298765	0.0112271	Island
ENSG00000178467.18	P4HTM	cg13432286	0.802481	0.0638647	0.00298765	0.0112271	Shore
ENSG00000178467.18	P4HTM	cg21574435	0.912786	0.082605	0.00298765	0.0112271	Island
ENSG00000178467.18	P4HTM	cg09367648	0.860063	0.107731	0.00298765	0.0112271	Island
ENSG00000178718.6	RPP25	cg09619786	0.893203	0.0530465	0.000801026	0.00402893	Island
ENSG00000178718.6	RPP25	cg09549240	0.883948	0.0536671	0.00166588	0.00723607	Shore
ENSG00000178826.11	TMEM139	cg15652212	0.843914	0.044676	1.06856e-08	4.0917e-07	Shelf
ENSG00000178826.11	TMEM139	cg26511386	0.880343	0.0457702	4.6485e-09	1.98039e-07	Shelf
ENSG00000178826.11	TMEM139	cg22531018	0.867247	0.0612944	1.45286e-08	5.31038e-07	Shelf
ENSG00000178826.11	TMEM139	cg21852589	0.935508	0.118716	5.07759e-08	1.66654e-06	Shelf
ENSG00000181481.14	RNF135	cg09811317	0.81153	0.0330935	6.39273e-07	1.30554e-05	Shore
ENSG00000181481.14	RNF135	cg25821304	0.929825	0.0336038	4.49757e-07	1.00811e-05	Shore
ENSG00000181481.14	RNF135	cg18213979	0.893001	0.0341024	3.81812e-07	8.96421e-06	Shore
ENSG00000181481.14	RNF135	cg15258416	0.873065	0.0417192	5.15157e-07	1.11208e-05	Shore
ENSG00000181481.14	RNF135	cg11857033	0.907016	0.132658	1.4524e-06	2.71608e-05	Shore
ENSG00000181481.14	RNF135	cg20469139	0.936243	0.145461	1.85387e-05	0.000225956	Shore
ENSG00000181481.14	RNF135	cg18459618	0.951073	0.149066	6.46086e-06	9.621e-05	Shore
ENSG00000181666.18	ZNF875	cg06319102	0.940634	0.0355988	8.86789e-06	0.000123212	Island
ENSG00000181666.18	ZNF875	cg18081489	0.80763	0.0435814	1.30157e-05	0.000169838	Shore
ENSG00000181666.18	ZNF875	cg18327659	0.88797	0.0648643	5.7399e-07	1.19112e-05	Island
ENSG00000181666.18	ZNF875	cg07953310	0.888873	0.115433	4.25906e-07	9.75037e-06	Island
ENSG00000181885.18	CLDN7	cg26248155	0.938313	0.0213688	0.000159049	0.00114704	Island
ENSG00000181885.18	CLDN7	cg18612589	0.967437	0.0252949	0.000163522	0.00116882	Island
ENSG00000181885.18	CLDN7	cg14034852	0.97315	0.0279175	0.000146312	0.001097	Island
ENSG00000181885.18	CLDN7	cg11941546	0.975542	0.0372952	0.000172825	0.00120977	Island
ENSG00000181885.18	CLDN7	cg12805420	0.941378	0.0416831	0.000150447	0.00111116	Island
ENSG00000181885.18	CLDN7	cg00072720	0.828186	0.0437527	0.000168113	0.00119236	Island
ENSG00000181885.18	CLDN7	cg17265693	0.930158	0.0524455	0.000150447	0.00111116	Shore
ENSG00000181885.18	CLDN7	cg15298719	0.868208	0.0589024	0.000150447	0.00111116	Island
ENSG00000182107.7	TMEM30B	cg10081469	0.938721	0.028898	5.02984e-09	2.11483e-07	Shore
ENSG00000182107.7	TMEM30B	cg15891218	0.966183	0.0307459	5.30079e-09	2.17197e-07	Shore
ENSG00000182107.7	TMEM30B	cg11001769	0.802704	0.0620665	8.69368e-09	3.43107e-07	Shore
ENSG00000182107.7	TMEM30B	cg01084740	0.859697	0.0622907	5.30079e-09	2.17197e-07	Shore
ENSG00000182795.13	C1orf116	cg15485859	0.814104	0.0966224	0.000586935	0.00334888	OpenSea
ENSG00000182903.16	ZNF721	cg19212712	0.809056	0.0392801	0.017122	0.0415644	Shore
ENSG00000184363.10	PKP3	cg15002541	0.865363	0.18468	0.0105358	0.0295323	Shore
ENSG00000185101.13	ANO9	cg04021962	0.807881	0.0214382	6.78509e-05	0.000599567	OpenSea
ENSG00000185101.13	ANO9	cg19598514	0.830555	0.0538357	4.28998e-05	0.000426545	OpenSea
ENSG00000185842.15	DNAH14	cg25379026	0.983687	0.0202787	4.91732e-12	3.90533e-10	Island
ENSG00000188112.9	C6orf132	cg02134976	0.94575	0.0583155	0.000134539	0.00104276	Shore
ENSG00000188112.9	C6orf132	cg18486258	0.923957	0.0629892	0.000134539	0.00104276	Shore
ENSG00000188643.11	S100A16	cg07910075	0.940464	0.0421128	0.000134539	0.00104276	OpenSea
ENSG00000188643.11	S100A16	cg04990202	0.952704	0.0519121	0.000142284	0.00107811	OpenSea
ENSG00000188643.11	S100A16	cg18859033	0.885864	0.0570628	0.000146312	0.001097	OpenSea
ENSG00000188643.11	S100A16	cg19255608	0.908092	0.0614023	0.000142284	0.00107811	OpenSea
ENSG00000188643.11	S100A16	cg11820824	0.91782	0.0743105	0.000134539	0.00104276	OpenSea
ENSG00000188707.6	ZBED6CL	cg06975979	0.881377	0.0471449	6.09733e-05	0.000548589	Island
ENSG00000189143.9	CLDN4	cg20038219	0.807033	0.0961781	0.0141501	0.038055	Shelf
ENSG00000189190.10	ZNF600	cg04292615	0.83411	0.0760636	0.0166099	0.0408298	Island
ENSG00000189190.10	ZNF600	cg16848843	0.911647	0.0768609	0.0156509	0.039764	Island
ENSG00000189334.9	S100A14	cg25433648	0.82627	0.0842061	1.81998e-08	6.50442e-07	OpenSea
ENSG00000196636.8	SDHAF3	cg24205633	0.87247	0.031649	0.000187717	0.00129133	Island
ENSG00000196636.8	SDHAF3	cg10548492	0.805813	0.0565454	0.000572122	0.00327443	Island
ENSG00000196878.15	LAMB3	cg22502856	0.90693	0.0451562	0.000239957	0.00156715	OpenSea
ENSG00000196878.15	LAMB3	cg26107033	0.81188	0.0494893	0.000313863	0.00194704	OpenSea
ENSG00000197142.10	ACSL5	cg20707765	0.886576	0.11558	4.94292e-07	1.08525e-05	OpenSea
ENSG00000197747.9	S100A10	cg13249591	0.838613	0.047702	0.0161242	0.040173	Island
ENSG00000197747.9	S100A10	cg13445177	0.907149	0.103758	0.0171085	0.0415644	Shore
ENSG00000197747.9	S100A10	cg20167074	0.838044	0.130676	0.0176202	0.0423846	Shore
ENSG00000198113.3	TOR4A	cg13877315	0.808815	0.0385731	6.92574e-10	3.74397e-08	Shore
ENSG00000198131.14	ZNF544	cg21747958	0.981345	0.0158692	2.9693e-13	2.93869e-11	Island
ENSG00000198131.14	ZNF544	cg21155461	0.970886	0.0172555	2.8186e-13	2.83314e-11	Island
ENSG00000198131.14	ZNF544	cg01859739	0.971552	0.0186727	3.60494e-11	2.49361e-09	Island
ENSG00000198131.14	ZNF544	cg26263766	0.951135	0.0251602	4.25113e-10	2.46374e-08	Shore
ENSG00000198131.14	ZNF544	cg16187092	0.980907	0.0302826	1.48741e-11	1.08733e-09	Island
ENSG00000198131.14	ZNF544	cg10051935	0.877729	0.0382733	5.62416e-14	5.93118e-12	Island
ENSG00000198131.14	ZNF544	cg04352026	0.864011	0.0490067	5.38608e-13	5.02154e-11	Island
ENSG00000198131.14	ZNF544	cg24167652	0.920989	0.143139	1.31174e-11	9.69935e-10	Shore
ENSG00000198758.10	EPS8L3	cg03956353	0.867919	0.0294999	1.88464e-12	1.61652e-10	OpenSea
ENSG00000203499.11	IQANK1	cg26039042	0.965177	0.0184327	0.00344944	0.0121524	Island
ENSG00000203499.11	IQANK1	cg05913474	0.894679	0.046421	0.00525095	0.0165992	Island
ENSG00000204386.11	NEU1	cg11401682	0.985014	0.0222751	0.00307522	0.011376	Island
ENSG00000204386.11	NEU1	cg13071476	0.98281	0.0251827	0.00298765	0.0112271	Island
ENSG00000204386.11	NEU1	cg16753409	0.976745	0.0284696	0.00298765	0.0112271	Island
ENSG00000204386.11	NEU1	cg23651798	0.903816	0.0317986	0.00298765	0.0112271	Island
ENSG00000204386.11	NEU1	cg01427769	0.912021	0.0325898	0.00325744	0.0116676	Island
ENSG00000204386.11	NEU1	cg13510327	0.967378	0.0340878	0.00298765	0.0112271	Island
ENSG00000204386.11	NEU1	cg14119437	0.943283	0.0368581	0.00316513	0.0115101	Island
ENSG00000204386.11	NEU1	cg27315170	0.952545	0.0414233	0.00307522	0.011376	Island
ENSG00000204386.11	NEU1	cg24814784	0.930639	0.0441656	0.00325744	0.0116676	Island
ENSG00000204386.11	NEU1	cg17012202	0.969585	0.0524164	0.00298765	0.0112271	Island
ENSG00000204386.11	NEU1	cg22753340	0.961659	0.0527865	0.0037568	0.0128756	Shore
ENSG00000204386.11	NEU1	cg27347290	0.859664	0.0534856	0.0101995	0.0287023	Shore
ENSG00000204386.11	NEU1	cg18363192	0.926082	0.0563678	0.00807319	0.0237688	Shore
ENSG00000204386.11	NEU1	cg00255142	0.950079	0.0565053	0.00325744	0.0116676	Island
ENSG00000204386.11	NEU1	cg14976276	0.9106	0.0599179	0.00298765	0.0112271	Island
ENSG00000204386.11	NEU1	cg20383155	0.948021	0.061362	0.00896367	0.0259394	Shore
ENSG00000204386.11	NEU1	cg23174932	0.94158	0.0618264	0.0121841	0.0334246	Shore
ENSG00000204386.11	NEU1	cg21116447	0.956204	0.0685681	0.00873319	0.0254441	Shore
ENSG00000204386.11	NEU1	cg00397479	0.953534	0.141236	0.00420532	0.0139663	Shore
ENSG00000204610.13	TRIM15	cg00879790	0.882773	0.0263711	2.04852e-06	3.60058e-05	OpenSea
ENSG00000205336.12	ADGRG1	cg16797735	0.856333	0.0324995	0.000100752	0.000836308	OpenSea
ENSG00000205336.12	ADGRG1	cg04001668	0.83284	0.0403868	5.62541e-05	0.000517714	OpenSea
ENSG00000205336.12	ADGRG1	cg16630572	0.861953	0.0566697	4.91487e-05	0.000471198	OpenSea
ENSG00000205336.12	ADGRG1	cg00550797	0.821884	0.0848123	5.47594e-05	0.000509209	OpenSea
ENSG00000206075.14	SERPINB5	cg20837735	0.953336	0.0341717	0.0037568	0.0128756	OpenSea
ENSG00000206075.14	SERPINB5	cg20490031	0.907695	0.0399171	0.00432479	0.0142163	OpenSea
ENSG00000206075.14	SERPINB5	cg11862144	0.93636	0.0437977	0.00444733	0.0145374	OpenSea
ENSG00000206075.14	SERPINB5	cg19022006	0.923229	0.0517477	0.00408885	0.0136879	OpenSea
ENSG00000206075.14	SERPINB5	cg21807034	0.880584	0.068742	0.00397532	0.0134313	OpenSea
ENSG00000206503.13	HLA-A	cg05523662	0.814501	0.0835425	0.000716197	0.00372086	Shore
ENSG00000213614.9	HEXA	cg11540416	0.867436	0.058023	1.63644e-07	4.51812e-06	Shore
ENSG00000213614.9	HEXA	cg18093693	0.850938	0.0798731	1.59316e-07	4.456e-06	Island
ENSG00000213614.9	HEXA	cg20540327	0.874436	0.091147	1.43085e-07	4.07286e-06	Island
ENSG00000214194.9	SMIM30	cg07674753	0.890796	0.0335095	0.00298765	0.0112271	OpenSea
ENSG00000214194.9	SMIM30	cg02425644	0.80548	0.163735	0.0101995	0.0287023	OpenSea
ENSG00000215845.11	TSTD1	cg00329300	0.980306	0.0157385	0.000621896	0.0034728	Island
ENSG00000215845.11	TSTD1	cg11731300	0.972218	0.0165316	0.000676986	0.00362016	Island
ENSG00000215845.11	TSTD1	cg27180868	0.975294	0.025192	0.000658138	0.00359101	Island
ENSG00000215845.11	TSTD1	cg00446235	0.95026	0.0252051	0.000676986	0.00362016	Island
ENSG00000215845.11	TSTD1	cg12426196	0.979504	0.0328376	0.000639779	0.00353606	Island
ENSG00000215845.11	TSTD1	cg24161057	0.978794	0.0336887	0.000639779	0.00353606	Island
ENSG00000215845.11	TSTD1	cg13466383	0.929736	0.0421884	0.000639779	0.00353606	Island
ENSG00000215845.11	TSTD1	cg13906823	0.983228	0.0441145	0.000639779	0.00353606	Island
ENSG00000215845.11	TSTD1	cg11578532	0.940874	0.0488751	0.000676986	0.00362016	Shore
ENSG00000243449.6	C4orf48	cg11332026	0.975744	0.017235	0.000318577	0.00197248	Island
ENSG00000243449.6	C4orf48	cg04920683	0.971224	0.0239085	7.74868e-05	0.000671796	Island
ENSG00000243449.6	C4orf48	cg21349723	0.857717	0.0292698	9.42001e-05	0.000793179	Island
ENSG00000243449.6	C4orf48	cg16107001	0.959882	0.0335891	0.00189358	0.00805115	Island
ENSG00000243449.6	C4orf48	cg06716568	0.888499	0.0353619	0.000591936	0.00337283	Island
ENSG00000243449.6	C4orf48	cg09190280	0.956262	0.0425948	0.00193153	0.00819627	Island
ENSG00000243449.6	C4orf48	cg07234028	0.906393	0.0623636	0.000364588	0.00222102	Island
ENSG00000243449.6	C4orf48	cg03797398	0.876711	0.144013	0.0108166	0.030201	Island
ENSG00000246705.4	H2AJ	cg27086773	0.98446	0.030019	1.88002e-09	9.03761e-08	Island
ENSG00000246705.4	H2AJ	cg19981263	0.986959	0.03929	2.03812e-09	9.57022e-08	Island
ENSG00000246705.4	H2AJ	cg15873303	0.939129	0.0543393	2.59412e-09	1.16699e-07	Shore
ENSG00000246705.4	H2AJ	cg01312194	0.815364	0.0662246	1.93135e-09	9.20322e-08	Shore
ENSG00000246705.4	H2AJ	cg24638668	0.931078	0.0698849	2.26919e-09	1.04269e-07	Island
ENSG00000246705.4	H2AJ	cg08855729	0.942258	0.101602	4.29536e-09	1.86703e-07	Shore
ENSG00000253313.6	C1orf210	cg04289036	0.903236	0.0228897	4.06178e-05	0.000412787	OpenSea
ENSG00000253313.6	C1orf210	cg00500789	0.882888	0.0240291	3.74096e-05	0.000393229	OpenSea
ENSG00000253313.6	C1orf210	cg12752420	0.953241	0.029479	3.44429e-05	0.000372293	OpenSea
ENSG00000253313.6	C1orf210	cg02990330	0.87334	0.030233	3.54061e-05	0.000378351	OpenSea
ENSG00000253313.6	C1orf210	cg24464789	0.881786	0.0513641	0.00037128	0.00225325	OpenSea
ENSG00000253313.6	C1orf210	cg09462269	0.87498	0.0757774	0.00037128	0.00225325	OpenSea
ENSG00000255302.5	EID1	cg07918776	0.982523	0.0153129	0.00298765	0.0112271	Island
ENSG00000255302.5	EID1	cg20269997	0.936394	0.0174221	0.00298765	0.0112271	Island
ENSG00000255302.5	EID1	cg00481239	0.968955	0.0204278	0.00298765	0.0112271	Island
ENSG00000255302.5	EID1	cg05867423	0.924596	0.0288167	0.00298765	0.0112271	Shore
ENSG00000255302.5	EID1	cg08455700	0.964083	0.0300582	0.00298765	0.0112271	Island
ENSG00000255302.5	EID1	cg25597029	0.936213	0.0327456	0.00298765	0.0112271	Island
ENSG00000255302.5	EID1	cg21401746	0.927043	0.0356839	0.00298765	0.0112271	Shore
ENSG00000255302.5	EID1	cg21789620	0.946945	0.0409599	0.00325744	0.0116676	Island
ENSG00000255302.5	EID1	cg11328405	0.941797	0.0477183	0.00298765	0.0112271	Island
ENSG00000255302.5	EID1	cg10581445	0.958988	0.0585859	0.00298765	0.0112271	Island
ENSG00000255302.5	EID1	cg09689279	0.914065	0.0714627	0.00298765	0.0112271	Shore
ENSG00000265972.6	TXNIP	cg17745163	0.98176	0.0217713	0.00298765	0.0112271	Island
ENSG00000265972.6	TXNIP	cg13305883	0.970559	0.0260143	0.00298765	0.0112271	Island
ENSG00000265972.6	TXNIP	cg19301058	0.969963	0.0304482	0.00298765	0.0112271	Island
ENSG00000265972.6	TXNIP	cg22221669	0.961149	0.0312963	0.00298765	0.0112271	Island
ENSG00000265972.6	TXNIP	cg00497091	0.893286	0.035292	0.00298765	0.0112271	Island
ENSG00000265972.6	TXNIP	cg25173010	0.897402	0.0383749	0.00298765	0.0112271	Shore
ENSG00000265972.6	TXNIP	cg22525212	0.95011	0.0401322	0.00298765	0.0112271	Shore
ENSG00000265972.6	TXNIP	cg22690212	0.962903	0.0488953	0.00298765	0.0112271	Island
ENSG00000265972.6	TXNIP	cg18879829	0.825749	0.0491976	0.00298765	0.0112271	Shore
ENSG00000265972.6	TXNIP	cg04280493	0.925868	0.0609407	0.00298765	0.0112271	Shore
ENSG00000265972.6	TXNIP	cg22619763	0.960115	0.065134	0.00298765	0.0112271	Shore
ENSG00000265972.6	TXNIP	cg17175624	0.937186	0.0876271	0.00298765	0.0112271	Shore
ENSG00000265972.6	TXNIP	cg10713626	0.888314	0.150722	0.00298765	0.0112271	Shore
ENSG00000265972.6	TXNIP	cg19389852	0.930948	0.183496	0.00298765	0.0112271	Shore
ENSG00000267795.6	SMIM22	cg08271443	0.873082	0.038099	2.09364e-09	9.75969e-08	OpenSea
ENSG00000267795.6	SMIM22	cg07773582	0.900291	0.0475034	1.5146e-09	7.61205e-08	OpenSea
