# Supplementary material for: Transcriptome‐wide gene expression outlier analysis pinpoints therapeutic vulnerabilities in colorectal cancer
Source: Mol Oncol. 2024 Mar 11;18(6):1460–85. doi: 10.1002/1878-0261.13622 (PMC11161737; doi:10.1002/1878-0261.13622)
Supplement: Supplementary file 1 — Fig. S1. Gene expression‐based hierarchical clustering of 226 colorectal cancer (CRC) cell lines. Fig. S2. Correspondences between consensus molecular subtypes (CMS) and CRC intrinsic subtypes (CRIS) identified in 226 colorectal cancer (CRC) cell lines. Fig. S3. AnnotaGon of the CpG island methylator phenotype (CIMP) in 226 colorectal cancer (CRC) cell lines. Fig. S4. Identification of extreme negative outliers for the CNKSR1 gene. Fig. S5. Outlier burden values are associated with molecular features of colorectal cancer (CRC) cell lines. Fig. S6. Promoter hypermethylation and microsatellite instability in MLH1 extreme negative outliers. Fig. S7. Expression rank plots generated by Outlier in RNA‐seq Finder (OUTRIDER) for a selection of relevant genes. Fig. S8. Promoter hypermethylation in RAD51C extreme negative outliers. Fig. S9. Genomic position of analyzed CpG sites in transcript promoters with respect to CpG islands. Fig. S10. Expression levels of genes involved in somatic fusion transcripts associated with gene overexpression in extreme positive outliers. Fig. S11. CDKN2A and CDKN2B deletion is associated with very low or zero expression values in colorectal cancer (CRC) cell lines. Fig. S12. AGI‐24512 and MRTX1719 screening in MTAP‐deleted and wild‐type colorectal cancer (CRC) cell lines. Fig. S13. Positive and negative outliers found in The Cancer Genome Atlas (TCGA) dataset are usually less prominent than those found in the colorectal cancer (CRC) cell line dataset. Table S1. Annotation of the 226 colorectal cancer (CRC) cell lines. Table S2. Short tandem repeats (STR) profiles of the 226 colorectal cancer (CRC) cell lines considering 16 different loci. Table S3. Atlas of colorectal cancer (CRC) extreme gene expression outliers. Table S4. Differential methylation analysis for genes for which at least two colorectal cancer (CRC) cell lines were found as extreme positive (first sheet) or negative (second sheet) outliers. Table S5. Enrichment of samples that ar [file MOL2-18-1460-s001.zip › mol213622-sup-0006-TableS5.xlsx]

## Sheet: Sheet1
Gene ID	Gene name	# outliers	CIMP-H	CIMP-L	CIMP3	CIMP4	p-value	FDR
ENSG00000151287.17	TEX30	9	9	0	0	0	0	0
ENSG00000087253.13	LPCAT2	8	7	1	0	0	0	0
ENSG00000163728.11	TTC14	6	6	0	0	0	0	0
ENSG00000118418.14	HMGN3	4	3	1	0	0	0	0
ENSG00000037757.14	MRI1	3	3	0	0	0	0	0
ENSG00000078114.18	NEBL	3	3	0	0	0	0	0
ENSG00000159228.13	CBR1	3	1	2	0	0	0	0
ENSG00000178096.9	BOLA1	3	3	0	0	0	0	0
ENSG00000255302.5	EID1	3	3	0	0	0	0	0
ENSG00000104870.13	FCGRT	3	3	0	0	0	0	0
ENSG00000112851.14	ERBIN	2	2	0	0	0	0	0
ENSG00000145868.16	FBXO38	2	0	2	0	0	0	0
ENSG00000178234.13	GALNT11	2	2	0	0	0	0	0
ENSG00000165795.23	NDRG2	2	2	0	0	0	0	0
ENSG00000189190.10	ZNF600	2	2	0	0	0	0	0
ENSG00000012660.14	ELOVL5	36	26	8	2	0	2.0166e-14	3.69038e-12
ENSG00000076242.15	MLH1	31	23	6	2	0	4.70606e-12	8.56504e-10
ENSG00000162639.16	HENMT1	26	19	3	1	3	2.86459e-07	5.1849e-05
ENSG00000185842.15	DNAH14	20	15	2	2	1	4.82039e-06	0.00086767
ENSG00000177119.16	ANO6	11	5	5	1	0	5.0803e-05	0.00909374
ENSG00000121931.16	LRIF1	24	11	7	3	3	0.00010925	0.0194465
ENSG00000089335.21	ZNF302	10	9	0	0	1	0.000129099	0.0228506
ENSG00000148803.12	FUOM	9	8	0	0	1	0.000325751	0.0573322
ENSG00000181666.18	ZNF875	9	4	4	1	0	0.000325751	0.0573322
ENSG00000171208.10	NETO2	19	11	3	4	1	0.000752389	0.130916
ENSG00000153130.17	SCOC	8	5	2	0	1	0.00081625	0.141211
ENSG00000171130.18	ATP6V0E2	7	5	1	1	0	0.00203135	0.349392
ENSG00000114631.11	PODXL2	9	4	3	1	1	0.00474024	0.810581
ENSG00000092621.12	PHGDH	6	4	1	1	0	0.00502131	0.853623
ENSG00000170430.10	MGMT	41	14	5	8	14	0.213583	1
ENSG00000198131.14	ZNF544	21	4	7	5	5	0.10798	1
ENSG00000137817.17	PARP6	20	6	2	7	5	0.478264	1
ENSG00000198758.10	EPS8L3	19	9	0	2	8	0.230067	1
ENSG00000173702.7	MUC13	16	8	0	1	7	0.17534	1
ENSG00000101076.16	HNF4A	20	6	1	5	8	0.662861	1
ENSG00000133943.20	DGLUCY	15	2	2	3	8	0.835447	1
ENSG00000198113.3	TOR4A	17	0	2	4	11	0.993744	1
ENSG00000052344.16	PRSS8	14	3	2	4	5	0.579694	1
ENSG00000267795.6	SMIM22	13	6	0	1	6	0.272306	1
ENSG00000246705.4	H2AJ	13	7	0	4	2	0.119963	1
ENSG00000178826.11	TMEM139	13	2	1	1	9	0.873396	1
ENSG00000140403.12	DNAJA4	13	2	0	4	7	0.961461	1
ENSG00000182107.7	TMEM30B	13	4	1	3	5	0.486272	1
ENSG00000165512.5	ZNF22	17	8	3	2	4	0.0133541	1
ENSG00000189334.9	S100A14	12	4	0	4	4	0.622332	1
ENSG00000016402.13	IL20RA	11	0	1	5	5	0.980109	1
ENSG00000083307.12	GRHL2	10	2	1	3	4	0.671594	1
ENSG00000132698.15	RAB25	10	2	1	3	4	0.671594	1
ENSG00000169174.11	PCSK9	10	5	0	0	5	0.197106	1
ENSG00000213614.9	HEXA	10	1	2	3	4	0.671594	1
ENSG00000051523.11	CYBA	10	0	3	5	2	0.671594	1
ENSG00000142273.13	CBLC	10	1	1	3	5	0.868946	1
ENSG00000164237.9	CMBL	10	1	0	1	8	0.967622	1
ENSG00000119673.14	ACOT2	12	2	3	5	2	0.387519	1
ENSG00000131746.13	TNS4	10	1	0	4	5	0.967622	1
ENSG00000181481.14	RNF135	9	0	2	7	0	0.80974	1
ENSG00000112992.18	NNT	9	3	1	2	3	0.307255	1
ENSG00000197142.10	ACSL5	14	4	2	1	7	0.36171	1
ENSG00000163993.7	S100P	9	4	1	1	3	0.119048	1
ENSG00000124839.13	RAB17	9	0	0	2	7	0.993446	1
ENSG00000104413.18	ESRP1	8	2	1	1	4	0.453179	1
ENSG00000204610.13	TRIM15	8	1	0	0	7	0.917188	1
ENSG00000172818.10	OVOL1	8	2	0	2	4	0.729799	1
ENSG00000162777.17	DENND2D	10	2	0	2	6	0.868946	1
ENSG00000100422.14	CERK	14	7	1	2	4	0.0727579	1
ENSG00000164078.13	MST1R	7	0	0	2	5	0.979484	1
ENSG00000167880.7	EVPL	7	0	0	3	4	0.979484	1
ENSG00000120675.6	DNAJC15	8	2	3	1	2	0.0602332	1
ENSG00000163701.19	IL17RE	7	2	0	0	5	0.626067	1
ENSG00000163694.15	RBM47	7	1	0	0	6	0.870341	1
ENSG00000133678.14	TMEM254	7	5	0	2	0	0.0229611	1
ENSG00000106541.12	AGR2	7	3	0	1	3	0.327937	1
ENSG00000176920.13	FUT2	7	3	0	2	2	0.327937	1
ENSG00000159166.15	LAD1	6	1	0	1	4	0.800548	1
ENSG00000176153.12	GPX2	7	2	0	2	3	0.626067	1
ENSG00000021355.13	SERPINB1	6	0	0	0	6	0.963892	1
ENSG00000149418.11	ST14	6	1	0	1	4	0.800548	1
ENSG00000175701.10	MTLN	6	2	0	1	3	0.498297	1
ENSG00000142910.16	TINAGL1	6	1	0	1	4	0.800548	1
ENSG00000253313.6	C1orf210	6	1	1	1	3	0.498297	1
ENSG00000167785.9	ZNF558	6	2	2	2	0	0.0488741	1
ENSG00000151376.16	ME3	6	1	0	0	5	0.800548	1
ENSG00000170190.16	SLC16A5	6	1	0	1	4	0.800548	1
ENSG00000185101.13	ANO9	6	1	0	1	4	0.800548	1
ENSG00000205336.12	ADGRG1	6	2	1	0	3	0.205491	1
ENSG00000008323.15	PLEKHG6	6	1	0	1	4	0.800548	1
ENSG00000013588.8	GPRC5A	6	0	0	1	5	0.963892	1
ENSG00000121310.17	ECHDC2	6	2	0	2	2	0.498297	1
ENSG00000127399.15	LRRC61	6	0	0	0	6	0.963892	1
ENSG00000188707.6	ZBED6CL	6	0	0	0	6	0.963892	1
ENSG00000087077.14	TRIP6	7	1	3	0	3	0.113657	1
ENSG00000142089.16	IFITM3	7	1	1	3	2	0.626067	1
ENSG00000243449.6	C4orf48	7	4	1	1	1	0.0229611	1
ENSG00000070087.14	PFN2	7	4	1	1	1	0.0229611	1
ENSG00000135821.18	GLUL	6	3	1	0	2	0.0488741	1
ENSG00000065833.9	ME1	5	1	0	0	4	0.699798	1
ENSG00000141738.14	GRB7	5	1	0	1	3	0.699798	1
ENSG00000188112.9	C6orf132	5	0	0	1	4	0.936668	1
ENSG00000188643.11	S100A16	5	1	0	0	4	0.699798	1
ENSG00000100558.9	PLEK2	5	1	0	0	4	0.699798	1
ENSG00000104611.12	SH2D4A	5	0	0	0	5	0.936668	1
ENSG00000164904.18	ALDH7A1	5	1	1	3	0	0.351894	1
ENSG00000163435.16	ELF3	5	1	0	0	4	0.699798	1
ENSG00000118640.11	VAMP8	5	1	0	1	3	0.699798	1
ENSG00000181885.18	CLDN7	5	1	0	0	4	0.699798	1
ENSG00000167644.12	C19orf33	5	0	0	1	4	0.936668	1
ENSG00000166199.13	ALKBH3	5	0	1	4	0	0.699798	1
ENSG00000174791.11	RIN1	5	0	0	0	5	0.936668	1
ENSG00000196636.8	SDHAF3	5	2	1	2	0	0.10108	1
ENSG00000108375.12	RNF43	5	3	0	1	1	0.10108	1
ENSG00000101213.7	PTK6	5	0	0	1	4	0.936668	1
ENSG00000157992.12	KRTCAP3	5	0	2	0	3	0.351894	1
ENSG00000196878.15	LAMB3	5	0	0	1	4	0.936668	1
ENSG00000081923.14	ATP8B1	6	3	0	1	2	0.205491	1
ENSG00000111319.13	SCNN1A	5	0	0	1	4	0.936668	1
ENSG00000108511.10	HOXB6	5	1	1	0	3	0.351894	1
ENSG00000168758.11	SEMA4C	6	2	1	2	1	0.205491	1
ENSG00000182795.13	C1orf116	5	1	0	0	4	0.699798	1
ENSG00000108384.15	RAD51C	4	2	1	1	0	0.03008	1
ENSG00000125611.15	CHCHD5	4	1	1	0	2	0.201405	1
ENSG00000166145.14	SPINT1	4	0	0	0	4	0.889294	1
ENSG00000166557.13	TMED3	4	2	0	2	0	0.201405	1
ENSG00000215845.11	TSTD1	4	0	0	0	4	0.889294	1
ENSG00000156711.17	MAPK13	4	0	0	1	3	0.889294	1
ENSG00000103067.14	ESRP2	4	0	0	1	3	0.889294	1
ENSG00000106484.16	MEST	4	0	0	1	3	0.889294	1
ENSG00000175793.12	SFN	4	0	0	1	3	0.889294	1
ENSG00000056972.20	TRAF3IP2	4	0	0	2	2	0.889294	1
ENSG00000100379.17	KCTD17	4	2	0	2	0	0.201405	1
ENSG00000178078.11	STAP2	4	1	0	0	3	0.560636	1
ENSG00000206503.13	HLA-A	4	0	0	1	3	0.889294	1
ENSG00000168785.8	TSPAN5	5	4	0	0	1	0.0123301	1
ENSG00000120451.10	SNX19	4	2	1	1	0	0.03008	1
ENSG00000178718.6	RPP25	4	2	0	1	1	0.201405	1
ENSG00000166801.15	FAM111A	5	1	0	1	3	0.699798	1
ENSG00000042493.16	CAPG	4	0	0	0	4	0.889294	1
ENSG00000104518.11	GSDMD	4	0	0	1	3	0.889294	1
ENSG00000112559.14	MDFI	7	1	0	3	3	0.870341	1
ENSG00000146281.6	PM20D2	4	2	1	1	0	0.03008	1
ENSG00000106853.20	PTGR1	4	0	3	1	0	0.03008	1
ENSG00000132481.7	TRIM47	4	0	0	2	2	0.889294	1
ENSG00000084207.18	GSTP1	3	0	0	1	2	0.80713	1
ENSG00000110719.10	TCIRG1	3	0	0	1	2	0.80713	1
ENSG00000111321.11	LTBR	3	0	0	0	3	0.80713	1
ENSG00000128833.13	MYO5C	3	1	0	1	1	0.381021	1
ENSG00000172936.14	MYD88	3	1	0	0	2	0.381021	1
ENSG00000173530.6	TNFRSF10D	3	0	0	0	3	0.80713	1
ENSG00000178467.18	P4HTM	3	0	0	3	0	0.80713	1
ENSG00000204386.11	NEU1	3	2	0	1	0	0.0729114	1
ENSG00000214194.9	SMIM30	3	2	0	0	1	0.0729114	1
ENSG00000265972.6	TXNIP	3	2	0	0	1	0.0729114	1
ENSG00000173221.14	GLRX	4	0	0	2	2	0.889294	1
ENSG00000168404.13	MLKL	3	0	0	1	2	0.80713	1
ENSG00000068079.7	IFI35	3	1	0	1	1	0.381021	1
ENSG00000139178.11	C1RL	3	0	0	2	1	0.80713	1
ENSG00000151689.13	INPP1	3	0	0	0	3	0.80713	1
ENSG00000161267.12	BDH1	3	1	0	1	1	0.381021	1
ENSG00000093144.19	ECHDC1	3	0	0	1	2	0.80713	1
ENSG00000144645.14	OSBPL10	3	0	0	0	3	0.80713	1
ENSG00000112763.17	BTN2A1	3	0	0	0	3	0.80713	1
ENSG00000164930.12	FZD6	3	2	0	1	0	0.0729114	1
ENSG00000203499.11	IQANK1	3	0	1	1	1	0.381021	1
ENSG00000164403.14	SHROOM1	3	0	0	0	3	0.80713	1
ENSG00000206075.14	SERPINB5	3	0	0	1	2	0.80713	1
ENSG00000167608.11	TMC4	3	1	0	1	1	0.381021	1
ENSG00000165105.10	RASEF	3	2	0	0	1	0.0729114	1
ENSG00000102890.16	ELMO3	3	0	0	0	3	0.80713	1
ENSG00000174652.19	ZNF266	3	1	0	2	0	0.381021	1
ENSG00000171345.13	KRT19	3	1	0	0	2	0.381021	1
ENSG00000124762.13	CDKN1A	3	0	0	0	3	0.80713	1
ENSG00000147804.9	SLC39A4	3	1	0	0	2	0.381021	1
ENSG00000172164.15	SNTB1	4	2	1	0	1	0.03008	1
ENSG00000139629.16	GALNT6	6	2	2	1	1	0.0488741	1
ENSG00000184363.10	PKP3	4	0	0	1	3	0.889294	1
ENSG00000189143.9	CLDN4	3	1	0	0	2	0.381021	1
ENSG00000090238.12	YPEL3	2	1	0	0	1	0.175615	1
ENSG00000095261.14	PSMD5	2	0	1	1	0	0.175615	1
ENSG00000134330.19	IAH1	2	0	1	1	0	0.175615	1
ENSG00000135069.14	PSAT1	2	0	1	0	1	0.175615	1
ENSG00000135457.10	TFCP2	2	1	0	0	1	0.175615	1
ENSG00000142675.18	CNKSR1	2	1	0	0	1	0.175615	1
ENSG00000153406.13	NMRAL1	2	0	0	0	2	0.665093	1
ENSG00000159445.13	THEM4	2	0	0	0	2	0.665093	1
ENSG00000111679.17	PTPN6	2	1	0	0	1	0.175615	1
ENSG00000168765.17	GSTM4	2	0	1	0	1	0.175615	1
ENSG00000159176.14	CSRP1	2	0	0	0	2	0.665093	1
ENSG00000167925.16	GHDC	2	1	0	0	1	0.175615	1
ENSG00000197747.9	S100A10	2	1	0	0	1	0.175615	1
ENSG00000138771.16	SHROOM3	2	1	0	1	0	0.175615	1
ENSG00000145247.12	OCIAD2	2	0	0	1	1	0.665093	1
ENSG00000177311.11	ZBTB38	2	0	0	1	1	0.665093	1
ENSG00000182903.16	ZNF721	3	0	1	0	2	0.381021	1
ENSG00000127824.14	TUBA4A	2	1	0	0	1	0.175615	1
ENSG00000141526.16	SLC16A3	2	0	0	0	2	0.665093	1
ENSG00000005882.12	PDK2	2	1	0	0	1	0.175615	1
ENSG00000169220.18	RGS14	2	1	0	0	1	0.175615	1
ENSG00000141753.7	IGFBP4	2	1	0	1	0	0.175615	1
ENSG00000125378.16	BMP4	2	1	0	0	1	0.175615	1
